# Supplementary material for: The direct and indirect drivers shaping RNA viral communities in grassland soils
Source: mSystems. 2024 Jul 9;9(8):e00099-24. doi: 10.1128/msystems.00099-24 (PMC11334463; doi:10.1128/msystems.00099-24)
Supplement: Supplemental tables — Table S1 and S2. [file msystems.00099-24-s0002.xlsx]

## Sheet: Table_S1
Supplementary Table 1 Sequencing statistics of the 24 metatranscriptomes used to detect the RNA viruses of the site. It includes the numbers of metatranscriptomic reads before and after quality control and the numbers of de novo assembled contigs.
Sequence file	Cultivar and root	Irrigation	Depth	Total reads	Quality reads	Number of contigs
18-Alkar-T4-0-5cm_R1_001.fastq.gz	Alkar	T4	0-5 cm	23530861	138374621	843287
18-Alkar-T4-0-5cm_R2_001.fastq.gz	Alkar	T4	0-5 cm	25644611
31-Alkar-T1-0-5cm_R1_001.fastq.gz	Alkar	T1	0-5 cm	25011224	146828553	1192066
31-Alkar-T1-0-5cm_R2_001.fastq.gz	Alkar	T1	0-5 cm	26771066
38-Alkar-T4-0-5cm_R1_001.fastq.gz	Alkar	T4	0-5 cm	24857064	144935647	895798
38-Alkar-T4-0-5cm_R2_001.fastq.gz	Alkar	T4	0-5 cm	27191574
40-Jose-T1-0-5cm_R1_001.fastq.gz	Jose	T1	0-5 cm	24690799	144608300	1133844
40-Jose-T1-0-5cm_R2_001.fastq.gz	Jose	T1	0-5 cm	26622846
40-Jose-T1-15-25cm_R1_001.fastq.gz	Jose	T1	15-25 cm	26336636	156581190	836254
40-Jose-T1-15-25cm_R2_001.fastq.gz	Jose	T1	15-25 cm	28109561
42-Alkar-T1-0-5cm_R1_001.fastq.gz	Alkar	T1	0-5 cm	22929370	134978385	1213466
42-Alkar-T1-0-5cm_R2_001.fastq.gz	Alkar	T1	0-5 cm	24700179
43-Jose-T4-0-5cm_R1_001.fastq.gz	Jose	T4	0-5 cm	24661604	146860675	1733945
43-Jose-T4-0-5cm_R2_001.fastq.gz	Jose	T4	0-5 cm	26740351
43-Jose-T4-15-25cm_R1_001.fastq.gz	Jose	T4	15-25 cm	23826613	142165563	972103
43-Jose-T4-15-25cm_R2_001.fastq.gz	Jose	T4	15-25 cm	25557593
46-Jose-T1-0-5cm_R1_001.fastq.gz	Jose	T1	0-5 cm	25905127	153882941	1706873
46-Jose-T1-0-5cm_R2_001.fastq.gz	Jose	T1	0-5 cm	27862238
46-Jose-T1-15-25cm_R1_001.fastq.gz	Jose	T1	15-25 cm	22485266	135252579	371011
46-Jose-T1-15-25cm_R2_001.fastq.gz	Jose	T1	15-25 cm	24257615
48-Jose-T4-0-5cm_R1_001.fastq.gz	Jose	T4	0-5 cm	24847521	145448539	1467932
48-Jose-T4-0-5cm_R2_001.fastq.gz	Jose	T4	0-5 cm	26883903
48-Jose-T4-15-25cm_R1_001.fastq.gz	Jose	T4	15-25 cm	26741835	157761875	1443246
48-Jose-T4-15-25cm_R2_001.fastq.gz	Jose	T4	15-25 cm	28702471
53-Jose-T4-0-5cm_R1_001.fastq.gz	Jose	T4	0-5 cm	31648657	191134784	2356755
53-Jose-T4-0-5cm_R2_001.fastq.gz	Jose	T4	0-5 cm	34254197
53-Jose-T4-15-25cm_R1_001.fastq.gz	Jose	T4	15-25 cm	15703367	95701003	539351
53-Jose-T4-15-25cm_R2_001.fastq.gz	Jose	T4	15-25 cm	16542341
55-Alkar-T1-0-5cm_R1_001.fastq.gz	Alkar	T1	0-5 cm	27810302	166396348	1943353
55-Alkar-T1-0-5cm_R2_001.fastq.gz	Alkar	T1	0-5 cm	29922377
57-Jose-T1-0-5cm_R1_001.fastq.gz	Jose	T1	0-5 cm	24464107	144755485	1568222
57-Jose-T1-0-5cm_R2_001.fastq.gz	Jose	T1	0-5 cm	26193475
57-Jose-T1-15-25cm_R1_001.fastq.gz	Jose	T1	15-25 cm	24894742	148014622	1107753
57-Jose-T1-15-25cm_R2_001.fastq.gz	Jose	T1	15-25 cm	26679183
58-Alkar-T4-0-5cm_R1_001.fastq.gz	Alkar	T4	0-5 cm	25643474	151418377	2512695
58-Alkar-T4-0-5cm_R2_001.fastq.gz	Alkar	T4	0-5 cm	27761656
ControlSoil1-T5-0-5cm_R1_001.fastq.gz	Bare	T4	0-5 cm	33044860	197974992	3310060
ControlSoil1-T5-0-5cm_R2_001.fastq.gz	Bare	T4	0-5 cm	35715189
ControlSoil1-T5-15-25cm_R1_001.fastq.gz	Bare	T4	15-25 cm	11602454	68518544	334194
ControlSoil1-T5-15-25cm_R2_001.fastq.gz	Bare	T4	15-25 cm	12139733
ControlSoil2-T5-0-5cm_R1_001.fastq.gz	Bare	T4	0-5 cm	28745987	173384696	2732804
ControlSoil2-T5-0-5cm_R2_001.fastq.gz	Bare	T4	0-5 cm	30851469
ControlSoil2-T5-15-25cm_R1_001.fastq.gz	Bare	T4	15-25 cm	13528067	80980184	209408
ControlSoil2-T5-15-25cm_R2_001.fastq.gz	Bare	T4	15-25 cm	14054413
ControlSoil3-T5-0-5cm_R1_001.fastq.gz	Bare	T4	0-5 cm	37483931	225139839	3759875
ControlSoil3-T5-0-5cm_R2_001.fastq.gz	Bare	T4	0-5 cm	40363907
ControlSoil3-T5-15-25cm_R1_001.fastq.gz	Bare	T4	15-25 cm	22700062	136604958	1522277
ControlSoil3-T5-15-25cm_R2_001.fastq.gz	Bare	T4	15-25 cm	25225413

## Sheet: Table_S2
Supplementary Table 2 RNA viral contigs detected in the 24 metatranscriptomes. The metadata includes estimated abundance, RdRP cluster information, taxonomic assignment with statistics of the annotation analyses and the host range of each detected RNA viral contig.
Sample (Environmential condition)	Viral contig name	Abundance_estimate(normalized)	RdRP_id	RdRP_clusterID(CDHIT_99%)	Viral taxonomy	RdRP hit in reference database	RNA viral genome hit in reference database	Identity (%, RNA viral genome hit in reference database)	Bitscore (RNA viral genome hit in reference database)	RdRP hit in profile hmms	RdRP hit in hmm	E-value (RdRP hit in profile hmms )	Score (RdRP hit in profile hmms )	Host range	Host type
18-Alkar-T4-0-5	18-Alkar-T4-0-5PNNLk127_254699	53.6929	ND_099107PNNLRdRP	Cluster662	Lenarviricota;Leviviricetes;Norzivirales;Fiersviridae;NA	ND_099107PNNLRdRP	ND_099107	95.129	2073	NA	NA	NA	NA	Bacteria	Prokaryote
31-Alkar-T1-0-5	31-Alkar-T1-0-5PNNLk127_420285	11.3555	ND_228545PNNLRdRP	Cluster595	Lenarviricota;Leviviricetes;Timlovirales;Steitzviridae;NA	ND_228545PNNLRdRP	ND_228545	90.215	1206	NA	NA	NA	NA	Bacteria	Prokaryote
31-Alkar-T1-0-5	31-Alkar-T1-0-5PNNLk127_619088	106.743	ND_257387PNNLRdRP	Cluster319	Lenarviricota;Leviviricetes;Timlovirales;Steitzviridae;NA	ND_257387PNNLRdRP	ND_257387	97.973	2052	NA	NA	NA	NA	Bacteria	Prokaryote
31-Alkar-T1-0-5	31-Alkar-T1-0-5PNNLk127_830692	80.2011	ND_252971PNNLRv4_275796_RdRP	Cluster455	Lenarviricota;Leviviricetes;Timlovirales;Steitzviridae;NA	ND_252971PNNLRv4_275796_RdRP	ND_252971	98.501	3411	NA	NA	NA	NA	Bacteria	Prokaryote
38-Alkar-T4-0-5	38-Alkar-T4-0-5PNNLk127_211540	14.2262	ND_099107PNNLRdRP	Cluster662	Lenarviricota;Leviviricetes;Norzivirales;Fiersviridae;NA	ND_099107PNNLRdRP	ND_099107	95.586	2106	NA	NA	NA	NA	Bacteria	Prokaryote
38-Alkar-T4-0-5	38-Alkar-T4-0-5PNNLk127_227025	13.7559	ND_228018PNNLRdRP	Cluster514	Lenarviricota;Leviviricetes;Timlovirales;Steitzviridae;NA	ND_228018PNNLRdRP	ND_228018	90.008	1626	NA	NA	NA	NA	Bacteria	Prokaryote
38-Alkar-T4-0-5	38-Alkar-T4-0-5PNNLk127_234948	21.3053	ND_257387PNNLRdRP	Cluster319	Lenarviricota;Leviviricetes;Timlovirales;Steitzviridae;NA	ND_257387PNNLRdRP	ND_257387	97.804	2041	NA	NA	NA	NA	Bacteria	Prokaryote
38-Alkar-T4-0-5	38-Alkar-T4-0-5PNNLk127_340454	3.9745	ND_275340PNNLRdRP	Cluster681	Lenarviricota;Leviviricetes;Timlovirales;Steitzviridae;NA	ND_275340PNNLRdRP	ND_275340	91.686	1168	NA	NA	NA	NA	Bacteria	Prokaryote
38-Alkar-T4-0-5	38-Alkar-T4-0-5PNNLk127_390225	8.1949	ND_052735PNNLRv4_143951_RdRP	Cluster170	Pisuviricota;Pisoniviricetes;Picornavirales;f.0030;NA	ND_052735PNNLRv4_143951_RdRP	ND_052735	91.009	1581	NA	NA	NA	NA	Bacteria	Prokaryote
38-Alkar-T4-0-5	38-Alkar-T4-0-5PNNLk127_495363	22.8053	ND_274068PNNLRdRP	Cluster589	Lenarviricota;Leviviricetes;Timlovirales;Steitzviridae;NA	ND_274068PNNLRdRP	ND_274068	90.879	2826	NA	NA	NA	NA	Bacteria	Prokaryote
38-Alkar-T4-0-5	38-Alkar-T4-0-5PNNLk127_75670	48.2798	ND_355597PNNLRdRP	Cluster496	Lenarviricota;Leviviricetes;Timlovirales;Steitzviridae;NA	ND_355597PNNLRdRP	ND_355597	94.353	5024	NA	NA	NA	NA	Bacteria	Prokaryote
38-Alkar-T4-0-5	38-Alkar-T4-0-5PNNLk127_757777	12.2421	ND_272132PNNLRdRP	Cluster468	Lenarviricota;Leviviricetes;Timlovirales;Steitzviridae;NA	ND_272132PNNLRdRP	ND_272132	90.601	2218	NA	NA	NA	NA	Bacteria	Prokaryote
38-Alkar-T4-0-5	38-Alkar-T4-0-5PNNLk127_853442	4.55402	ND_261260PNNLRdRP	Cluster849	Lenarviricota;Leviviricetes;Timlovirales;Steitzviridae;NA	ND_261260PNNLRdRP	ND_261260	97.048	1768	NA	NA	NA	NA	Bacteria	Prokaryote
38-Alkar-T4-0-5	38-Alkar-T4-0-5PNNLk127_864073	18.1947	ND_257038PNNLRdRP	Cluster550	Lenarviricota;Leviviricetes;Timlovirales;Steitzviridae;NA	ND_257038PNNLRdRP	ND_257038	96.377	2859	NA	NA	NA	NA	Bacteria	Prokaryote
40-Jose-T1-0-5	40-Jose-T1-0-5PNNLk127_1039345	17.8384	ND_140108PNNLRv4_149396_RdRP	Cluster18	Pisuviricota;Pisoniviricetes;Picornavirales;f.0030;Picornavirales_sp	ND_140108PNNLRv4_149396_RdRP	ND_140108	90.893	1480	NA	NA	NA	NA	Bacteria	Prokaryote
40-Jose-T1-0-5	40-Jose-T1-0-5PNNLk127_1061415	128.279	ND_052374PNNLRv4_275796_RdRP	Cluster455	Lenarviricota;Leviviricetes;Timlovirales;Steitzviridae;NA	ND_052374PNNLRv4_275796_RdRP	ND_052374	98.081	3712	NA	NA	NA	NA	Bacteria	Prokaryote
40-Jose-T1-0-5	40-Jose-T1-0-5PNNLk127_144244	8.48334	ND_099107PNNLRdRP	Cluster662	Lenarviricota;Leviviricetes;Norzivirales;Fiersviridae;NA	ND_099107PNNLRdRP	ND_099107	95.662	2111	NA	NA	NA	NA	Bacteria	Prokaryote
40-Jose-T1-0-5	40-Jose-T1-0-5PNNLk127_183932	152.846	ND_015481PNNLRdRP	Cluster824	Lenarviricota;Leviviricetes;Norzivirales;Solspiviridae;Hinehbovirus_caenihabitans	ND_015481PNNLRdRP	ND_015481	90.476	857	NA	NA	NA	NA	Bacteria	Prokaryote
40-Jose-T1-0-5	40-Jose-T1-0-5PNNLk127_220918	11.4686	ND_259374PNNLRdRP	Cluster346	Lenarviricota;Leviviricetes;Timlovirales;Steitzviridae;NA	ND_259374PNNLRdRP	ND_259374	90.023	1672	NA	NA	NA	NA	Bacteria	Prokaryote
40-Jose-T1-0-5	40-Jose-T1-0-5PNNLk127_444763	27.4188	ND_128286PNNLRdRP	Cluster426	Lenarviricota;Leviviricetes;Timlovirales;Steitzviridae;NA	ND_128286PNNLRdRP	ND_128286	91.099	1807	NA	NA	NA	NA	Bacteria	Prokaryote
40-Jose-T1-0-5	40-Jose-T1-0-5PNNLk127_452411	23.2816	ND_247706PNNLRdRP	Cluster726	Lenarviricota;Leviviricetes;Timlovirales;Steitzviridae;NA	ND_247706PNNLRdRP	ND_247706	99.542	4372	NA	NA	NA	NA	Bacteria	Prokaryote
40-Jose-T1-0-5	40-Jose-T1-0-5PNNLk127_494094	6.07998	ND_135059PNNLRdRP	Cluster626	Lenarviricota;Leviviricetes;Timlovirales;Steitzviridae;NA	ND_135059PNNLRdRP	ND_135059	95.504	1600	NA	NA	NA	NA	Bacteria	Prokaryote
40-Jose-T1-0-5	40-Jose-T1-0-5PNNLk127_643101	11.264	ND_282199PNNLRdRP	Cluster451	Lenarviricota;Leviviricetes;Timlovirales;Steitzviridae;NA	ND_282199PNNLRdRP	ND_282199	92.659	2080	NA	NA	NA	NA	Bacteria	Prokaryote
40-Jose-T1-0-5	40-Jose-T1-0-5PNNLk127_68437	3.7417	ND_173065PNNLRv4_176546_RdRP	Cluster572	Lenarviricota;Leviviricetes;Timlovirales;Steitzviridae;NA	ND_173065PNNLRv4_176546_RdRP	ND_173065	97.227	1831	NA	NA	NA	NA	Bacteria	Prokaryote
40-Jose-T1-0-5	40-Jose-T1-0-5PNNLk127_702339	17.1819	ND_258397PNNLRdRP	Cluster319	Lenarviricota;Leviviricetes;Timlovirales;Steitzviridae;NA	ND_258397PNNLRdRP	ND_258397	97.892	2791	NA	NA	NA	NA	Bacteria	Prokaryote
40-Jose-T1-0-5	40-Jose-T1-0-5PNNLk127_763338	20.2555	ND_126935PNNLRdRP	Cluster377	Lenarviricota;Leviviricetes;Timlovirales;Steitzviridae;NA	ND_126935PNNLRdRP	ND_126935	91.172	5112	NA	NA	NA	NA	Bacteria	Prokaryote
40-Jose-T1-0-5	40-Jose-T1-0-5PNNLk127_826805	15.8123	ND_043833PNNLRdRP	Cluster380	Lenarviricota;Leviviricetes;Timlovirales;Steitzviridae;NA	ND_043833PNNLRdRP	ND_043833	90.816	4560	NA	NA	NA	NA	Bacteria	Prokaryote
40-Jose-T1-0-5	40-Jose-T1-0-5PNNLk127_827380	7.05701	ND_247776PNNLRdRP	Cluster267	Lenarviricota;Leviviricetes;Timlovirales;Steitzviridae;NA	ND_247776PNNLRdRP	ND_247776	93.884	2737	NA	NA	NA	NA	Bacteria	Prokaryote
40-Jose-T1-0-5	40-Jose-T1-0-5PNNLk127_846564	13.108	ND_050073PNNLRv4_149396_RdRP	Cluster18	Pisuviricota;Pisoniviricetes;Picornavirales;f.0030;Picornavirales_sp	ND_050073PNNLRv4_149396_RdRP	ND_050073	96.658	4420	NA	NA	NA	NA	Bacteria	Prokaryote
40-Jose-T1-0-5	40-Jose-T1-0-5PNNLk127_862797	61.9733	ND_265158PNNLRdRP	Cluster631	Lenarviricota;Leviviricetes;Timlovirales;Steitzviridae;NA	ND_265158PNNLRdRP	ND_265158	90.983	1493	NA	NA	NA	NA	Bacteria	Prokaryote
40-Jose-T1-0-5	40-Jose-T1-0-5PNNLk127_882489	18.2862	ND_384852PNNLRdRP	Cluster421	Lenarviricota;Leviviricetes;Norzivirales;Fiersviridae;NA	ND_384852PNNLRdRP	ND_384852	97.802	4082	NA	NA	NA	NA	Bacteria	Prokaryote
40-Jose-T1-0-5	40-Jose-T1-0-5PNNLk127_939172	76.2162	ND_275340PNNLRdRP	Cluster681	Lenarviricota;Leviviricetes;Timlovirales;Steitzviridae;NA	ND_275340PNNLRdRP	ND_275340	91.375	1602	NA	NA	NA	NA	Bacteria	Prokaryote
40-Jose-T1-0-5	40-Jose-T1-0-5PNNLk127_973853	9.9798	ND_257007PNNLRv4_284792_RdRP	Cluster267	Lenarviricota;Leviviricetes;Timlovirales;Steitzviridae;NA	ND_257007PNNLRv4_284792_RdRP	ND_257007	96.182	1541	NA	NA	NA	NA	Bacteria	Prokaryote
40-Jose-T1-15-25	40-Jose-T1-15-25PNNLk127_159156	36.7332	ND_282199PNNLRdRP	Cluster451	Lenarviricota;Leviviricetes;Timlovirales;Steitzviridae;NA	ND_282199PNNLRdRP	ND_282199	92.521	2069	NA	NA	NA	NA	Bacteria	Prokaryote
40-Jose-T1-15-25	40-Jose-T1-15-25PNNLk127_172515	6.52674	ND_092666PNNLRdRP	Cluster537	Lenarviricota;Leviviricetes;Timlovirales;Steitzviridae;NA	ND_092666PNNLRdRP	ND_092666	90.369	1565	NA	NA	NA	NA	Bacteria	Prokaryote
40-Jose-T1-15-25	40-Jose-T1-15-25PNNLk127_219965	20.6642	ND_228545PNNLRdRP	Cluster595	Lenarviricota;Leviviricetes;Timlovirales;Steitzviridae;NA	ND_228545PNNLRdRP	ND_228545	90.825	1147	NA	NA	NA	NA	Bacteria	Prokaryote
40-Jose-T1-15-25	40-Jose-T1-15-25PNNLk127_244651	6.04188	ND_247448PNNLRdRP	Cluster264	Lenarviricota;Leviviricetes;Timlovirales;Blumeviridae;NA	ND_247448PNNLRdRP	ND_247448	98.755	1428	NA	NA	NA	NA	Bacteria	Prokaryote
40-Jose-T1-15-25	40-Jose-T1-15-25PNNLk127_280093	23.524	ND_258397PNNLRdRP	Cluster319	Lenarviricota;Leviviricetes;Timlovirales;Steitzviridae;NA	ND_258397PNNLRdRP	ND_258397	98.016	2802	NA	NA	NA	NA	Bacteria	Prokaryote
40-Jose-T1-15-25	40-Jose-T1-15-25PNNLk127_462787	10.0319	ND_247333PNNLRv4_271922_RdRP	Cluster264	Lenarviricota;Leviviricetes;Timlovirales;Blumeviridae;NA	ND_247333PNNLRv4_271922_RdRP	ND_247333	98.787	2789	NA	NA	NA	NA	Bacteria	Prokaryote
40-Jose-T1-15-25	40-Jose-T1-15-25PNNLk127_485045	77.774	ND_050073PNNLRv4_149396_RdRP	Cluster18	Pisuviricota;Pisoniviricetes;Picornavirales;f.0030;Picornavirales_sp	ND_050073PNNLRv4_149396_RdRP	ND_050073	96.654	4414	NA	NA	NA	NA	Bacteria	Prokaryote
40-Jose-T1-15-25	40-Jose-T1-15-25PNNLk127_513546	3.39793	ND_120428PNNLRdRP	Cluster773	Kitrinoviricota;c.0024;o.0035;f.0144;NA	ND_120428PNNLRdRP	ND_120428	96.834	1267	NA	NA	NA	NA	Bacteria	Prokaryote
40-Jose-T1-15-25	40-Jose-T1-15-25PNNLk127_560772	11.803	ND_052735PNNLRv4_143951_RdRP	Cluster170	Pisuviricota;Pisoniviricetes;Picornavirales;f.0030;NA	ND_052735PNNLRv4_143951_RdRP	ND_052735	91.009	1581	NA	NA	NA	NA	Bacteria	Prokaryote
42-Alkar-T1-0-5	42-Alkar-T1-0-5PNNLk127_1049301	17.4359	ND_009442PNNLal2_000963_RdRP	Cluster567	Lenarviricota;Leviviricetes;Timlovirales;Steitzviridae;NA	ND_009442PNNLal2_000963_RdRP	ND_009442	94.81	5917	NA	NA	NA	NA	Bacteria	Prokaryote
42-Alkar-T1-0-5	42-Alkar-T1-0-5PNNLk127_1141683	86.3843	ND_270028PNNLRdRP	Cluster758	Lenarviricota;Leviviricetes;Timlovirales;Steitzviridae;NA	ND_270028PNNLRdRP	ND_270028	99.007	6312	NA	NA	NA	NA	Bacteria	Prokaryote
42-Alkar-T1-0-5	42-Alkar-T1-0-5PNNLk127_1188339	92.2595	ND_128286PNNLRdRP	Cluster426	Lenarviricota;Leviviricetes;Timlovirales;Steitzviridae;NA	ND_128286PNNLRdRP	ND_128286	91.174	1812	NA	NA	NA	NA	Bacteria	Prokaryote
42-Alkar-T1-0-5	42-Alkar-T1-0-5PNNLk127_13997	66.1445	ND_257038PNNLRdRP	Cluster550	Lenarviricota;Leviviricetes;Timlovirales;Steitzviridae;NA	ND_257038PNNLRdRP	ND_257038	96.205	2843	NA	NA	NA	NA	Bacteria	Prokaryote
42-Alkar-T1-0-5	42-Alkar-T1-0-5PNNLk127_294520	109.191	ND_275340PNNLRdRP	Cluster681	Lenarviricota;Leviviricetes;Timlovirales;Steitzviridae;NA	ND_275340PNNLRdRP	ND_275340	91.289	1596	NA	NA	NA	NA	Bacteria	Prokaryote
42-Alkar-T1-0-5	42-Alkar-T1-0-5PNNLk127_318988	32.8814	ND_126935PNNLRdRP	Cluster377	Lenarviricota;Leviviricetes;Timlovirales;Steitzviridae;NA	ND_126935PNNLRdRP	ND_126935	93.387	5193	NA	NA	NA	NA	Bacteria	Prokaryote
42-Alkar-T1-0-5	42-Alkar-T1-0-5PNNLk127_420981	33.9166	ND_255400PNNLRdRP	Cluster369	Lenarviricota;Leviviricetes;Timlovirales;Steitzviridae;NA	ND_255400PNNLRdRP	ND_255400	99.364	2566	NA	NA	NA	NA	Bacteria	Prokaryote
42-Alkar-T1-0-5	42-Alkar-T1-0-5PNNLk127_465226	7.97314	ND_258510PNNLRdRP	Cluster346	Lenarviricota;Leviviricetes;Timlovirales;Steitzviridae;NA	ND_258510PNNLRdRP	ND_258510	95.355	1677	NA	NA	NA	NA	Bacteria	Prokaryote
42-Alkar-T1-0-5	42-Alkar-T1-0-5PNNLk127_489069	12.3781	ND_263662PNNLRdRP	Cluster553	Lenarviricota;Leviviricetes;Timlovirales;Steitzviridae;NA	ND_263662PNNLRdRP	ND_263662	93.917	2084	NA	NA	NA	NA	Bacteria	Prokaryote
42-Alkar-T1-0-5	42-Alkar-T1-0-5PNNLk127_528004	8.78106	ND_268031PNNLRdRP	Cluster314	Lenarviricota;Leviviricetes;Timlovirales;Steitzviridae;NA	ND_268031PNNLRdRP	ND_268031	99.649	4169	NA	NA	NA	NA	Bacteria	Prokaryote
42-Alkar-T1-0-5	42-Alkar-T1-0-5PNNLk127_547370	132.389	ND_261908PNNLRdRP	Cluster405	Lenarviricota;Leviviricetes;Timlovirales;Steitzviridae;NA	ND_261908PNNLRdRP	ND_261908	90.013	2983	NA	NA	NA	NA	Bacteria	Prokaryote
42-Alkar-T1-0-5	42-Alkar-T1-0-5PNNLk127_565722	87.7839	ND_253400PNNLRdRP	Cluster620	Lenarviricota;Leviviricetes;Timlovirales;Blumeviridae;NA	ND_253400PNNLRdRP	ND_253400	97.458	2013	NA	NA	NA	NA	Bacteria	Prokaryote
42-Alkar-T1-0-5	42-Alkar-T1-0-5PNNLk127_672255	254.433	ND_252971PNNLRv4_275796_RdRP	Cluster455	Lenarviricota;Leviviricetes;Timlovirales;Steitzviridae;NA	ND_252971PNNLRv4_275796_RdRP	ND_252971	98.76	3439	NA	NA	NA	NA	Bacteria	Prokaryote
42-Alkar-T1-0-5	42-Alkar-T1-0-5PNNLk127_699348	2.51459	ND_273693PNNLRdRP	Cluster714	Lenarviricota;Leviviricetes;Timlovirales;Steitzviridae;NA	ND_273693PNNLRdRP	ND_273693	90.235	1055	NA	NA	NA	NA	Bacteria	Prokaryote
42-Alkar-T1-0-5	42-Alkar-T1-0-5PNNLk127_730433	17.0701	ND_272051PNNLRdRP	Cluster310	Kitrinoviricota;c.0024;o.0035;f.0144;NA	ND_272051PNNLRdRP	ND_272051	99.323	3472	NA	NA	NA	NA	Bacteria	Prokaryote
42-Alkar-T1-0-5	42-Alkar-T1-0-5PNNLk127_792508	7.8183	ND_048014PNNLRv4_143951_RdRP	Cluster170	Pisuviricota;Pisoniviricetes;Picornavirales;f.0030;NA	ND_048014PNNLRv4_143951_RdRP	ND_048014	91.918	883	NA	NA	NA	NA	Bacteria	Prokaryote
42-Alkar-T1-0-5	42-Alkar-T1-0-5PNNLk127_804146	39.4464	ND_255722PNNLRv4_071862_RdRP	Cluster369	Lenarviricota;Leviviricetes;Timlovirales;Steitzviridae;NA	ND_255722PNNLRv4_071862_RdRP	ND_255722	99.389	2673	NA	NA	NA	NA	Bacteria	Prokaryote
42-Alkar-T1-0-5	42-Alkar-T1-0-5PNNLk127_874528	14.5314	ND_255661PNNLRdRP	Cluster316	Lenarviricota;Leviviricetes;Timlovirales;Steitzviridae;NA	ND_255661PNNLRdRP	ND_255661	96.488	1977	NA	NA	NA	NA	Bacteria	Prokaryote
42-Alkar-T1-0-5	42-Alkar-T1-0-5PNNLk127_903210	18.5365	ND_265032PNNLRdRP	Cluster267	Lenarviricota;Leviviricetes;Timlovirales;Steitzviridae;NA	ND_265032PNNLRdRP	ND_265032	92.874	1831	NA	NA	NA	NA	Bacteria	Prokaryote
42-Alkar-T1-0-5	42-Alkar-T1-0-5PNNLk127_90758	6.93345	ND_268957PNNLRdRP	Cluster343	Lenarviricota;Leviviricetes;Timlovirales;Steitzviridae;NA	ND_268957PNNLRdRP	ND_268957	92.469	2724	NA	NA	NA	NA	Bacteria	Prokaryote
42-Alkar-T1-0-5	42-Alkar-T1-0-5PNNLk127_912040	9.34315	ND_247243PNNLRv4_278580_RdRP	Cluster314	Lenarviricota;Leviviricetes;Timlovirales;Steitzviridae;NA	ND_247243PNNLRv4_278580_RdRP	ND_247243	99.862	2663	NA	NA	NA	NA	Bacteria	Prokaryote
42-Alkar-T1-0-5	42-Alkar-T1-0-5PNNLk127_936507	37.2772	ND_265987PNNLRdRP	Cluster434	Lenarviricota;Leviviricetes;Timlovirales;Steitzviridae;NA	ND_265987PNNLRdRP	ND_265987	98.608	2669	NA	NA	NA	NA	Bacteria	Prokaryote
42-Alkar-T1-0-5	42-Alkar-T1-0-5PNNLk127_982981	30.8121	ND_259097PNNLRdRP	Cluster308	Lenarviricota;Leviviricetes;Timlovirales;Steitzviridae;NA	ND_259097PNNLRdRP	ND_259097	98.94	6746	NA	NA	NA	NA	Bacteria	Prokaryote
43-Jose-T4-0-5	43-Jose-T4-0-5PNNLk127_1008595	12.4782	ND_140017PNNLRv4_149396_RdRP	Cluster18	Pisuviricota;Pisoniviricetes;Picornavirales;f.0030;Picornavirales_sp	ND_140017PNNLRv4_149396_RdRP	ND_140017	93.679	2226	NA	NA	NA	NA	Bacteria	Prokaryote
43-Jose-T4-0-5	43-Jose-T4-0-5PNNLk127_1089909	7.26944	ND_052735PNNLRv4_143951_RdRP	Cluster170	Pisuviricota;Pisoniviricetes;Picornavirales;f.0030;NA	ND_052735PNNLRv4_143951_RdRP	ND_052735	90.925	1576	NA	NA	NA	NA	Bacteria	Prokaryote
43-Jose-T4-0-5	43-Jose-T4-0-5PNNLk127_1121179	39.2552	ND_268528PNNLRdRP	Cluster588	Lenarviricota;Leviviricetes;Norzivirales;f.0361.base-Solspi;NA	ND_268528PNNLRdRP	ND_268528	90.966	1729	NA	NA	NA	NA	Bacteria	Prokaryote
43-Jose-T4-0-5	43-Jose-T4-0-5PNNLk127_1122879	17.8001	ND_258510PNNLRdRP	Cluster346	Lenarviricota;Leviviricetes;Timlovirales;Steitzviridae;NA	ND_258510PNNLRdRP	ND_258510	94.861	1914	NA	NA	NA	NA	Bacteria	Prokaryote
43-Jose-T4-0-5	43-Jose-T4-0-5PNNLk127_1123122	87.4216	ND_274325PNNLRdRP	Cluster558	Lenarviricota;Leviviricetes;Timlovirales;Steitzviridae;NA	ND_274325PNNLRdRP	ND_274325	90.037	1386	NA	NA	NA	NA	Bacteria	Prokaryote
43-Jose-T4-0-5	43-Jose-T4-0-5PNNLk127_1136604	13.0474	ND_139980PNNLRv4_149396_RdRP	Cluster18	Pisuviricota;Pisoniviricetes;Picornavirales;f.0030;Picornavirales_sp	ND_139980PNNLRv4_149396_RdRP	ND_139980	94.843	1242	NA	NA	NA	NA	Bacteria	Prokaryote
43-Jose-T4-0-5	43-Jose-T4-0-5PNNLk127_1222751	15.04	ND_099083PNNLRdRP	Cluster413	Lenarviricota;Leviviricetes;Norzivirales;Fiersviridae;NA	ND_099083PNNLRdRP	ND_099083	98.942	6085	NA	NA	NA	NA	Bacteria	Prokaryote
43-Jose-T4-0-5	43-Jose-T4-0-5PNNLk127_1240112	45.3686	ND_128286PNNLRdRP	Cluster426	Lenarviricota;Leviviricetes;Timlovirales;Steitzviridae;NA	ND_128286PNNLRdRP	ND_128286	91.025	1801	NA	NA	NA	NA	Bacteria	Prokaryote
43-Jose-T4-0-5	43-Jose-T4-0-5PNNLk127_1248465	6.59001	ND_268658PNNLRv4_274329_RdRP	Cluster443	Lenarviricota;Leviviricetes;Timlovirales;Steitzviridae;NA	ND_268658PNNLRv4_274329_RdRP	ND_268658	99.579	1299	NA	NA	NA	NA	Bacteria	Prokaryote
43-Jose-T4-0-5	43-Jose-T4-0-5PNNLk127_1425320	26.6542	ND_272051PNNLRdRP	Cluster310	Kitrinoviricota;c.0024;o.0035;f.0144;NA	ND_272051PNNLRdRP	ND_272051	98.664	2388	NA	NA	NA	NA	Bacteria	Prokaryote
43-Jose-T4-0-5	43-Jose-T4-0-5PNNLk127_1631449	55.2682	ND_265032PNNLRdRP	Cluster267	Lenarviricota;Leviviricetes;Timlovirales;Steitzviridae;NA	ND_265032PNNLRdRP	ND_265032	92.795	1825	NA	NA	NA	NA	Bacteria	Prokaryote
43-Jose-T4-0-5	43-Jose-T4-0-5PNNLk127_1638950	20.2641	ND_253395PNNLRdRP	Cluster814	Lenarviricota;Leviviricetes;Timlovirales;Steitzviridae;NA	ND_253395PNNLRdRP	ND_253395	91.251	1338	NA	NA	NA	NA	Bacteria	Prokaryote
43-Jose-T4-0-5	43-Jose-T4-0-5PNNLk127_1649097	11.6764	ND_260093PNNLRdRP	Cluster840	Lenarviricota;Leviviricetes;Timlovirales;Steitzviridae;NA	ND_260093PNNLRdRP	ND_260093	97.122	1877	NA	NA	NA	NA	Bacteria	Prokaryote
43-Jose-T4-0-5	43-Jose-T4-0-5PNNLk127_1710049	93.6455	ND_275340PNNLRdRP	Cluster681	Lenarviricota;Leviviricetes;Timlovirales;Steitzviridae;NA	ND_275340PNNLRdRP	ND_275340	91.375	1602	NA	NA	NA	NA	Bacteria	Prokaryote
43-Jose-T4-0-5	43-Jose-T4-0-5PNNLk127_193138	9.91142	ND_282199PNNLRdRP	Cluster451	Lenarviricota;Leviviricetes;Timlovirales;Steitzviridae;NA	ND_282199PNNLRdRP	ND_282199	92.659	2080	NA	NA	NA	NA	Bacteria	Prokaryote
43-Jose-T4-0-5	43-Jose-T4-0-5PNNLk127_393134	21.2193	ND_274068PNNLRdRP	Cluster589	Lenarviricota;Leviviricetes;Timlovirales;Steitzviridae;NA	ND_274068PNNLRdRP	ND_274068	90.832	2820	NA	NA	NA	NA	Bacteria	Prokaryote
43-Jose-T4-0-5	43-Jose-T4-0-5PNNLk127_466252	72.5621	ND_265158PNNLRdRP	Cluster631	Lenarviricota;Leviviricetes;Timlovirales;Steitzviridae;NA	ND_265158PNNLRdRP	ND_265158	90.721	1476	NA	NA	NA	NA	Bacteria	Prokaryote
43-Jose-T4-0-5	43-Jose-T4-0-5PNNLk127_527319	20.1438	ND_274325PNNLRdRP	Cluster558	Lenarviricota;Leviviricetes;Timlovirales;Steitzviridae;NA	ND_274325PNNLRdRP	ND_274325	91.289	750	NA	NA	NA	NA	Bacteria	Prokaryote
43-Jose-T4-0-5	43-Jose-T4-0-5PNNLk127_673440	13.5087	ND_139980PNNLRv4_149396_RdRP	Cluster18	Pisuviricota;Pisoniviricetes;Picornavirales;f.0030;Picornavirales_sp	ND_139980PNNLRv4_149396_RdRP	ND_139980	93.315	1061	NA	NA	NA	NA	Bacteria	Prokaryote
43-Jose-T4-0-5	43-Jose-T4-0-5PNNLk127_684527	60.8767	ND_252971PNNLRv4_275796_RdRP	Cluster455	Lenarviricota;Leviviricetes;Timlovirales;Steitzviridae;NA	ND_252971PNNLRv4_275796_RdRP	ND_252971	98.501	3411	NA	NA	NA	NA	Bacteria	Prokaryote
43-Jose-T4-0-5	43-Jose-T4-0-5PNNLk127_764984	20.6245	ND_263662PNNLRdRP	Cluster553	Lenarviricota;Leviviricetes;Timlovirales;Steitzviridae;NA	ND_263662PNNLRdRP	ND_263662	93.384	1567	NA	NA	NA	NA	Bacteria	Prokaryote
43-Jose-T4-0-5	43-Jose-T4-0-5PNNLk127_784170	82.5154	ND_089151PNNLRdRP	Cluster400	Lenarviricota;Leviviricetes;Timlovirales;Steitzviridae;NA	ND_089151PNNLRdRP	ND_089151	99.441	6499	NA	NA	NA	NA	Bacteria	Prokaryote
43-Jose-T4-0-5	43-Jose-T4-0-5PNNLk127_857296	7.32189	ND_257038PNNLRdRP	Cluster550	Lenarviricota;Leviviricetes;Timlovirales;Steitzviridae;NA	ND_257038PNNLRdRP	ND_257038	94.817	1742	NA	NA	NA	NA	Bacteria	Prokaryote
43-Jose-T4-15-25	43-Jose-T4-15-25PNNLk127_110551	17.6152	ND_268528PNNLRdRP	Cluster588	Lenarviricota;Leviviricetes;Norzivirales;f.0361.base-Solspi;NA	ND_268528PNNLRdRP	ND_268528	90.675	1085	NA	NA	NA	NA	Bacteria	Prokaryote
43-Jose-T4-15-25	43-Jose-T4-15-25PNNLk127_118011	108.784	ND_139980PNNLRv4_149396_RdRP	Cluster18	Pisuviricota;Pisoniviricetes;Picornavirales;f.0030;Picornavirales_sp	ND_139980PNNLRv4_149396_RdRP	ND_139980	93.689	1685	NA	NA	NA	NA	Bacteria	Prokaryote
43-Jose-T4-15-25	43-Jose-T4-15-25PNNLk127_336385	6.51311	ND_043833PNNLRdRP	Cluster380	Lenarviricota;Leviviricetes;Timlovirales;Steitzviridae;NA	ND_043833PNNLRdRP	ND_043833	90.311	3651	NA	NA	NA	NA	Bacteria	Prokaryote
43-Jose-T4-15-25	43-Jose-T4-15-25PNNLk127_371581	18.0038	ND_139980PNNLRv4_149396_RdRP	Cluster18	Pisuviricota;Pisoniviricetes;Picornavirales;f.0030;Picornavirales_sp	ND_139980PNNLRv4_149396_RdRP	ND_139980	96.197	1764	NA	NA	NA	NA	Bacteria	Prokaryote
43-Jose-T4-15-25	43-Jose-T4-15-25PNNLk127_434340	16.4149	ND_260093PNNLRdRP	Cluster840	Lenarviricota;Leviviricetes;Timlovirales;Steitzviridae;NA	ND_260093PNNLRdRP	ND_260093	96.778	1502	NA	NA	NA	NA	Bacteria	Prokaryote
43-Jose-T4-15-25	43-Jose-T4-15-25PNNLk127_4554	29.7241	ND_140017PNNLRv4_149396_RdRP	Cluster18	Pisuviricota;Pisoniviricetes;Picornavirales;f.0030;Picornavirales_sp	ND_140017PNNLRv4_149396_RdRP	ND_140017	94.724	1886	NA	NA	NA	NA	Bacteria	Prokaryote
43-Jose-T4-15-25	43-Jose-T4-15-25PNNLk127_4671	72.2949	ND_140017PNNLRv4_149396_RdRP	Cluster18	Pisuviricota;Pisoniviricetes;Picornavirales;f.0030;Picornavirales_sp	ND_140017PNNLRv4_149396_RdRP	ND_140017	93.982	1836	NA	NA	NA	NA	Bacteria	Prokaryote
43-Jose-T4-15-25	43-Jose-T4-15-25PNNLk127_687632	16.2034	ND_253254PNNLRdRP	Cluster825	Lenarviricota;Leviviricetes;Timlovirales;Steitzviridae;NA	ND_253254PNNLRdRP	ND_253254	98.184	2405	NA	NA	NA	NA	Bacteria	Prokaryote
43-Jose-T4-15-25	43-Jose-T4-15-25PNNLk127_761143	110.174	ND_136110PNNLRv4_149396_RdRP	Cluster18	Pisuviricota;Pisoniviricetes;Picornavirales;f.0030;Picornavirales_sp	ND_136110PNNLRv4_149396_RdRP	ND_136110	97.08	2996	NA	NA	NA	NA	Bacteria	Prokaryote
43-Jose-T4-15-25	43-Jose-T4-15-25PNNLk127_773009	32.1472	ND_258775PNNLRdRP	Cluster18	Pisuviricota;Pisoniviricetes;Picornavirales;f.0030;Picornavirales_sp	ND_258775PNNLRdRP	ND_258775	97.258	1855	NA	NA	NA	NA	Bacteria	Prokaryote
43-Jose-T4-15-25	43-Jose-T4-15-25PNNLk127_893885	12.5362	ND_222689PNNLRdRP	Cluster542	Lenarviricota;Leviviricetes;Timlovirales;Steitzviridae;NA	ND_222689PNNLRdRP	ND_222689	90.376	1496	NA	NA	NA	NA	Bacteria	Prokaryote
43-Jose-T4-15-25	43-Jose-T4-15-25PNNLk127_985903	11.3478	ND_258204PNNLRv4_273042_RdRP	Cluster319	Lenarviricota;Leviviricetes;Timlovirales;Steitzviridae;NA	ND_258204PNNLRv4_273042_RdRP	ND_258204	98.402	3192	NA	NA	NA	NA	Bacteria	Prokaryote
43-Jose-T4-15-25	43-Jose-T4-15-25PNNLk127_995214	4.64552	ND_027087PNNLRdRP	Cluster329	Lenarviricota;Leviviricetes;Norzivirales;f.0367.base-Atkins;NA	ND_027087PNNLRdRP	ND_027087	90.488	1596	NA	NA	NA	NA	Bacteria	Prokaryote
46-Jose-T1-0-5	46-Jose-T1-0-5PNNLk127_12288	10.8817	ND_260093PNNLRdRP	Cluster840	Lenarviricota;Leviviricetes;Timlovirales;Steitzviridae;NA	ND_260093PNNLRdRP	ND_260093	96.991	1676	NA	NA	NA	NA	Bacteria	Prokaryote
46-Jose-T1-0-5	46-Jose-T1-0-5PNNLk127_132735	18.3432	ND_140017PNNLRv4_149396_RdRP	Cluster18	Pisuviricota;Pisoniviricetes;Picornavirales;f.0030;Picornavirales_sp	ND_140017PNNLRv4_149396_RdRP	ND_140017	94.074	3254	NA	NA	NA	NA	Bacteria	Prokaryote
46-Jose-T1-0-5	46-Jose-T1-0-5PNNLk127_1335718	16.8949	ND_136110PNNLRv4_149396_RdRP	Cluster18	Pisuviricota;Pisoniviricetes;Picornavirales;f.0030;Picornavirales_sp	ND_136110PNNLRv4_149396_RdRP	ND_136110	97.087	3003	NA	NA	NA	NA	Bacteria	Prokaryote
46-Jose-T1-0-5	46-Jose-T1-0-5PNNLk127_1361390	19.2067	ND_139980PNNLRv4_149396_RdRP	Cluster18	Pisuviricota;Pisoniviricetes;Picornavirales;f.0030;Picornavirales_sp	ND_139980PNNLRv4_149396_RdRP	ND_139980	96.677	2202	NA	NA	NA	NA	Bacteria	Prokaryote
46-Jose-T1-0-5	46-Jose-T1-0-5PNNLk127_1425338	5.9781	ND_267322PNNLRdRP	Cluster639	Lenarviricota;Leviviricetes;Timlovirales;Steitzviridae;NA	ND_267322PNNLRdRP	ND_267322	99.612	1879	NA	NA	NA	NA	Bacteria	Prokaryote
46-Jose-T1-0-5	46-Jose-T1-0-5PNNLk127_1472919	55.2385	ND_247243PNNLRv4_278580_RdRP	Cluster314	Lenarviricota;Leviviricetes;Timlovirales;Steitzviridae;NA	ND_247243PNNLRv4_278580_RdRP	ND_247243	99.179	4169	NA	NA	NA	NA	Bacteria	Prokaryote
46-Jose-T1-0-5	46-Jose-T1-0-5PNNLk127_235599	2.37865	ND_263841PNNLRv4_071862_RdRP	Cluster369	Lenarviricota;Leviviricetes;Timlovirales;Steitzviridae;NA	ND_263841PNNLRv4_071862_RdRP	ND_263841	99.631	1980	NA	NA	NA	NA	Bacteria	Prokaryote
46-Jose-T1-0-5	46-Jose-T1-0-5PNNLk127_261325	17.2188	ND_272051PNNLRdRP	Cluster310	Kitrinoviricota;c.0024;o.0035;f.0144;NA	ND_272051PNNLRdRP	ND_272051	99.014	2364	NA	NA	NA	NA	Bacteria	Prokaryote
46-Jose-T1-0-5	46-Jose-T1-0-5PNNLk127_357577	4.43953	ND_052586PNNLRdRP	Cluster816	Lenarviricota;Leviviricetes;Timlovirales;Steitzviridae;NA	ND_052586PNNLRdRP	ND_052586	95.18	1934	NA	NA	NA	NA	Bacteria	Prokaryote
46-Jose-T1-0-5	46-Jose-T1-0-5PNNLk127_470270	25.4067	ND_270028PNNLRdRP	Cluster758	Lenarviricota;Leviviricetes;Timlovirales;Steitzviridae;NA	ND_270028PNNLRdRP	ND_270028	98.865	6285	NA	NA	NA	NA	Bacteria	Prokaryote
46-Jose-T1-0-5	46-Jose-T1-0-5PNNLk127_534695	18.5701	ND_262869PNNLRdRP	Cluster308	Lenarviricota;Leviviricetes;Timlovirales;Steitzviridae;NA	ND_262869PNNLRdRP	ND_262869	98.755	3712	NA	NA	NA	NA	Bacteria	Prokaryote
46-Jose-T1-0-5	46-Jose-T1-0-5PNNLk127_77945	13.7512	ND_035141PNNLRdRP	Cluster684	Kitrinoviricota;c.0024;o.0035;f.0144;NA	ND_035141PNNLRdRP	ND_035141	98.104	1746	NA	NA	NA	NA	Bacteria	Prokaryote
46-Jose-T1-0-5	46-Jose-T1-0-5PNNLk127_79451	18.8428	ND_052735PNNLRv4_143951_RdRP	Cluster170	Pisuviricota;Pisoniviricetes;Picornavirales;f.0030;NA	ND_052735PNNLRv4_143951_RdRP	ND_052735	91.094	1587	NA	NA	NA	NA	Bacteria	Prokaryote
46-Jose-T1-0-5	46-Jose-T1-0-5PNNLk127_850482	8.59821	ND_257038PNNLRdRP	Cluster550	Lenarviricota;Leviviricetes;Timlovirales;Steitzviridae;NA	ND_257038PNNLRdRP	ND_257038	97.585	2976	NA	NA	NA	NA	Bacteria	Prokaryote
46-Jose-T1-0-5	46-Jose-T1-0-5PNNLk127_866775	45.701	ND_252971PNNLRv4_275796_RdRP	Cluster455	Lenarviricota;Leviviricetes;Timlovirales;Steitzviridae;NA	ND_252971PNNLRv4_275796_RdRP	ND_252971	98.502	3411	NA	NA	NA	NA	Bacteria	Prokaryote
46-Jose-T1-0-5	46-Jose-T1-0-5PNNLk127_989909	11.6737	ND_258204PNNLRv4_273042_RdRP	Cluster319	Lenarviricota;Leviviricetes;Timlovirales;Steitzviridae;NA	ND_258204PNNLRv4_273042_RdRP	ND_258204	98.069	3243	NA	NA	NA	NA	Bacteria	Prokaryote
46-Jose-T1-15-25	46-Jose-T1-15-25PNNLk127_16267	100.155	ND_252294PNNLRdRP	Cluster264	Lenarviricota;Leviviricetes;Timlovirales;Blumeviridae;NA	ND_252294PNNLRdRP	ND_252294	98.669	9193	NA	NA	NA	NA	Bacteria	Prokaryote
46-Jose-T1-15-25	46-Jose-T1-15-25PNNLk127_205484	5.07662	ND_258775PNNLRdRP	Cluster18	Pisuviricota;Pisoniviricetes;Picornavirales;f.0030;Picornavirales_sp	ND_258775PNNLRdRP	ND_258775	96.344	1799	NA	NA	NA	NA	Bacteria	Prokaryote
46-Jose-T1-15-25	46-Jose-T1-15-25PNNLk127_223612	4.84733	ND_140017PNNLRv4_149396_RdRP	Cluster18	Pisuviricota;Pisoniviricetes;Picornavirales;f.0030;Picornavirales_sp	ND_140017PNNLRv4_149396_RdRP	ND_140017	93.103	2676	NA	NA	NA	NA	Bacteria	Prokaryote
46-Jose-T1-15-25	46-Jose-T1-15-25PNNLk127_279979	4.50774	ND_139980PNNLRv4_149396_RdRP	Cluster18	Pisuviricota;Pisoniviricetes;Picornavirales;f.0030;Picornavirales_sp	ND_139980PNNLRv4_149396_RdRP	ND_139980	96.618	2159	NA	NA	NA	NA	Bacteria	Prokaryote
48-Jose-T4-0-5	48-Jose-T4-0-5PNNLk127_1013026	5.76312	ND_272051PNNLRdRP	Cluster310	Kitrinoviricota;c.0024;o.0035;f.0144;NA	ND_272051PNNLRdRP	ND_272051	99.069	1736	NA	NA	NA	NA	Bacteria	Prokaryote
48-Jose-T4-0-5	48-Jose-T4-0-5PNNLk127_110303	11.0395	ND_272132PNNLRdRP	Cluster468	Lenarviricota;Leviviricetes;Timlovirales;Steitzviridae;NA	ND_272132PNNLRdRP	ND_272132	93.087	2453	NA	NA	NA	NA	Bacteria	Prokaryote
48-Jose-T4-0-5	48-Jose-T4-0-5PNNLk127_1181912	8.87394	ND_247706PNNLRdRP	Cluster726	Lenarviricota;Leviviricetes;Timlovirales;Steitzviridae;NA	ND_247706PNNLRdRP	ND_247706	99.417	4355	NA	NA	NA	NA	Bacteria	Prokaryote
48-Jose-T4-0-5	48-Jose-T4-0-5PNNLk127_1193840	52.7349	ND_275340PNNLRdRP	Cluster681	Lenarviricota;Leviviricetes;Timlovirales;Steitzviridae;NA	ND_275340PNNLRdRP	ND_275340	91.289	1596	NA	NA	NA	NA	Bacteria	Prokaryote
48-Jose-T4-0-5	48-Jose-T4-0-5PNNLk127_1283862	4.86337	ND_265032PNNLRdRP	Cluster267	Lenarviricota;Leviviricetes;Timlovirales;Steitzviridae;NA	ND_265032PNNLRdRP	ND_265032	92.278	1467	NA	NA	NA	NA	Bacteria	Prokaryote
48-Jose-T4-0-5	48-Jose-T4-0-5PNNLk127_1317779	4.49281	ND_140017PNNLRv4_149396_RdRP	Cluster18	Pisuviricota;Pisoniviricetes;Picornavirales;f.0030;Picornavirales_sp	ND_140017PNNLRv4_149396_RdRP	ND_140017	96.062	2109	NA	NA	NA	NA	Bacteria	Prokaryote
48-Jose-T4-0-5	48-Jose-T4-0-5PNNLk127_1366236	9.81117	ND_136828PNNLRv4_143951_RdRP	Cluster170	Pisuviricota;Pisoniviricetes;Picornavirales;f.0030;NA	ND_136828PNNLRv4_143951_RdRP	ND_136828	99.264	2455	NA	NA	NA	NA	Bacteria	Prokaryote
48-Jose-T4-0-5	48-Jose-T4-0-5PNNLk127_1375332	4.32219	ND_098981PNNLRdRP	Cluster831	Lenarviricota;Leviviricetes;Timlovirales;Steitzviridae;NA	ND_098981PNNLRdRP	ND_098981	98.042	3286	NA	NA	NA	NA	Bacteria	Prokaryote
48-Jose-T4-0-5	48-Jose-T4-0-5PNNLk127_1410709	6.11131	ND_138220PNNLRdRP	Cluster611	Lenarviricota;Leviviricetes;Timlovirales;Steitzviridae;NA	ND_138220PNNLRdRP	ND_138220	96.952	1707	NA	NA	NA	NA	Bacteria	Prokaryote
48-Jose-T4-0-5	48-Jose-T4-0-5PNNLk127_159189	25.7433	ND_274610PNNLRdRP	Cluster370	Lenarviricota;Leviviricetes;Norzivirales;Fiersviridae;NA	ND_274610PNNLRdRP	ND_274610	97.836	6141	NA	NA	NA	NA	Bacteria	Prokaryote
48-Jose-T4-0-5	48-Jose-T4-0-5PNNLk127_317227	26.8146	ND_272132PNNLRdRP	Cluster468	Lenarviricota;Leviviricetes;Timlovirales;Steitzviridae;NA	ND_272132PNNLRdRP	ND_272132	90.06	2169	NA	NA	NA	NA	Bacteria	Prokaryote
48-Jose-T4-0-5	48-Jose-T4-0-5PNNLk127_492619	4.83904	ND_136110PNNLRv4_149396_RdRP	Cluster18	Pisuviricota;Pisoniviricetes;Picornavirales;f.0030;Picornavirales_sp	ND_136110PNNLRv4_149396_RdRP	ND_136110	98.045	1866	NA	NA	NA	NA	Bacteria	Prokaryote
48-Jose-T4-0-5	48-Jose-T4-0-5PNNLk127_493184	22.4122	ND_091670PNNLRdRP	Cluster820	Pisuviricota;Pisoniviricetes;Picornavirales;f.0030;NA	ND_091670PNNLRdRP	ND_091670	92.843	1417	NA	NA	NA	NA	Bacteria	Prokaryote
48-Jose-T4-0-5	48-Jose-T4-0-5PNNLk127_508611	122.286	ND_099107PNNLRdRP	Cluster662	Lenarviricota;Leviviricetes;Norzivirales;Fiersviridae;NA	ND_099107PNNLRdRP	ND_099107	95.434	2095	NA	NA	NA	NA	Bacteria	Prokaryote
48-Jose-T4-0-5	48-Jose-T4-0-5PNNLk127_55286	5.29816	ND_139980PNNLRv4_149396_RdRP	Cluster18	Pisuviricota;Pisoniviricetes;Picornavirales;f.0030;Picornavirales_sp	ND_139980PNNLRv4_149396_RdRP	ND_139980	97.209	2183	NA	NA	NA	NA	Bacteria	Prokaryote
48-Jose-T4-0-5	48-Jose-T4-0-5PNNLk127_592189	8.0027	ND_052735PNNLRv4_143951_RdRP	Cluster170	Pisuviricota;Pisoniviricetes;Picornavirales;f.0030;NA	ND_052735PNNLRv4_143951_RdRP	ND_052735	99.491	2145	NA	NA	NA	NA	Bacteria	Prokaryote
48-Jose-T4-0-5	48-Jose-T4-0-5PNNLk127_726889	9.95298	ND_111527PNNLRv4_143951_RdRP	Cluster170	Pisuviricota;Pisoniviricetes;Picornavirales;f.0030;NA	ND_111527PNNLRv4_143951_RdRP	ND_111527	98.883	4314	NA	NA	NA	NA	Bacteria	Prokaryote
48-Jose-T4-0-5	48-Jose-T4-0-5PNNLk127_757061	5.64238	ND_274357PNNLRv4_272342_RdRP	Cluster581	Lenarviricota;Leviviricetes;Timlovirales;Steitzviridae;NA	ND_274357PNNLRv4_272342_RdRP	ND_274357	92.169	1399	NA	NA	NA	NA	Bacteria	Prokaryote
48-Jose-T4-0-5	48-Jose-T4-0-5PNNLk127_764070	21.4768	ND_193301PNNLRv4_204153_RdRP	Cluster483	Lenarviricota;Leviviricetes;Timlovirales;Steitzviridae;NA	ND_193301PNNLRv4_204153_RdRP	ND_193301	94.208	3081	NA	NA	NA	NA	Bacteria	Prokaryote
48-Jose-T4-0-5	48-Jose-T4-0-5PNNLk127_787891	5.29232	ND_262458PNNLRdRP	Cluster777	Pisuviricota;Pisoniviricetes;Picornavirales;f.0030;Picornavirales_sp	ND_262458PNNLRdRP	ND_262458	93.443	1720	NA	NA	NA	NA	Bacteria	Prokaryote
48-Jose-T4-0-5	48-Jose-T4-0-5PNNLk127_879142	4.46127	ND_261260PNNLRdRP	Cluster849	Lenarviricota;Leviviricetes;Timlovirales;Steitzviridae;NA	ND_261260PNNLRdRP	ND_261260	96.423	1153	NA	NA	NA	NA	Bacteria	Prokaryote
48-Jose-T4-0-5	48-Jose-T4-0-5PNNLk127_916172	78.6116	ND_257387PNNLRdRP	Cluster319	Lenarviricota;Leviviricetes;Timlovirales;Steitzviridae;NA	ND_257387PNNLRdRP	ND_257387	98.057	2058	NA	NA	NA	NA	Bacteria	Prokaryote
48-Jose-T4-0-5	48-Jose-T4-0-5PNNLk127_940182	5.67332	ND_173065PNNLRv4_176546_RdRP	Cluster572	Lenarviricota;Leviviricetes;Timlovirales;Steitzviridae;NA	ND_173065PNNLRv4_176546_RdRP	ND_173065	95.055	3262	NA	NA	NA	NA	Bacteria	Prokaryote
48-Jose-T4-15-25	48-Jose-T4-15-25PNNLk127_1465981	18.8868	ND_136110PNNLRv4_149396_RdRP	Cluster18	Pisuviricota;Pisoniviricetes;Picornavirales;f.0030;Picornavirales_sp	ND_136110PNNLRv4_149396_RdRP	ND_136110	97.311	3025	NA	NA	NA	NA	Bacteria	Prokaryote
48-Jose-T4-15-25	48-Jose-T4-15-25PNNLk127_383104	12.3738	ND_035141PNNLRdRP	Cluster684	Kitrinoviricota;c.0024;o.0035;f.0144;NA	ND_035141PNNLRdRP	ND_035141	98.004	1740	NA	NA	NA	NA	Bacteria	Prokaryote
48-Jose-T4-15-25	48-Jose-T4-15-25PNNLk127_647979	23.9236	ND_257387PNNLRdRP	Cluster319	Lenarviricota;Leviviricetes;Timlovirales;Steitzviridae;NA	ND_257387PNNLRdRP	ND_257387	97.973	2052	NA	NA	NA	NA	Bacteria	Prokaryote
53-Jose-T4-0-5	53-Jose-T4-0-5PNNLk127_1336002	89.3191	ND_274325PNNLRdRP	Cluster558	Lenarviricota;Leviviricetes;Timlovirales;Steitzviridae;NA	ND_274325PNNLRdRP	ND_274325	90.037	1386	NA	NA	NA	NA	Bacteria	Prokaryote
53-Jose-T4-0-5	53-Jose-T4-0-5PNNLk127_1504205	5.08163	ND_265158PNNLRdRP	Cluster631	Lenarviricota;Leviviricetes;Timlovirales;Steitzviridae;NA	ND_265158PNNLRdRP	ND_265158	90.541	1465	NA	NA	NA	NA	Bacteria	Prokaryote
53-Jose-T4-0-5	53-Jose-T4-0-5PNNLk127_1652505	19.489	ND_099107PNNLRdRP	Cluster662	Lenarviricota;Leviviricetes;Norzivirales;Fiersviridae;NA	ND_099107PNNLRdRP	ND_099107	95.51	2100	NA	NA	NA	NA	Bacteria	Prokaryote
53-Jose-T4-0-5	53-Jose-T4-0-5PNNLk127_1883314	21.2293	ND_257387PNNLRdRP	Cluster319	Lenarviricota;Leviviricetes;Timlovirales;Steitzviridae;NA	ND_257387PNNLRdRP	ND_257387	97.804	2041	NA	NA	NA	NA	Bacteria	Prokaryote
53-Jose-T4-0-5	53-Jose-T4-0-5PNNLk127_1927156	28.268	ND_139980PNNLRv4_149396_RdRP	Cluster18	Pisuviricota;Pisoniviricetes;Picornavirales;f.0030;Picornavirales_sp	ND_139980PNNLRv4_149396_RdRP	ND_139980	95.015	2080	NA	NA	NA	NA	Bacteria	Prokaryote
53-Jose-T4-0-5	53-Jose-T4-0-5PNNLk127_2132788	19.193	ND_275340PNNLRdRP	Cluster681	Lenarviricota;Leviviricetes;Timlovirales;Steitzviridae;NA	ND_275340PNNLRdRP	ND_275340	91.204	1591	NA	NA	NA	NA	Bacteria	Prokaryote
53-Jose-T4-0-5	53-Jose-T4-0-5PNNLk127_2168338	9.91602	ND_257038PNNLRdRP	Cluster550	Lenarviricota;Leviviricetes;Timlovirales;Steitzviridae;NA	ND_257038PNNLRdRP	ND_257038	96.32	2854	NA	NA	NA	NA	Bacteria	Prokaryote
53-Jose-T4-0-5	53-Jose-T4-0-5PNNLk127_223436	15.5191	ND_258716PNNLRdRP	Cluster556	Lenarviricota;Leviviricetes;Timlovirales;Steitzviridae;NA	ND_258716PNNLRdRP	ND_258716	92.504	1677	NA	NA	NA	NA	Bacteria	Prokaryote
53-Jose-T4-0-5	53-Jose-T4-0-5PNNLk127_2246548	43.1934	ND_136110PNNLRv4_149396_RdRP	Cluster18	Pisuviricota;Pisoniviricetes;Picornavirales;f.0030;Picornavirales_sp	ND_136110PNNLRv4_149396_RdRP	ND_136110	98.431	2132	NA	NA	NA	NA	Bacteria	Prokaryote
53-Jose-T4-0-5	53-Jose-T4-0-5PNNLk127_2421168	11.9558	ND_275340PNNLRdRP	Cluster681	Lenarviricota;Leviviricetes;Timlovirales;Steitzviridae;NA	ND_275340PNNLRdRP	ND_275340	90.601	1520	NA	NA	NA	NA	Bacteria	Prokaryote
53-Jose-T4-0-5	53-Jose-T4-0-5PNNLk127_2439118	7.11547	ND_098981PNNLRdRP	Cluster831	Lenarviricota;Leviviricetes;Timlovirales;Steitzviridae;NA	ND_098981PNNLRdRP	ND_098981	99.419	4063	NA	NA	NA	NA	Bacteria	Prokaryote
53-Jose-T4-0-5	53-Jose-T4-0-5PNNLk127_2571154	2.00953	ND_261968PNNLRdRP	Cluster374	Lenarviricota;Leviviricetes;Norzivirales;Fiersviridae;NA	ND_261968PNNLRdRP	ND_261968	90.442	1840	NA	NA	NA	NA	Bacteria	Prokaryote
53-Jose-T4-0-5	53-Jose-T4-0-5PNNLk127_335816	13.2758	ND_263666PNNLRv4_276502_RdRP	Cluster354	Lenarviricota;Leviviricetes;Timlovirales;Steitzviridae;NA	ND_263666PNNLRv4_276502_RdRP	ND_263666	99.561	2492	NA	NA	NA	NA	Bacteria	Prokaryote
53-Jose-T4-0-5	53-Jose-T4-0-5PNNLk127_427624	18.6194	ND_265032PNNLRdRP	Cluster267	Lenarviricota;Leviviricetes;Timlovirales;Steitzviridae;NA	ND_265032PNNLRdRP	ND_265032	92.716	1820	NA	NA	NA	NA	Bacteria	Prokaryote
53-Jose-T4-0-5	53-Jose-T4-0-5PNNLk127_460527	202.482	ND_396781PNNLRv4_204153_RdRP	Cluster483	Lenarviricota;Leviviricetes;Timlovirales;Steitzviridae;NA	ND_396781PNNLRv4_204153_RdRP	ND_396781	96.207	2374	NA	NA	NA	NA	Bacteria	Prokaryote
53-Jose-T4-0-5	53-Jose-T4-0-5PNNLk127_497429	15.4697	ND_269339PNNLRdRP	Cluster810	Lenarviricota;Leviviricetes;Timlovirales;Steitzviridae;NA	ND_269339PNNLRdRP	ND_269339	97.39	1890	NA	NA	NA	NA	Bacteria	Prokaryote
53-Jose-T4-0-5	53-Jose-T4-0-5PNNLk127_546702	5.0436	ND_277325PNNLRv4_164322_RdRP	Cluster481	Lenarviricota;Leviviricetes;Timlovirales;Steitzviridae;NA	ND_277325PNNLRv4_164322_RdRP	ND_277325	90.798	2069	NA	NA	NA	NA	Bacteria	Prokaryote
53-Jose-T4-0-5	53-Jose-T4-0-5PNNLk127_626861	28.0951	ND_140017PNNLRv4_149396_RdRP	Cluster18	Pisuviricota;Pisoniviricetes;Picornavirales;f.0030;Picornavirales_sp	ND_140017PNNLRv4_149396_RdRP	ND_140017	95.8	3459	NA	NA	NA	NA	Bacteria	Prokaryote
53-Jose-T4-0-5	53-Jose-T4-0-5PNNLk127_653929	31.0436	ND_128286PNNLRdRP	Cluster426	Lenarviricota;Leviviricetes;Timlovirales;Steitzviridae;NA	ND_128286PNNLRdRP	ND_128286	91.249	1818	NA	NA	NA	NA	Bacteria	Prokaryote
53-Jose-T4-0-5	53-Jose-T4-0-5PNNLk127_789374	42.1681	ND_275234PNNLRdRP	Cluster589	Lenarviricota;Leviviricetes;Timlovirales;Steitzviridae;NA	ND_275234PNNLRdRP	ND_275234	94.282	1203	NA	NA	NA	NA	Bacteria	Prokaryote
53-Jose-T4-0-5	53-Jose-T4-0-5PNNLk127_789476	9.47663	ND_275234PNNLRdRP	Cluster589	Lenarviricota;Leviviricetes;Timlovirales;Steitzviridae;NA	ND_275234PNNLRdRP	ND_275234	99.618	1435	NA	NA	NA	NA	Bacteria	Prokaryote
53-Jose-T4-15-25	53-Jose-T4-15-25PNNLk127_289739	21.7154	ND_098981PNNLRdRP	Cluster831	Lenarviricota;Leviviricetes;Timlovirales;Steitzviridae;NA	ND_098981PNNLRdRP	ND_098981	99.329	2697	NA	NA	NA	NA	Bacteria	Prokaryote
53-Jose-T4-15-25	53-Jose-T4-15-25PNNLk127_400020	43.6868	ND_253268PNNLRdRP	Cluster458	Lenarviricota;Leviviricetes;Timlovirales;Steitzviridae;NA	ND_253268PNNLRdRP	ND_253268	92.478	1934	NA	NA	NA	NA	Bacteria	Prokaryote
53-Jose-T4-15-25	53-Jose-T4-15-25PNNLk127_450946	8.65727	ND_396781PNNLRv4_204153_RdRP	Cluster483	Lenarviricota;Leviviricetes;Timlovirales;Steitzviridae;NA	ND_396781PNNLRv4_204153_RdRP	ND_396781	95.798	1690	NA	NA	NA	NA	Bacteria	Prokaryote
55-Alkar-T1-0-5	55-Alkar-T1-0-5PNNLk127_1004150	9.08831	ND_255722PNNLRv4_071862_RdRP	Cluster369	Lenarviricota;Leviviricetes;Timlovirales;Steitzviridae;NA	ND_255722PNNLRv4_071862_RdRP	ND_255722	99.457	2678	NA	NA	NA	NA	Bacteria	Prokaryote
55-Alkar-T1-0-5	55-Alkar-T1-0-5PNNLk127_1012499	31.5867	ND_275340PNNLRdRP	Cluster681	Lenarviricota;Leviviricetes;Timlovirales;Steitzviridae;NA	ND_275340PNNLRdRP	ND_275340	91.119	1585	NA	NA	NA	NA	Bacteria	Prokaryote
55-Alkar-T1-0-5	55-Alkar-T1-0-5PNNLk127_121841	387.25	ND_252971PNNLRv4_275796_RdRP	Cluster455	Lenarviricota;Leviviricetes;Timlovirales;Steitzviridae;NA	ND_252971PNNLRv4_275796_RdRP	ND_252971	91.645	2671	NA	NA	NA	NA	Bacteria	Prokaryote
55-Alkar-T1-0-5	55-Alkar-T1-0-5PNNLk127_1289557	2.03973	ND_247243PNNLRv4_278580_RdRP	Cluster314	Lenarviricota;Leviviricetes;Timlovirales;Steitzviridae;NA	ND_247243PNNLRv4_278580_RdRP	ND_247243	98.325	2933	NA	NA	NA	NA	Bacteria	Prokaryote
55-Alkar-T1-0-5	55-Alkar-T1-0-5PNNLk127_1384981	7.51854	ND_269339PNNLRdRP	Cluster810	Lenarviricota;Leviviricetes;Timlovirales;Steitzviridae;NA	ND_269339PNNLRdRP	ND_269339	91.528	2383	NA	NA	NA	NA	Bacteria	Prokaryote
55-Alkar-T1-0-5	55-Alkar-T1-0-5PNNLk127_154416	18.58	ND_260814PNNLRdRP	Cluster354	Lenarviricota;Leviviricetes;Timlovirales;Steitzviridae;NA	ND_260814PNNLRdRP	ND_260814	94.217	2977	NA	NA	NA	NA	Bacteria	Prokaryote
55-Alkar-T1-0-5	55-Alkar-T1-0-5PNNLk127_155689	19.6022	ND_098981PNNLRdRP	Cluster831	Lenarviricota;Leviviricetes;Timlovirales;Steitzviridae;NA	ND_098981PNNLRdRP	ND_098981	99.375	4058	NA	NA	NA	NA	Bacteria	Prokaryote
55-Alkar-T1-0-5	55-Alkar-T1-0-5PNNLk127_1609109	5.26605	ND_261248PNNLRdRP	Cluster533	Lenarviricota;Leviviricetes;Timlovirales;Steitzviridae;NA	ND_261248PNNLRdRP	ND_261248	94.906	1751	NA	NA	NA	NA	Bacteria	Prokaryote
55-Alkar-T1-0-5	55-Alkar-T1-0-5PNNLk127_1619626	46.4441	ND_260093PNNLRdRP	Cluster840	Lenarviricota;Leviviricetes;Timlovirales;Steitzviridae;NA	ND_260093PNNLRdRP	ND_260093	96.942	1866	NA	NA	NA	NA	Bacteria	Prokaryote
55-Alkar-T1-0-5	55-Alkar-T1-0-5PNNLk127_1808496	74.0631	ND_263017PNNLRdRP	Cluster389	Lenarviricota;Leviviricetes;Norzivirales;Atkinsviridae;NA	ND_263017PNNLRdRP	ND_263017	98.143	5727	NA	NA	NA	NA	Bacteria	Prokaryote
55-Alkar-T1-0-5	55-Alkar-T1-0-5PNNLk127_1882852	41.2062	ND_025640PNNLRdRP	Cluster342	Lenarviricota;Leviviricetes;Timlovirales;Steitzviridae;NA	ND_025640PNNLRdRP	ND_025640	99.57	6789	NA	NA	NA	NA	Bacteria	Prokaryote
55-Alkar-T1-0-5	55-Alkar-T1-0-5PNNLk127_2037200	6.80095	ND_261260PNNLRdRP	Cluster849	Lenarviricota;Leviviricetes;Timlovirales;Steitzviridae;NA	ND_261260PNNLRdRP	ND_261260	97.213	1943	NA	NA	NA	NA	Bacteria	Prokaryote
55-Alkar-T1-0-5	55-Alkar-T1-0-5PNNLk127_2087821	8.69112	ND_274325PNNLRdRP	Cluster558	Lenarviricota;Leviviricetes;Timlovirales;Steitzviridae;NA	ND_274325PNNLRdRP	ND_274325	90.881	867	NA	NA	NA	NA	Bacteria	Prokaryote
55-Alkar-T1-0-5	55-Alkar-T1-0-5PNNLk127_246111	5.83323	ND_212429PNNLRdRP	Cluster608	Lenarviricota;Leviviricetes;Timlovirales;Steitzviridae;NA	ND_212429PNNLRdRP	ND_212429	91.371	1075	NA	NA	NA	NA	Bacteria	Prokaryote
55-Alkar-T1-0-5	55-Alkar-T1-0-5PNNLk127_352849	7.38489	ND_052735PNNLRv4_143951_RdRP	Cluster170	Pisuviricota;Pisoniviricetes;Picornavirales;f.0030;NA	ND_052735PNNLRv4_143951_RdRP	ND_052735	90.84	1568	NA	NA	NA	NA	Bacteria	Prokaryote
55-Alkar-T1-0-5	55-Alkar-T1-0-5PNNLk127_381666	11.8684	ND_273547PNNLRv4_278864_RdRP	Cluster390	Kitrinoviricota;c.0031;o.0042;f.0153;NA	ND_273547PNNLRv4_278864_RdRP	ND_273547	92.25	1901	NA	NA	NA	NA	Bacteria	Prokaryote
55-Alkar-T1-0-5	55-Alkar-T1-0-5PNNLk127_433363	21.3506	ND_268957PNNLRdRP	Cluster343	Lenarviricota;Leviviricetes;Timlovirales;Steitzviridae;NA	ND_268957PNNLRdRP	ND_268957	97.114	6429	NA	NA	NA	NA	Bacteria	Prokaryote
55-Alkar-T1-0-5	55-Alkar-T1-0-5PNNLk127_498261	4.09013	ND_139980PNNLRv4_149396_RdRP	Cluster18	Pisuviricota;Pisoniviricetes;Picornavirales;f.0030;Picornavirales_sp	ND_139980PNNLRv4_149396_RdRP	ND_139980	94.183	1232	NA	NA	NA	NA	Bacteria	Prokaryote
55-Alkar-T1-0-5	55-Alkar-T1-0-5PNNLk127_523508	12.9957	ND_265158PNNLRdRP	Cluster631	Lenarviricota;Leviviricetes;Timlovirales;Steitzviridae;NA	ND_265158PNNLRdRP	ND_265158	90.631	1471	NA	NA	NA	NA	Bacteria	Prokaryote
55-Alkar-T1-0-5	55-Alkar-T1-0-5PNNLk127_547653	9.9217	ND_126935PNNLRdRP	Cluster377	Lenarviricota;Leviviricetes;Timlovirales;Steitzviridae;NA	ND_126935PNNLRdRP	ND_126935	92.777	4626	NA	NA	NA	NA	Bacteria	Prokaryote
55-Alkar-T1-0-5	55-Alkar-T1-0-5PNNLk127_595054	35.0916	ND_252971PNNLRv4_275796_RdRP	Cluster455	Lenarviricota;Leviviricetes;Timlovirales;Steitzviridae;NA	ND_252971PNNLRv4_275796_RdRP	ND_252971	98.067	1978	NA	NA	NA	NA	Bacteria	Prokaryote
55-Alkar-T1-0-5	55-Alkar-T1-0-5PNNLk127_607443	27.4837	ND_257387PNNLRdRP	Cluster319	Lenarviricota;Leviviricetes;Timlovirales;Steitzviridae;NA	ND_257387PNNLRdRP	ND_257387	97.791	1716	NA	NA	NA	NA	Bacteria	Prokaryote
55-Alkar-T1-0-5	55-Alkar-T1-0-5PNNLk127_725931	6.50208	ND_270608PNNLRv4_276502_RdRP	Cluster354	Lenarviricota;Leviviricetes;Timlovirales;Steitzviridae;NA	ND_270608PNNLRv4_276502_RdRP	ND_270608	98.891	2410	NA	NA	NA	NA	Bacteria	Prokaryote
55-Alkar-T1-0-5	55-Alkar-T1-0-5PNNLk127_728172	3.08596	ND_258510PNNLRdRP	Cluster346	Lenarviricota;Leviviricetes;Timlovirales;Steitzviridae;NA	ND_258510PNNLRdRP	ND_258510	90.13	1500	NA	NA	NA	NA	Bacteria	Prokaryote
55-Alkar-T1-0-5	55-Alkar-T1-0-5PNNLk127_731540	5.61861	ND_282199PNNLRdRP	Cluster451	Lenarviricota;Leviviricetes;Timlovirales;Steitzviridae;NA	ND_282199PNNLRdRP	ND_282199	92.382	2058	NA	NA	NA	NA	Bacteria	Prokaryote
55-Alkar-T1-0-5	55-Alkar-T1-0-5PNNLk127_7382	72.7953	ND_274325PNNLRdRP	Cluster558	Lenarviricota;Leviviricetes;Timlovirales;Steitzviridae;NA	ND_274325PNNLRdRP	ND_274325	90.221	1397	NA	NA	NA	NA	Bacteria	Prokaryote
55-Alkar-T1-0-5	55-Alkar-T1-0-5PNNLk127_953777	4.26726	ND_050073PNNLRv4_149396_RdRP	Cluster18	Pisuviricota;Pisoniviricetes;Picornavirales;f.0030;Picornavirales_sp	ND_050073PNNLRv4_149396_RdRP	ND_050073	95.734	2567	NA	NA	NA	NA	Bacteria	Prokaryote
55-Alkar-T1-0-5	55-Alkar-T1-0-5PNNLk127_995122	3.36105	ND_257551PNNLRdRP	Cluster443	Lenarviricota;Leviviricetes;Timlovirales;Steitzviridae;NA	ND_257551PNNLRdRP	ND_257551	99.506	1844	NA	NA	NA	NA	Bacteria	Prokaryote
57-Jose-T1-0-5	57-Jose-T1-0-5PNNLk127_1049201	8.58787	ND_268957PNNLRdRP	Cluster343	Lenarviricota;Leviviricetes;Timlovirales;Steitzviridae;NA	ND_268957PNNLRdRP	ND_268957	96.654	3576	NA	NA	NA	NA	Bacteria	Prokaryote
57-Jose-T1-0-5	57-Jose-T1-0-5PNNLk127_108408	19.8114	ND_274132PNNLRdRP	Cluster267	Lenarviricota;Leviviricetes;Timlovirales;Steitzviridae;NA	ND_274132PNNLRdRP	ND_274132	96.554	2161	NA	NA	NA	NA	Bacteria	Prokaryote
57-Jose-T1-0-5	57-Jose-T1-0-5PNNLk127_108464	22.0765	ND_274132PNNLRdRP	Cluster267	Lenarviricota;Leviviricetes;Timlovirales;Steitzviridae;NA	ND_274132PNNLRdRP	ND_274132	93.344	1929	NA	NA	NA	NA	Bacteria	Prokaryote
57-Jose-T1-0-5	57-Jose-T1-0-5PNNLk127_1091566	13.6137	ND_047986PNNLRv4_030088_RdRP	Cluster574	Lenarviricota;Leviviricetes;Timlovirales;Steitzviridae;NA	ND_047986PNNLRv4_030088_RdRP	ND_047986	99.026	2209	NA	NA	NA	NA	Bacteria	Prokaryote
57-Jose-T1-0-5	57-Jose-T1-0-5PNNLk127_1120955	67.3772	ND_259523PNNLRdRP	Cluster354	Lenarviricota;Leviviricetes;Timlovirales;Steitzviridae;NA	ND_259523PNNLRdRP	ND_259523	94.551	3059	NA	NA	NA	NA	Bacteria	Prokaryote
57-Jose-T1-0-5	57-Jose-T1-0-5PNNLk127_1194900	5.71504	ND_140017PNNLRv4_149396_RdRP	Cluster18	Pisuviricota;Pisoniviricetes;Picornavirales;f.0030;Picornavirales_sp	ND_140017PNNLRv4_149396_RdRP	ND_140017	96.306	2621	NA	NA	NA	NA	Bacteria	Prokaryote
57-Jose-T1-0-5	57-Jose-T1-0-5PNNLk127_1258120	133.405	ND_261908PNNLRdRP	Cluster405	Lenarviricota;Leviviricetes;Timlovirales;Steitzviridae;NA	ND_261908PNNLRdRP	ND_261908	90.186	3005	NA	NA	NA	NA	Bacteria	Prokaryote
57-Jose-T1-0-5	57-Jose-T1-0-5PNNLk127_127424	25.9558	ND_266944PNNLRdRP	Cluster402	Lenarviricota;Leviviricetes;Timlovirales;Blumeviridae;NA	ND_266944PNNLRdRP	ND_266944	97.953	3387	NA	NA	NA	NA	Bacteria	Prokaryote
57-Jose-T1-0-5	57-Jose-T1-0-5PNNLk127_1319783	8.28584	ND_263180PNNLRdRP	Cluster846	Lenarviricota;Leviviricetes;Timlovirales;Steitzviridae;NA	ND_263180PNNLRdRP	ND_263180	93.645	2832	NA	NA	NA	NA	Bacteria	Prokaryote
57-Jose-T1-0-5	57-Jose-T1-0-5PNNLk127_134093	9.91406	ND_256960PNNLRdRP	Cluster323	Kitrinoviricota;c.0024;o.0035;f.0144;NA	ND_256960PNNLRdRP	ND_256960	98.639	1823	NA	NA	NA	NA	Bacteria	Prokaryote
57-Jose-T1-0-5	57-Jose-T1-0-5PNNLk127_1379195	18.5972	ND_047952PNNLRdRP	Cluster778	Lenarviricota;Leviviricetes;Timlovirales;Steitzviridae;NA	ND_047952PNNLRdRP	ND_047952	94.922	1602	NA	NA	NA	NA	Bacteria	Prokaryote
57-Jose-T1-0-5	57-Jose-T1-0-5PNNLk127_146731	6.50746	ND_259553PNNLRdRP	Cluster864	Lenarviricota;Leviviricetes;Timlovirales;Steitzviridae;NA	ND_259553PNNLRdRP	ND_259553	93.048	2457	NA	NA	NA	NA	Bacteria	Prokaryote
57-Jose-T1-0-5	57-Jose-T1-0-5PNNLk127_1521127	7.23804	ND_254882PNNLRdRP	Cluster322	Lenarviricota;Leviviricetes;Timlovirales;Steitzviridae;NA	ND_254882PNNLRdRP	ND_254882	99.397	4213	NA	NA	NA	NA	Bacteria	Prokaryote
57-Jose-T1-0-5	57-Jose-T1-0-5PNNLk127_1547417	49.959	ND_384852PNNLRdRP	Cluster421	Lenarviricota;Leviviricetes;Norzivirales;Fiersviridae;NA	ND_384852PNNLRdRP	ND_384852	97.667	5816	NA	NA	NA	NA	Bacteria	Prokaryote
57-Jose-T1-0-5	57-Jose-T1-0-5PNNLk127_1593704	6.16438	ND_139980PNNLRv4_149396_RdRP	Cluster18	Pisuviricota;Pisoniviricetes;Picornavirales;f.0030;Picornavirales_sp	ND_139980PNNLRv4_149396_RdRP	ND_139980	90.131	896	NA	NA	NA	NA	Bacteria	Prokaryote
57-Jose-T1-0-5	57-Jose-T1-0-5PNNLk127_1633573	91.5638	ND_260157PNNLRv4_071862_RdRP	Cluster369	Lenarviricota;Leviviricetes;Timlovirales;Steitzviridae;NA	ND_260157PNNLRv4_071862_RdRP	ND_260157	99.612	1884	NA	NA	NA	NA	Bacteria	Prokaryote
57-Jose-T1-0-5	57-Jose-T1-0-5PNNLk127_1642529	29.0618	ND_263662PNNLRdRP	Cluster553	Lenarviricota;Leviviricetes;Timlovirales;Steitzviridae;NA	ND_263662PNNLRdRP	ND_263662	95.155	2178	NA	NA	NA	NA	Bacteria	Prokaryote
57-Jose-T1-0-5	57-Jose-T1-0-5PNNLk127_165174	85.5283	ND_275340PNNLRdRP	Cluster681	Lenarviricota;Leviviricetes;Timlovirales;Steitzviridae;NA	ND_275340PNNLRdRP	ND_275340	91.46	1607	NA	NA	NA	NA	Bacteria	Prokaryote
57-Jose-T1-0-5	57-Jose-T1-0-5PNNLk127_219928	149.816	ND_128286PNNLRdRP	Cluster426	Lenarviricota;Leviviricetes;Timlovirales;Steitzviridae;NA	ND_128286PNNLRdRP	ND_128286	91.249	1818	NA	NA	NA	NA	Bacteria	Prokaryote
57-Jose-T1-0-5	57-Jose-T1-0-5PNNLk127_269969	14.8852	ND_271567PNNLRv4_288486_RdRP	Cluster433	Lenarviricota;Leviviricetes;Timlovirales;Steitzviridae;NA	ND_271567PNNLRv4_288486_RdRP	ND_271567	98.469	1382	NA	NA	NA	NA	Bacteria	Prokaryote
57-Jose-T1-0-5	57-Jose-T1-0-5PNNLk127_271963	17.2514	ND_258775PNNLRdRP	Cluster18	Pisuviricota;Pisoniviricetes;Picornavirales;f.0030;Picornavirales_sp	ND_258775PNNLRdRP	ND_258775	97.539	1877	NA	NA	NA	NA	Bacteria	Prokaryote
57-Jose-T1-0-5	57-Jose-T1-0-5PNNLk127_311152	18.6527	ND_050073PNNLRv4_149396_RdRP	Cluster18	Pisuviricota;Pisoniviricetes;Picornavirales;f.0030;Picornavirales_sp	ND_050073PNNLRv4_149396_RdRP	ND_050073	96.984	3509	NA	NA	NA	NA	Bacteria	Prokaryote
57-Jose-T1-0-5	57-Jose-T1-0-5PNNLk127_332599	166.74	ND_274325PNNLRdRP	Cluster558	Lenarviricota;Leviviricetes;Timlovirales;Steitzviridae;NA	ND_274325PNNLRdRP	ND_274325	90.813	1122	NA	NA	NA	NA	Bacteria	Prokaryote
57-Jose-T1-0-5	57-Jose-T1-0-5PNNLk127_360271	50.0929	ND_025640PNNLRdRP	Cluster342	Lenarviricota;Leviviricetes;Timlovirales;Steitzviridae;NA	ND_025640PNNLRdRP	ND_025640	99.596	6776	NA	NA	NA	NA	Bacteria	Prokaryote
57-Jose-T1-0-5	57-Jose-T1-0-5PNNLk127_362177	10.9036	ND_258510PNNLRdRP	Cluster346	Lenarviricota;Leviviricetes;Timlovirales;Steitzviridae;NA	ND_258510PNNLRdRP	ND_258510	90.124	1565	NA	NA	NA	NA	Bacteria	Prokaryote
57-Jose-T1-0-5	57-Jose-T1-0-5PNNLk127_381290	14.3778	ND_207261PNNLRdRP	Cluster586	Lenarviricota;Leviviricetes;Timlovirales;Steitzviridae;NA	ND_207261PNNLRdRP	ND_207261	94.155	5042	NA	NA	NA	NA	Bacteria	Prokaryote
57-Jose-T1-0-5	57-Jose-T1-0-5PNNLk127_381439	91.0284	ND_271567PNNLRv4_288486_RdRP	Cluster433	Lenarviricota;Leviviricetes;Timlovirales;Steitzviridae;NA	ND_271567PNNLRv4_288486_RdRP	ND_271567	91.533	1461	NA	NA	NA	NA	Bacteria	Prokaryote
57-Jose-T1-0-5	57-Jose-T1-0-5PNNLk127_395347	82.1921	ND_218766PNNLRdRP	Cluster575	Lenarviricota;Leviviricetes;Timlovirales;Steitzviridae;NA	ND_218766PNNLRdRP	ND_218766	93.75	1703	NA	NA	NA	NA	Bacteria	Prokaryote
57-Jose-T1-0-5	57-Jose-T1-0-5PNNLk127_429321	16.551	ND_262458PNNLRdRP	Cluster777	Pisuviricota;Pisoniviricetes;Picornavirales;f.0030;Picornavirales_sp	ND_262458PNNLRdRP	ND_262458	92.752	1676	NA	NA	NA	NA	Bacteria	Prokaryote
57-Jose-T1-0-5	57-Jose-T1-0-5PNNLk127_447648	35.3593	ND_269339PNNLRdRP	Cluster810	Lenarviricota;Leviviricetes;Timlovirales;Steitzviridae;NA	ND_269339PNNLRdRP	ND_269339	95.833	1897	NA	NA	NA	NA	Bacteria	Prokaryote
57-Jose-T1-0-5	57-Jose-T1-0-5PNNLk127_470734	4.06883	ND_098992PNNLRdRP	Cluster492	Lenarviricota;Leviviricetes;Timlovirales;Steitzviridae;NA	ND_098992PNNLRdRP	ND_098992	96.386	2597	NA	NA	NA	NA	Bacteria	Prokaryote
57-Jose-T1-0-5	57-Jose-T1-0-5PNNLk127_473282	24.2884	ND_052735PNNLRv4_143951_RdRP	Cluster170	Pisuviricota;Pisoniviricetes;Picornavirales;f.0030;NA	ND_052735PNNLRv4_143951_RdRP	ND_052735	91.094	1587	NA	NA	NA	NA	Bacteria	Prokaryote
57-Jose-T1-0-5	57-Jose-T1-0-5PNNLk127_50329	13.4722	ND_139980PNNLRv4_149396_RdRP	Cluster18	Pisuviricota;Pisoniviricetes;Picornavirales;f.0030;Picornavirales_sp	ND_139980PNNLRv4_149396_RdRP	ND_139980	96.903	2218	NA	NA	NA	NA	Bacteria	Prokaryote
57-Jose-T1-0-5	57-Jose-T1-0-5PNNLk127_564968	43.3668	ND_126935PNNLRdRP	Cluster377	Lenarviricota;Leviviricetes;Timlovirales;Steitzviridae;NA	ND_126935PNNLRdRP	ND_126935	93.662	5404	NA	NA	NA	NA	Bacteria	Prokaryote
57-Jose-T1-0-5	57-Jose-T1-0-5PNNLk127_627743	10.553	ND_263662PNNLRdRP	Cluster553	Lenarviricota;Leviviricetes;Timlovirales;Steitzviridae;NA	ND_263662PNNLRdRP	ND_263662	94.943	1794	NA	NA	NA	NA	Bacteria	Prokaryote
57-Jose-T1-0-5	57-Jose-T1-0-5PNNLk127_627879	139.209	ND_263662PNNLRdRP	Cluster553	Lenarviricota;Leviviricetes;Timlovirales;Steitzviridae;NA	ND_263662PNNLRdRP	ND_263662	93.368	1694	NA	NA	NA	NA	Bacteria	Prokaryote
57-Jose-T1-0-5	57-Jose-T1-0-5PNNLk127_628027	136.827	ND_272132PNNLRdRP	Cluster468	Lenarviricota;Leviviricetes;Timlovirales;Steitzviridae;NA	ND_272132PNNLRdRP	ND_272132	93.147	2459	NA	NA	NA	NA	Bacteria	Prokaryote
57-Jose-T1-0-5	57-Jose-T1-0-5PNNLk127_668338	82.5672	ND_252971PNNLRv4_275796_RdRP	Cluster455	Lenarviricota;Leviviricetes;Timlovirales;Steitzviridae;NA	ND_252971PNNLRv4_275796_RdRP	ND_252971	98.656	3428	NA	NA	NA	NA	Bacteria	Prokaryote
57-Jose-T1-0-5	57-Jose-T1-0-5PNNLk127_710399	11.7032	ND_263666PNNLRv4_276502_RdRP	Cluster354	Lenarviricota;Leviviricetes;Timlovirales;Steitzviridae;NA	ND_263666PNNLRv4_276502_RdRP	ND_263666	99.411	2464	NA	NA	NA	NA	Bacteria	Prokaryote
57-Jose-T1-0-5	57-Jose-T1-0-5PNNLk127_71544	10.9229	ND_111693PNNLRdRP	Cluster538	Lenarviricota;Leviviricetes;Timlovirales;Steitzviridae;NA	ND_111693PNNLRdRP	ND_111693	97.731	1973	NA	NA	NA	NA	Bacteria	Prokaryote
57-Jose-T1-0-5	57-Jose-T1-0-5PNNLk127_729130	63.653	ND_053360PNNLRdRP	Cluster276	Kitrinoviricota;c.0031;o.0042;f.0153;NA	ND_053360PNNLRdRP	ND_053360	96.217	7400	NA	NA	NA	NA	Bacteria	Prokaryote
57-Jose-T1-0-5	57-Jose-T1-0-5PNNLk127_748575	41.4983	ND_308899PNNLal2_000963_RdRP	Cluster567	Lenarviricota;Leviviricetes;Timlovirales;Steitzviridae;NA	ND_308899PNNLal2_000963_RdRP	ND_308899	96.962	6189	NA	NA	NA	NA	Bacteria	Prokaryote
57-Jose-T1-0-5	57-Jose-T1-0-5PNNLk127_842604	75.9762	ND_255400PNNLRdRP	Cluster369	Lenarviricota;Leviviricetes;Timlovirales;Steitzviridae;NA	ND_255400PNNLRdRP	ND_255400	99.515	2625	NA	NA	NA	NA	Bacteria	Prokaryote
57-Jose-T1-0-5	57-Jose-T1-0-5PNNLk127_856586	98.1093	ND_391713PNNLRdRP	Cluster414	Lenarviricota;Leviviricetes;Norzivirales;Fiersviridae;NA	ND_391713PNNLRdRP	ND_391713	97.199	7005	NA	NA	NA	NA	Bacteria	Prokaryote
57-Jose-T1-15-25	57-Jose-T1-15-25PNNLk127_1071576	2.18544	ND_282199PNNLRdRP	Cluster451	Lenarviricota;Leviviricetes;Timlovirales;Steitzviridae;NA	ND_282199PNNLRdRP	ND_282199	92.708	1105	NA	NA	NA	NA	Bacteria	Prokaryote
57-Jose-T1-15-25	57-Jose-T1-15-25PNNLk127_1116587	70.57	ND_266944PNNLRdRP	Cluster402	Lenarviricota;Leviviricetes;Timlovirales;Blumeviridae;NA	ND_266944PNNLRdRP	ND_266944	97.894	3369	NA	NA	NA	NA	Bacteria	Prokaryote
57-Jose-T1-15-25	57-Jose-T1-15-25PNNLk127_1123481	26.0991	ND_257387PNNLRdRP	Cluster319	Lenarviricota;Leviviricetes;Timlovirales;Steitzviridae;NA	ND_257387PNNLRdRP	ND_257387	97.973	2052	NA	NA	NA	NA	Bacteria	Prokaryote
57-Jose-T1-15-25	57-Jose-T1-15-25PNNLk127_223519	234.467	ND_053360PNNLRdRP	Cluster276	Kitrinoviricota;c.0031;o.0042;f.0153;NA	ND_053360PNNLRdRP	ND_053360	96.176	7396	NA	NA	NA	NA	Bacteria	Prokaryote
57-Jose-T1-15-25	57-Jose-T1-15-25PNNLk127_244458	16.62	ND_139980PNNLRv4_149396_RdRP	Cluster18	Pisuviricota;Pisoniviricetes;Picornavirales;f.0030;Picornavirales_sp	ND_139980PNNLRv4_149396_RdRP	ND_139980	93.278	1953	NA	NA	NA	NA	Bacteria	Prokaryote
57-Jose-T1-15-25	57-Jose-T1-15-25PNNLk127_340365	24.5275	ND_136110PNNLRv4_149396_RdRP	Cluster18	Pisuviricota;Pisoniviricetes;Picornavirales;f.0030;Picornavirales_sp	ND_136110PNNLRv4_149396_RdRP	ND_136110	97.367	3031	NA	NA	NA	NA	Bacteria	Prokaryote
57-Jose-T1-15-25	57-Jose-T1-15-25PNNLk127_470777	13.0168	ND_252971PNNLRv4_275796_RdRP	Cluster455	Lenarviricota;Leviviricetes;Timlovirales;Steitzviridae;NA	ND_252971PNNLRv4_275796_RdRP	ND_252971	98.595	3398	NA	NA	NA	NA	Bacteria	Prokaryote
57-Jose-T1-15-25	57-Jose-T1-15-25PNNLk127_5143	29.574	ND_136561PNNLRv4_149396_RdRP	Cluster18	Pisuviricota;Pisoniviricetes;Picornavirales;f.0030;Picornavirales_sp	ND_136561PNNLRv4_149396_RdRP	ND_136561	90.143	1722	NA	NA	NA	NA	Bacteria	Prokaryote
57-Jose-T1-15-25	57-Jose-T1-15-25PNNLk127_521990	11.2594	ND_139980PNNLRv4_149396_RdRP	Cluster18	Pisuviricota;Pisoniviricetes;Picornavirales;f.0030;Picornavirales_sp	ND_139980PNNLRv4_149396_RdRP	ND_139980	96.073	2158	NA	NA	NA	NA	Bacteria	Prokaryote
57-Jose-T1-15-25	57-Jose-T1-15-25PNNLk127_677836	3.09669	ND_098981PNNLRdRP	Cluster831	Lenarviricota;Leviviricetes;Timlovirales;Steitzviridae;NA	ND_098981PNNLRdRP	ND_098981	99.457	2342	NA	NA	NA	NA	Bacteria	Prokaryote
57-Jose-T1-15-25	57-Jose-T1-15-25PNNLk127_845709	5.37083	ND_268957PNNLRdRP	Cluster343	Lenarviricota;Leviviricetes;Timlovirales;Steitzviridae;NA	ND_268957PNNLRdRP	ND_268957	96.698	3930	NA	NA	NA	NA	Bacteria	Prokaryote
57-Jose-T1-15-25	57-Jose-T1-15-25PNNLk127_87516	12.3989	ND_139980PNNLRv4_149396_RdRP	Cluster18	Pisuviricota;Pisoniviricetes;Picornavirales;f.0030;Picornavirales_sp	ND_139980PNNLRv4_149396_RdRP	ND_139980	93.208	1947	NA	NA	NA	NA	Bacteria	Prokaryote
58-Alkar-T4-0-5	58-Alkar-T4-0-5PNNLk127_1092687	51.2855	ND_274325PNNLRdRP	Cluster558	Lenarviricota;Leviviricetes;Timlovirales;Steitzviridae;NA	ND_274325PNNLRdRP	ND_274325	90.221	1397	NA	NA	NA	NA	Bacteria	Prokaryote
58-Alkar-T4-0-5	58-Alkar-T4-0-5PNNLk127_1254554	61.8271	ND_274068PNNLRdRP	Cluster589	Lenarviricota;Leviviricetes;Timlovirales;Steitzviridae;NA	ND_274068PNNLRdRP	ND_274068	90.737	2809	NA	NA	NA	NA	Bacteria	Prokaryote
58-Alkar-T4-0-5	58-Alkar-T4-0-5PNNLk127_1288944	13.8989	ND_275340PNNLRdRP	Cluster681	Lenarviricota;Leviviricetes;Timlovirales;Steitzviridae;NA	ND_275340PNNLRdRP	ND_275340	90.171	1524	NA	NA	NA	NA	Bacteria	Prokaryote
58-Alkar-T4-0-5	58-Alkar-T4-0-5PNNLk127_1343881	35.1574	ND_098981PNNLRdRP	Cluster831	Lenarviricota;Leviviricetes;Timlovirales;Steitzviridae;NA	ND_098981PNNLRdRP	ND_098981	99.553	4080	NA	NA	NA	NA	Bacteria	Prokaryote
58-Alkar-T4-0-5	58-Alkar-T4-0-5PNNLk127_1390242	42.8711	ND_254024PNNLRdRP	Cluster558	Lenarviricota;Leviviricetes;Timlovirales;Steitzviridae;NA	ND_254024PNNLRdRP	ND_254024	90.803	2857	NA	NA	NA	NA	Bacteria	Prokaryote
58-Alkar-T4-0-5	58-Alkar-T4-0-5PNNLk127_1397807	9.43752	ND_136110PNNLRv4_149396_RdRP	Cluster18	Pisuviricota;Pisoniviricetes;Picornavirales;f.0030;Picornavirales_sp	ND_136110PNNLRv4_149396_RdRP	ND_136110	96.965	2981	NA	NA	NA	NA	Bacteria	Prokaryote
58-Alkar-T4-0-5	58-Alkar-T4-0-5PNNLk127_1556574	8.22187	ND_265032PNNLRdRP	Cluster267	Lenarviricota;Leviviricetes;Timlovirales;Steitzviridae;NA	ND_265032PNNLRdRP	ND_265032	92.716	1820	NA	NA	NA	NA	Bacteria	Prokaryote
58-Alkar-T4-0-5	58-Alkar-T4-0-5PNNLk127_174771	8.06798	ND_263180PNNLRdRP	Cluster846	Lenarviricota;Leviviricetes;Timlovirales;Steitzviridae;NA	ND_263180PNNLRdRP	ND_263180	97.507	4455	NA	NA	NA	NA	Bacteria	Prokaryote
58-Alkar-T4-0-5	58-Alkar-T4-0-5PNNLk127_1822109	4.31275	ND_263666PNNLRv4_276502_RdRP	Cluster354	Lenarviricota;Leviviricetes;Timlovirales;Steitzviridae;NA	ND_263666PNNLRv4_276502_RdRP	ND_263666	99.395	2399	NA	NA	NA	NA	Bacteria	Prokaryote
58-Alkar-T4-0-5	58-Alkar-T4-0-5PNNLk127_189969	11.8533	ND_282199PNNLRdRP	Cluster451	Lenarviricota;Leviviricetes;Timlovirales;Steitzviridae;NA	ND_282199PNNLRdRP	ND_282199	93.05	1410	NA	NA	NA	NA	Bacteria	Prokaryote
58-Alkar-T4-0-5	58-Alkar-T4-0-5PNNLk127_1906570	5.56958	ND_258204PNNLRv4_273042_RdRP	Cluster319	Lenarviricota;Leviviricetes;Timlovirales;Steitzviridae;NA	ND_258204PNNLRv4_273042_RdRP	ND_258204	98.163	3325	NA	NA	NA	NA	Bacteria	Prokaryote
58-Alkar-T4-0-5	58-Alkar-T4-0-5PNNLk127_1943521	5.55167	ND_258510PNNLRdRP	Cluster346	Lenarviricota;Leviviricetes;Timlovirales;Steitzviridae;NA	ND_258510PNNLRdRP	ND_258510	90.417	1482	NA	NA	NA	NA	Bacteria	Prokaryote
58-Alkar-T4-0-5	58-Alkar-T4-0-5PNNLk127_1963744	2.2118	ND_048014PNNLRv4_143951_RdRP	Cluster170	Pisuviricota;Pisoniviricetes;Picornavirales;f.0030;NA	ND_048014PNNLRv4_143951_RdRP	ND_048014	92.105	856	NA	NA	NA	NA	Bacteria	Prokaryote
58-Alkar-T4-0-5	58-Alkar-T4-0-5PNNLk127_2159988	10.1418	ND_128286PNNLRdRP	Cluster426	Lenarviricota;Leviviricetes;Timlovirales;Steitzviridae;NA	ND_128286PNNLRdRP	ND_128286	91.174	1812	NA	NA	NA	NA	Bacteria	Prokaryote
58-Alkar-T4-0-5	58-Alkar-T4-0-5PNNLk127_245054	6.71977	ND_257038PNNLRdRP	Cluster550	Lenarviricota;Leviviricetes;Timlovirales;Steitzviridae;NA	ND_257038PNNLRdRP	ND_257038	97.757	2992	NA	NA	NA	NA	Bacteria	Prokaryote
58-Alkar-T4-0-5	58-Alkar-T4-0-5PNNLk127_2497107	15.7427	ND_047952PNNLRdRP	Cluster778	Lenarviricota;Leviviricetes;Timlovirales;Steitzviridae;NA	ND_047952PNNLRdRP	ND_047952	94.434	1574	NA	NA	NA	NA	Bacteria	Prokaryote
58-Alkar-T4-0-5	58-Alkar-T4-0-5PNNLk127_2698998	8.94563	ND_260093PNNLRdRP	Cluster840	Lenarviricota;Leviviricetes;Timlovirales;Steitzviridae;NA	ND_260093PNNLRdRP	ND_260093	96.76	1493	NA	NA	NA	NA	Bacteria	Prokaryote
58-Alkar-T4-0-5	58-Alkar-T4-0-5PNNLk127_285942	3.8228	ND_222689PNNLRdRP	Cluster542	Lenarviricota;Leviviricetes;Timlovirales;Steitzviridae;NA	ND_222689PNNLRdRP	ND_222689	90.558	1469	NA	NA	NA	NA	Bacteria	Prokaryote
58-Alkar-T4-0-5	58-Alkar-T4-0-5PNNLk127_394767	19.1198	ND_265158PNNLRdRP	Cluster631	Lenarviricota;Leviviricetes;Timlovirales;Steitzviridae;NA	ND_265158PNNLRdRP	ND_265158	91.345	881	NA	NA	NA	NA	Bacteria	Prokaryote
58-Alkar-T4-0-5	58-Alkar-T4-0-5PNNLk127_507700	11.4606	ND_258510PNNLRdRP	Cluster346	Lenarviricota;Leviviricetes;Timlovirales;Steitzviridae;NA	ND_258510PNNLRdRP	ND_258510	94.64	1938	NA	NA	NA	NA	Bacteria	Prokaryote
58-Alkar-T4-0-5	58-Alkar-T4-0-5PNNLk127_537891	7.04612	ND_099080PNNLRdRP	Cluster265	Lenarviricota;Leviviricetes;Timlovirales;Steitzviridae;NA	ND_099080PNNLRdRP	ND_099080	99.814	6907	NA	NA	NA	NA	Bacteria	Prokaryote
58-Alkar-T4-0-5	58-Alkar-T4-0-5PNNLk127_6156	9.36584	ND_135739PNNLRdRP	Cluster489	Pisuviricota;Pisoniviricetes;Picornavirales;f.0030;Picornavirales_sp	ND_135739PNNLRdRP	ND_135739	90.272	2492	NA	NA	NA	NA	Bacteria	Prokaryote
58-Alkar-T4-0-5	58-Alkar-T4-0-5PNNLk127_618119	62.1985	ND_275340PNNLRdRP	Cluster681	Lenarviricota;Leviviricetes;Timlovirales;Steitzviridae;NA	ND_275340PNNLRdRP	ND_275340	91.375	1602	NA	NA	NA	NA	Bacteria	Prokaryote
58-Alkar-T4-0-5	58-Alkar-T4-0-5PNNLk127_741826	11.5977	ND_253395PNNLRdRP	Cluster814	Lenarviricota;Leviviricetes;Timlovirales;Steitzviridae;NA	ND_253395PNNLRdRP	ND_253395	91.599	1182	NA	NA	NA	NA	Bacteria	Prokaryote
ControlSoil1-T5-0-5	ControlSoil1-T5-0-5PNNLk127_3335565	5.45266	ND_228545PNNLRdRP	Cluster595	Lenarviricota;Leviviricetes;Timlovirales;Steitzviridae;NA	ND_228545PNNLRdRP	ND_228545	92.918	1027	NA	NA	NA	NA	Bacteria	Prokaryote
ControlSoil3-T5-0-5	ControlSoil3-T5-0-5PNNLk127_3066598	7.22817	ND_098981PNNLRdRP	Cluster831	Lenarviricota;Leviviricetes;Timlovirales;Steitzviridae;NA	ND_098981PNNLRdRP	ND_098981	99.509	4074	NA	NA	NA	NA	Bacteria	Prokaryote
ControlSoil3-T5-0-5	ControlSoil3-T5-0-5PNNLk127_3141853	5.71627	ND_234498PNNLRdRP	Cluster439	Lenarviricota;Leviviricetes;Timlovirales;Steitzviridae;NA	ND_234498PNNLRdRP	ND_234498	93.738	4638	NA	NA	NA	NA	Bacteria	Prokaryote
38-Alkar-T4-0-5	38-Alkar-T4-0-5PNNLk127_268480	6.46474	ND_255458PNNLRdRP	Cluster331	Lenarviricota;Amabiliviricetes;Wolframvirales;Narnaviridae;NA	ND_255458PNNLRdRP	ND_255458	92.192	1408	NA	NA	NA	NA	Discoba,Opisthokonta	Eukaryote
38-Alkar-T4-0-5	38-Alkar-T4-0-5PNNLk127_362575	14.5262	ND_255458PNNLRdRP	Cluster331	Lenarviricota;Amabiliviricetes;Wolframvirales;Narnaviridae;NA	ND_255458PNNLRdRP	ND_255458	97.889	1722	NA	NA	NA	NA	Discoba,Opisthokonta	Eukaryote
38-Alkar-T4-0-5	38-Alkar-T4-0-5PNNLk127_373475	3.50135	ND_236377PNNLRdRP	Cluster600	Lenarviricota;Amabiliviricetes;Wolframvirales;Narnaviridae;Plasmopara_viticola_lesion_associated_narnavirus_43	ND_236377PNNLRdRP	ND_236377	91.464	1755	NA	NA	NA	NA	Discoba,Opisthokonta	Eukaryote
40-Jose-T1-0-5	40-Jose-T1-0-5PNNLk127_756591	2.85711	ND_255458PNNLRdRP	Cluster331	Lenarviricota;Amabiliviricetes;Wolframvirales;Narnaviridae;NA	ND_255458PNNLRdRP	ND_255458	94.89	1557	NA	NA	NA	NA	Discoba,Opisthokonta	Eukaryote
42-Alkar-T1-0-5	42-Alkar-T1-0-5PNNLk127_377030	28.1943	ND_271849PNNLRdRP	Cluster185	Lenarviricota;Amabiliviricetes;Wolframvirales;Narnaviridae;NA	ND_271849PNNLRdRP	ND_271849	90.107	3860	NA	NA	NA	NA	Discoba,Opisthokonta	Eukaryote
42-Alkar-T1-0-5	42-Alkar-T1-0-5PNNLk127_464043	6.14872	ND_137208PNNLRdRP	Cluster243	Lenarviricota;Amabiliviricetes;Wolframvirales;Narnaviridae;NA	ND_137208PNNLRdRP	ND_137208	96.678	3051	NA	NA	NA	NA	Discoba,Opisthokonta	Eukaryote
42-Alkar-T1-0-5	42-Alkar-T1-0-5PNNLk127_768595	12.3497	ND_247239PNNLRdRP	Cluster278	Lenarviricota;Amabiliviricetes;Wolframvirales;Narnaviridae;NA	ND_247239PNNLRdRP	ND_247239	91.1	3219	NA	NA	NA	NA	Discoba,Opisthokonta	Eukaryote
43-Jose-T4-0-5	43-Jose-T4-0-5PNNLk127_925497	4.073	ND_256008PNNLRdRP	Cluster515	Lenarviricota;Amabiliviricetes;Wolframvirales;Narnaviridae;Plasmopara_viticola_lesion_associated_narnavirus_43	ND_256008PNNLRdRP	ND_256008	91.386	1380	NA	NA	NA	NA	Discoba,Opisthokonta	Eukaryote
53-Jose-T4-0-5	53-Jose-T4-0-5PNNLk127_1780625	3.70975	ND_137208PNNLRdRP	Cluster243	Lenarviricota;Amabiliviricetes;Wolframvirales;Narnaviridae;NA	ND_137208PNNLRdRP	ND_137208	96.815	3565	NA	NA	NA	NA	Discoba,Opisthokonta	Eukaryote
57-Jose-T1-0-5	57-Jose-T1-0-5PNNLk127_143285	2.87701	ND_205821PNNLRdRP	Cluster613	Lenarviricota;Amabiliviricetes;Wolframvirales;Narnaviridae;NA	ND_205821PNNLRdRP	ND_205821	92.346	2287	NA	NA	NA	NA	Discoba,Opisthokonta	Eukaryote
57-Jose-T1-0-5	57-Jose-T1-0-5PNNLk127_333230	4.59958	ND_270688PNNLRdRP	Cluster630	Lenarviricota;Amabiliviricetes;Wolframvirales;Narnaviridae;NA	ND_270688PNNLRdRP	ND_270688	91.082	1349	NA	NA	NA	NA	Discoba,Opisthokonta	Eukaryote
57-Jose-T1-0-5	57-Jose-T1-0-5PNNLk127_984186	5.98573	ND_258553PNNLRdRP	Cluster185	Lenarviricota;Amabiliviricetes;Wolframvirales;Narnaviridae;NA	ND_258553PNNLRdRP	ND_258553	97.361	1740	NA	NA	NA	NA	Discoba,Opisthokonta	Eukaryote
ControlSoil3-T5-0-5	ControlSoil3-T5-0-5PNNLk127_621214	9.96948	ND_219732PNNLRdRP	Cluster508	Lenarviricota;Amabiliviricetes;Wolframvirales;Narnaviridae;NA	ND_219732PNNLRdRP	ND_219732	93.554	2747	NA	NA	NA	NA	Discoba,Opisthokonta	Eukaryote
18-Alkar-T4-0-5	18-Alkar-T4-0-5PNNLk127_100191	149.353	ND_265014PNNLRdRP	Cluster734	Lenarviricota;Howeltoviricetes;Cryppavirales;Mitoviridae;NA	ND_265014PNNLRdRP	ND_265014	95.391	2036	NA	NA	NA	NA	Opisthokonta	Eukaryote
18-Alkar-T4-0-5	18-Alkar-T4-0-5PNNLk127_104984	22.5446	ND_052869PNNLRv4_149775_RdRP	Cluster176	Pisuviricota;Pisoniviricetes;Picornavirales;f.0025;NA	ND_052869PNNLRv4_149775_RdRP	ND_052869	91.108	2163	NA	NA	NA	NA	Opisthokonta	Eukaryote
18-Alkar-T4-0-5	18-Alkar-T4-0-5PNNLk127_105180	3.41185	ND_199134PNNLRv4_214477_RdRP	Cluster239	Pisuviricota;Pisoniviricetes;Picornavirales;f.0012.base-Solinvi;NA	ND_199134PNNLRv4_214477_RdRP	ND_199134	98.017	2191	NA	NA	NA	NA	Opisthokonta	Eukaryote
18-Alkar-T4-0-5	18-Alkar-T4-0-5PNNLk127_125570	5.50113	ND_270843PNNLRdRP	Cluster309	Lenarviricota;Howeltoviricetes;Cryppavirales;Mitoviridae;NA	ND_270843PNNLRdRP	ND_270843	91.132	1267	NA	NA	NA	NA	Opisthokonta	Eukaryote
18-Alkar-T4-0-5	18-Alkar-T4-0-5PNNLk127_213306	26.3161	ND_223928PNNLRdRP	Cluster687	Lenarviricota;Howeltoviricetes;Cryppavirales;Mitoviridae;NA	ND_223928PNNLRdRP	ND_223928	90.064	1400	NA	NA	NA	NA	Opisthokonta	Eukaryote
18-Alkar-T4-0-5	18-Alkar-T4-0-5PNNLk127_268694	14.5178	ND_128662PNNLRdRP	Cluster540	Lenarviricota;Howeltoviricetes;Cryppavirales;Mitoviridae;NA	ND_128662PNNLRdRP	ND_128662	94.451	2580	NA	NA	NA	NA	Opisthokonta	Eukaryote
18-Alkar-T4-0-5	18-Alkar-T4-0-5PNNLk127_296998	944.173	ND_260074PNNLRdRP	Cluster843	Lenarviricota;Howeltoviricetes;Cryppavirales;Mitoviridae;Mitovirus_sp	ND_260074PNNLRdRP	ND_260074	90.141	1378	NA	NA	NA	NA	Opisthokonta	Eukaryote
18-Alkar-T4-0-5	18-Alkar-T4-0-5PNNLk127_316485	4.37767	ND_121301PNNLRdRP	Cluster494	Lenarviricota;Howeltoviricetes;Cryppavirales;Mitoviridae;NA	ND_121301PNNLRdRP	ND_121301	92.203	1864	NA	NA	NA	NA	Opisthokonta	Eukaryote
18-Alkar-T4-0-5	18-Alkar-T4-0-5PNNLk127_346802	3.27127	ND_315759PNNLRdRP	Cluster850	Lenarviricota;Howeltoviricetes;Cryppavirales;Mitoviridae;NA	ND_315759PNNLRdRP	ND_315759	91.465	1919	NA	NA	NA	NA	Opisthokonta	Eukaryote
18-Alkar-T4-0-5	18-Alkar-T4-0-5PNNLk127_416360	5.14579	ND_173487PNNLRdRP	Cluster720	Lenarviricota;Howeltoviricetes;Cryppavirales;Mitoviridae;NA	ND_173487PNNLRdRP	ND_173487	90.675	1339	NA	NA	NA	NA	Opisthokonta	Eukaryote
18-Alkar-T4-0-5	18-Alkar-T4-0-5PNNLk127_434736	7.99309	ND_258626PNNLRdRP	Cluster752	Lenarviricota;Howeltoviricetes;Cryppavirales;Mitoviridae;Mitovirus_sp	ND_258626PNNLRdRP	ND_258626	97.807	2124	NA	NA	NA	NA	Opisthokonta	Eukaryote
18-Alkar-T4-0-5	18-Alkar-T4-0-5PNNLk127_439207	130.808	ND_053200PNNLRdRP	Cluster836	Lenarviricota;Howeltoviricetes;Cryppavirales;Mitoviridae;NA	ND_053200PNNLRdRP	ND_053200	91.822	1871	NA	NA	NA	NA	Opisthokonta	Eukaryote
18-Alkar-T4-0-5	18-Alkar-T4-0-5PNNLk127_455223	38.5513	ND_042463PNNLRdRP	Cluster568	Lenarviricota;Howeltoviricetes;Cryppavirales;Mitoviridae;NA	ND_042463PNNLRdRP	ND_042463	91.694	2097	NA	NA	NA	NA	Opisthokonta	Eukaryote
18-Alkar-T4-0-5	18-Alkar-T4-0-5PNNLk127_455564	5.36417	ND_212465PNNLRv4_290617_RdRP	Cluster252	Lenarviricota;Howeltoviricetes;Cryppavirales;Mitoviridae;NA	ND_212465PNNLRv4_290617_RdRP	ND_212465	91.625	1362	NA	NA	NA	NA	Opisthokonta	Eukaryote
18-Alkar-T4-0-5	18-Alkar-T4-0-5PNNLk127_548081	30.4954	ND_266211PNNLRdRP	Cluster854	Lenarviricota;Howeltoviricetes;Cryppavirales;Mitoviridae;NA	ND_266211PNNLRdRP	ND_266211	96.283	1893	NA	NA	NA	NA	Opisthokonta	Eukaryote
18-Alkar-T4-0-5	18-Alkar-T4-0-5PNNLk127_593980	27.0997	ND_273268PNNLRv4_280931_RdRP	Cluster288	Lenarviricota;Howeltoviricetes;Cryppavirales;Mitoviridae;NA	ND_273268PNNLRv4_280931_RdRP	ND_273268	97.135	3121	NA	NA	NA	NA	Opisthokonta	Eukaryote
18-Alkar-T4-0-5	18-Alkar-T4-0-5PNNLk127_601115	62.3134	ND_144532PNNLRdRP	Cluster203	Lenarviricota;Howeltoviricetes;Cryppavirales;Mitoviridae;NA	ND_144532PNNLRdRP	ND_144532	91.173	3267	NA	NA	NA	NA	Opisthokonta	Eukaryote
18-Alkar-T4-0-5	18-Alkar-T4-0-5PNNLk127_611364	10.1581	ND_255922PNNLRdRP	Cluster641	Lenarviricota;Howeltoviricetes;Cryppavirales;Mitoviridae;NA	ND_255922PNNLRdRP	ND_255922	97.011	2082	NA	NA	NA	NA	Opisthokonta	Eukaryote
18-Alkar-T4-0-5	18-Alkar-T4-0-5PNNLk127_642270	35.4014	ND_257270PNNLRdRP	Cluster505	Lenarviricota;Howeltoviricetes;Cryppavirales;Mitoviridae;NA	ND_257270PNNLRdRP	ND_257270	91.565	1814	NA	NA	NA	NA	Opisthokonta	Eukaryote
18-Alkar-T4-0-5	18-Alkar-T4-0-5PNNLk127_65344	77.8544	ND_272878PNNLRdRP	Cluster519	Lenarviricota;Howeltoviricetes;Cryppavirales;Mitoviridae;Mitovirus_sp	ND_272878PNNLRdRP	ND_272878	90.778	4421	NA	NA	NA	NA	Opisthokonta	Eukaryote
18-Alkar-T4-0-5	18-Alkar-T4-0-5PNNLk127_674802	65.4591	ND_159389PNNLRdRP	Cluster713	Lenarviricota;Howeltoviricetes;Cryppavirales;Mitoviridae;NA	ND_159389PNNLRdRP	ND_159389	90.981	2025	NA	NA	NA	NA	Opisthokonta	Eukaryote
18-Alkar-T4-0-5	18-Alkar-T4-0-5PNNLk127_756905	349.18	ND_252999PNNLRdRP	Cluster506	Lenarviricota;Howeltoviricetes;Cryppavirales;Mitoviridae;NA	ND_252999PNNLRdRP	ND_252999	92.126	2617	NA	NA	NA	NA	Opisthokonta	Eukaryote
18-Alkar-T4-0-5	18-Alkar-T4-0-5PNNLk127_815028	31.1899	ND_264710PNNLRdRP	Cluster490	Lenarviricota;Howeltoviricetes;Cryppavirales;Mitoviridae;NA	ND_264710PNNLRdRP	ND_264710	90.824	2416	NA	NA	NA	NA	Opisthokonta	Eukaryote
18-Alkar-T4-0-5	18-Alkar-T4-0-5PNNLk127_822567	19.5511	ND_318273PNNLRdRP	Cluster425	Lenarviricota;Howeltoviricetes;Cryppavirales;Mitoviridae;Mitovirus_sp	ND_318273PNNLRdRP	ND_318273	91.101	1792	NA	NA	NA	NA	Opisthokonta	Eukaryote
18-Alkar-T4-0-5	18-Alkar-T4-0-5PNNLk127_88819	9.48343	ND_128107PNNLRdRP	Cluster466	Lenarviricota;Howeltoviricetes;Cryppavirales;Mitoviridae;NA	ND_128107PNNLRdRP	ND_128107	92.224	1945	NA	NA	NA	NA	Opisthokonta	Eukaryote
31-Alkar-T1-0-5	31-Alkar-T1-0-5PNNLk127_1061290	106.522	ND_256769PNNLRdRP	Cluster279	Lenarviricota;Howeltoviricetes;Cryppavirales;Mitoviridae;NA	ND_256769PNNLRdRP	ND_256769	93.887	3158	NA	NA	NA	NA	Opisthokonta	Eukaryote
31-Alkar-T1-0-5	31-Alkar-T1-0-5PNNLk127_1062361	1312	ND_035072PNNLRdRP	Cluster350	Lenarviricota;Howeltoviricetes;Cryppavirales;Mitoviridae;NA	ND_035072PNNLRdRP	ND_035072	91.201	3458	NA	NA	NA	NA	Opisthokonta	Eukaryote
31-Alkar-T1-0-5	31-Alkar-T1-0-5PNNLk127_1107955	20.3595	ND_247765PNNLRdRP	Cluster594	Lenarviricota;Howeltoviricetes;Cryppavirales;Mitoviridae;NA	ND_247765PNNLRdRP	ND_247765	90.167	1631	NA	NA	NA	NA	Opisthokonta	Eukaryote
31-Alkar-T1-0-5	31-Alkar-T1-0-5PNNLk127_1165440	27.2452	ND_325630PNNLRdRP	Cluster678	Lenarviricota;Howeltoviricetes;Cryppavirales;Mitoviridae;NA	ND_325630PNNLRdRP	ND_325630	90.177	1978	NA	NA	NA	NA	Opisthokonta	Eukaryote
31-Alkar-T1-0-5	31-Alkar-T1-0-5PNNLk127_19537	80.5933	ND_128107PNNLRdRP	Cluster466	Lenarviricota;Howeltoviricetes;Cryppavirales;Mitoviridae;NA	ND_128107PNNLRdRP	ND_128107	91.124	2636	NA	NA	NA	NA	Opisthokonta	Eukaryote
31-Alkar-T1-0-5	31-Alkar-T1-0-5PNNLk127_24369	11.1896	ND_277342PNNLRdRP	Cluster232	Lenarviricota;Howeltoviricetes;Cryppavirales;Mitoviridae;NA	ND_277342PNNLRdRP	ND_277342	92.216	2143	NA	NA	NA	NA	Opisthokonta	Eukaryote
31-Alkar-T1-0-5	31-Alkar-T1-0-5PNNLk127_255508	9.02451	ND_318708PNNLRdRP	Cluster772	Lenarviricota;Howeltoviricetes;Cryppavirales;Mitoviridae;NA	ND_318708PNNLRdRP	ND_318708	93.376	1609	NA	NA	NA	NA	Opisthokonta	Eukaryote
31-Alkar-T1-0-5	31-Alkar-T1-0-5PNNLk127_324053	29.2314	ND_318273PNNLRdRP	Cluster425	Lenarviricota;Howeltoviricetes;Cryppavirales;Mitoviridae;Mitovirus_sp	ND_318273PNNLRdRP	ND_318273	91.252	1803	NA	NA	NA	NA	Opisthokonta	Eukaryote
31-Alkar-T1-0-5	31-Alkar-T1-0-5PNNLk127_328756	6.81656	ND_257378PNNLRdRP	Cluster832	Lenarviricota;Howeltoviricetes;Cryppavirales;Mitoviridae;NA	ND_257378PNNLRdRP	ND_257378	92.218	1688	NA	NA	NA	NA	Opisthokonta	Eukaryote
31-Alkar-T1-0-5	31-Alkar-T1-0-5PNNLk127_405555	15.0211	ND_128107PNNLRdRP	Cluster466	Lenarviricota;Howeltoviricetes;Cryppavirales;Mitoviridae;NA	ND_128107PNNLRdRP	ND_128107	92.751	1450	NA	NA	NA	NA	Opisthokonta	Eukaryote
31-Alkar-T1-0-5	31-Alkar-T1-0-5PNNLk127_411800	5.21379	ND_052353PNNLRdRP	Cluster298	Lenarviricota;Howeltoviricetes;Cryppavirales;Mitoviridae;NA	ND_052353PNNLRdRP	ND_052353	92.649	2819	NA	NA	NA	NA	Opisthokonta	Eukaryote
31-Alkar-T1-0-5	31-Alkar-T1-0-5PNNLk127_468457	6.1803	ND_353798PNNLRdRP	Cluster707	Lenarviricota;Howeltoviricetes;Cryppavirales;Mitoviridae;NA	ND_353798PNNLRdRP	ND_353798	90.909	1504	NA	NA	NA	NA	Opisthokonta	Eukaryote
31-Alkar-T1-0-5	31-Alkar-T1-0-5PNNLk127_497342	8.88284	ND_252958PNNLRdRP	Cluster485	Lenarviricota;Howeltoviricetes;Cryppavirales;Mitoviridae;NA	ND_252958PNNLRdRP	ND_252958	93.991	2239	NA	NA	NA	NA	Opisthokonta	Eukaryote
31-Alkar-T1-0-5	31-Alkar-T1-0-5PNNLk127_568083	73.1374	ND_034657PNNLRdRP	Cluster268	Lenarviricota;Howeltoviricetes;Cryppavirales;Mitoviridae;NA	ND_034657PNNLRdRP	ND_034657	92.398	2061	NA	NA	NA	NA	Opisthokonta	Eukaryote
31-Alkar-T1-0-5	31-Alkar-T1-0-5PNNLk127_694974	15.9309	ND_173432PNNLRdRP	Cluster643	Lenarviricota;Howeltoviricetes;Cryppavirales;Mitoviridae;NA	ND_173432PNNLRdRP	ND_173432	91.993	1578	NA	NA	NA	NA	Opisthokonta	Eukaryote
31-Alkar-T1-0-5	31-Alkar-T1-0-5PNNLk127_714851	4.99378	ND_032983PNNLRdRP	Cluster285	Lenarviricota;Howeltoviricetes;Cryppavirales;Mitoviridae;NA	ND_032983PNNLRdRP	ND_032983	91.689	2630	NA	NA	NA	NA	Opisthokonta	Eukaryote
31-Alkar-T1-0-5	31-Alkar-T1-0-5PNNLk127_72503	57.7287	ND_175250PNNLRdRP	Cluster269	Lenarviricota;Howeltoviricetes;Cryppavirales;Mitoviridae;NA	ND_175250PNNLRdRP	ND_175250	90.154	1858	NA	NA	NA	NA	Opisthokonta	Eukaryote
31-Alkar-T1-0-5	31-Alkar-T1-0-5PNNLk127_774732	6.39116	ND_227113PNNLRdRP	Cluster453	Lenarviricota;Howeltoviricetes;Cryppavirales;Mitoviridae;NA	ND_227113PNNLRdRP	ND_227113	92.948	1711	NA	NA	NA	NA	Opisthokonta	Eukaryote
31-Alkar-T1-0-5	31-Alkar-T1-0-5PNNLk127_784627	33.5726	ND_266211PNNLRdRP	Cluster854	Lenarviricota;Howeltoviricetes;Cryppavirales;Mitoviridae;NA	ND_266211PNNLRdRP	ND_266211	93.356	1705	NA	NA	NA	NA	Opisthokonta	Eukaryote
31-Alkar-T1-0-5	31-Alkar-T1-0-5PNNLk127_79544	152.655	ND_049827PNNLRdRP	Cluster241	Lenarviricota;Howeltoviricetes;Cryppavirales;Mitoviridae;NA	ND_049827PNNLRdRP	ND_049827	91.626	5114	NA	NA	NA	NA	Opisthokonta	Eukaryote
31-Alkar-T1-0-5	31-Alkar-T1-0-5PNNLk127_849178	9.40504	ND_227096PNNLRdRP	Cluster725	Lenarviricota;Howeltoviricetes;Cryppavirales;Mitoviridae;NA	ND_227096PNNLRdRP	ND_227096	96.109	2095	NA	NA	NA	NA	Opisthokonta	Eukaryote
31-Alkar-T1-0-5	31-Alkar-T1-0-5PNNLk127_902985	45.5222	ND_042463PNNLRdRP	Cluster568	Lenarviricota;Howeltoviricetes;Cryppavirales;Mitoviridae;NA	ND_042463PNNLRdRP	ND_042463	93.124	1724	NA	NA	NA	NA	Opisthokonta	Eukaryote
31-Alkar-T1-0-5	31-Alkar-T1-0-5PNNLk127_963450	6.89618	ND_129633PNNLRdRP	Cluster784	Lenarviricota;Howeltoviricetes;Cryppavirales;Mitoviridae;NA	ND_129633PNNLRdRP	ND_129633	93.793	2178	NA	NA	NA	NA	Opisthokonta	Eukaryote
31-Alkar-T1-0-5	31-Alkar-T1-0-5PNNLk127_966484	357.323	ND_173487PNNLRdRP	Cluster720	Lenarviricota;Howeltoviricetes;Cryppavirales;Mitoviridae;NA	ND_173487PNNLRdRP	ND_173487	90.575	1334	NA	NA	NA	NA	Opisthokonta	Eukaryote
31-Alkar-T1-0-5	31-Alkar-T1-0-5PNNLk127_986301	21.1323	ND_034185PNNLRdRP	Cluster763	Lenarviricota;Howeltoviricetes;Cryppavirales;Mitoviridae;Mitovirus_sp	ND_034185PNNLRdRP	ND_034185	90.417	1382	NA	NA	NA	NA	Opisthokonta	Eukaryote
38-Alkar-T4-0-5	38-Alkar-T4-0-5PNNLk127_156220	2.78126	ND_131321PNNLRdRP	Cluster625	Lenarviricota;Howeltoviricetes;Cryppavirales;Mitoviridae;NA	ND_131321PNNLRdRP	ND_131321	91.802	1288	NA	NA	NA	NA	Opisthokonta	Eukaryote
38-Alkar-T4-0-5	38-Alkar-T4-0-5PNNLk127_193416	3.51345	ND_259956PNNLRdRP	Cluster472	Lenarviricota;Howeltoviricetes;Cryppavirales;Mitoviridae;NA	ND_259956PNNLRdRP	ND_259956	95.333	1834	NA	NA	NA	NA	Opisthokonta	Eukaryote
38-Alkar-T4-0-5	38-Alkar-T4-0-5PNNLk127_202648	38.0458	ND_272878PNNLRdRP	Cluster519	Lenarviricota;Howeltoviricetes;Cryppavirales;Mitoviridae;Mitovirus_sp	ND_272878PNNLRdRP	ND_272878	90.805	4425	NA	NA	NA	NA	Opisthokonta	Eukaryote
38-Alkar-T4-0-5	38-Alkar-T4-0-5PNNLk127_251320	4.06432	ND_050617PNNLRdRP	Cluster744	Lenarviricota;Howeltoviricetes;Cryppavirales;Mitoviridae;Mitovirus_sp	ND_050617PNNLRdRP	ND_050617	90.738	846	NA	NA	NA	NA	Opisthokonta	Eukaryote
38-Alkar-T4-0-5	38-Alkar-T4-0-5PNNLk127_265117	16.8411	ND_223928PNNLRdRP	Cluster687	Lenarviricota;Howeltoviricetes;Cryppavirales;Mitoviridae;NA	ND_223928PNNLRdRP	ND_223928	90.156	1406	NA	NA	NA	NA	Opisthokonta	Eukaryote
38-Alkar-T4-0-5	38-Alkar-T4-0-5PNNLk127_319547	733.169	ND_260074PNNLRdRP	Cluster843	Lenarviricota;Howeltoviricetes;Cryppavirales;Mitoviridae;Mitovirus_sp	ND_260074PNNLRdRP	ND_260074	90.047	1373	NA	NA	NA	NA	Opisthokonta	Eukaryote
38-Alkar-T4-0-5	38-Alkar-T4-0-5PNNLk127_383716	79.5474	ND_252999PNNLRdRP	Cluster506	Lenarviricota;Howeltoviricetes;Cryppavirales;Mitoviridae;NA	ND_252999PNNLRdRP	ND_252999	92.019	2606	NA	NA	NA	NA	Opisthokonta	Eukaryote
38-Alkar-T4-0-5	38-Alkar-T4-0-5PNNLk127_384028	50.1941	ND_139185PNNLRdRP	Cluster203	Lenarviricota;Howeltoviricetes;Cryppavirales;Mitoviridae;NA	ND_139185PNNLRdRP	ND_139185	91.893	2671	NA	NA	NA	NA	Opisthokonta	Eukaryote
38-Alkar-T4-0-5	38-Alkar-T4-0-5PNNLk127_396901	5.04433	ND_318273PNNLRdRP	Cluster425	Lenarviricota;Howeltoviricetes;Cryppavirales;Mitoviridae;Mitovirus_sp	ND_318273PNNLRdRP	ND_318273	90.453	1336	NA	NA	NA	NA	Opisthokonta	Eukaryote
38-Alkar-T4-0-5	38-Alkar-T4-0-5PNNLk127_428569	16.1951	ND_127403PNNLRdRP	Cluster345	Lenarviricota;Howeltoviricetes;Cryppavirales;Mitoviridae;NA	ND_127403PNNLRdRP	ND_127403	92.368	3644	NA	NA	NA	NA	Opisthokonta	Eukaryote
38-Alkar-T4-0-5	38-Alkar-T4-0-5PNNLk127_47157	14.7088	ND_092848PNNLRdRP	Cluster776	Lenarviricota;Howeltoviricetes;Cryppavirales;Mitoviridae;NA	ND_092848PNNLRdRP	ND_092848	96.584	1941	NA	NA	NA	NA	Opisthokonta	Eukaryote
38-Alkar-T4-0-5	38-Alkar-T4-0-5PNNLk127_522066	38.1937	ND_131702PNNLRdRP	Cluster569	Lenarviricota;Howeltoviricetes;Cryppavirales;Mitoviridae;NA	ND_131702PNNLRdRP	ND_131702	93.65	4095	NA	NA	NA	NA	Opisthokonta	Eukaryote
38-Alkar-T4-0-5	38-Alkar-T4-0-5PNNLk127_545324	104.574	ND_254114PNNLRdRP	Cluster521	Lenarviricota;Howeltoviricetes;Cryppavirales;Mitoviridae;NA	ND_254114PNNLRdRP	ND_254114	90.599	2359	NA	NA	NA	NA	Opisthokonta	Eukaryote
38-Alkar-T4-0-5	38-Alkar-T4-0-5PNNLk127_556550	15.6566	ND_318184PNNLRdRP	Cluster551	Lenarviricota;Howeltoviricetes;Cryppavirales;Mitoviridae;NA	ND_318184PNNLRdRP	ND_318184	93.561	1917	NA	NA	NA	NA	Opisthokonta	Eukaryote
38-Alkar-T4-0-5	38-Alkar-T4-0-5PNNLk127_623103	14.3858	ND_051212PNNLRdRP	Cluster624	Lenarviricota;Howeltoviricetes;Cryppavirales;Mitoviridae;Mitovirus_sp	ND_051212PNNLRdRP	ND_051212	92.699	2012	NA	NA	NA	NA	Opisthokonta	Eukaryote
38-Alkar-T4-0-5	38-Alkar-T4-0-5PNNLk127_643715	4.71447	ND_207140PNNLRdRP	Cluster365	Lenarviricota;Howeltoviricetes;Cryppavirales;Mitoviridae;NA	ND_207140PNNLRdRP	ND_207140	90.479	2423	NA	NA	NA	NA	Opisthokonta	Eukaryote
38-Alkar-T4-0-5	38-Alkar-T4-0-5PNNLk127_742094	67.5379	ND_133437PNNLRdRP	Cluster547	Lenarviricota;Howeltoviricetes;Cryppavirales;Mitoviridae;NA	ND_133437PNNLRdRP	ND_133437	90.298	2366	NA	NA	NA	NA	Opisthokonta	Eukaryote
38-Alkar-T4-0-5	38-Alkar-T4-0-5PNNLk127_748535	6.9804	ND_325630PNNLRdRP	Cluster678	Lenarviricota;Howeltoviricetes;Cryppavirales;Mitoviridae;NA	ND_325630PNNLRdRP	ND_325630	90.439	2001	NA	NA	NA	NA	Opisthokonta	Eukaryote
38-Alkar-T4-0-5	38-Alkar-T4-0-5PNNLk127_761097	8.05123	ND_270843PNNLRdRP	Cluster309	Lenarviricota;Howeltoviricetes;Cryppavirales;Mitoviridae;NA	ND_270843PNNLRdRP	ND_270843	90.792	1247	NA	NA	NA	NA	Opisthokonta	Eukaryote
38-Alkar-T4-0-5	38-Alkar-T4-0-5PNNLk127_809043	13.8428	ND_042463PNNLRdRP	Cluster568	Lenarviricota;Howeltoviricetes;Cryppavirales;Mitoviridae;NA	ND_042463PNNLRdRP	ND_042463	93.259	1724	NA	NA	NA	NA	Opisthokonta	Eukaryote
38-Alkar-T4-0-5	38-Alkar-T4-0-5PNNLk127_809317	37.277	ND_269297PNNLRdRP	Cluster677	Lenarviricota;Howeltoviricetes;Cryppavirales;Mitoviridae;NA	ND_269297PNNLRdRP	ND_269297	90.328	2429	NA	NA	NA	NA	Opisthokonta	Eukaryote
38-Alkar-T4-0-5	38-Alkar-T4-0-5PNNLk127_840261	5.16083	ND_267376PNNLRdRP	Cluster559	Lenarviricota;Howeltoviricetes;Cryppavirales;Mitoviridae;NA	ND_267376PNNLRdRP	ND_267376	92.004	1493	NA	NA	NA	NA	Opisthokonta	Eukaryote
38-Alkar-T4-0-5	38-Alkar-T4-0-5PNNLk127_859092	357.114	ND_053200PNNLRdRP	Cluster836	Lenarviricota;Howeltoviricetes;Cryppavirales;Mitoviridae;NA	ND_053200PNNLRdRP	ND_053200	91.375	1838	NA	NA	NA	NA	Opisthokonta	Eukaryote
38-Alkar-T4-0-5	38-Alkar-T4-0-5PNNLk127_94112	21.9074	ND_047815PNNLRdRP	Cluster203	Lenarviricota;Howeltoviricetes;Cryppavirales;Mitoviridae;NA	ND_047815PNNLRdRP	ND_047815	90.021	4931	NA	NA	NA	NA	Opisthokonta	Eukaryote
40-Jose-T1-0-5	40-Jose-T1-0-5PNNLk127_1018513	33.6388	ND_035014PNNLRdRP	Cluster747	Lenarviricota;Howeltoviricetes;Cryppavirales;Mitoviridae;Mitovirus_sp	ND_035014PNNLRdRP	ND_035014	90.583	1471	NA	NA	NA	NA	Opisthokonta	Eukaryote
40-Jose-T1-0-5	40-Jose-T1-0-5PNNLk127_1030503	8.95229	ND_207131PNNLRdRP	Cluster552	Lenarviricota;Howeltoviricetes;Cryppavirales;Mitoviridae;NA	ND_207131PNNLRdRP	ND_207131	90.838	1367	NA	NA	NA	NA	Opisthokonta	Eukaryote
40-Jose-T1-0-5	40-Jose-T1-0-5PNNLk127_1075669	38.1068	ND_255678PNNLRdRP	Cluster283	Lenarviricota;Howeltoviricetes;Cryppavirales;Mitoviridae;NA	ND_255678PNNLRdRP	ND_255678	97.053	2569	NA	NA	NA	NA	Opisthokonta	Eukaryote
40-Jose-T1-0-5	40-Jose-T1-0-5PNNLk127_1111457	40.5268	ND_141739PNNLRdRP	Cluster325	Lenarviricota;Howeltoviricetes;Cryppavirales;Mitoviridae;NA	ND_141739PNNLRdRP	ND_141739	94.169	4848	NA	NA	NA	NA	Opisthokonta	Eukaryote
40-Jose-T1-0-5	40-Jose-T1-0-5PNNLk127_1145425	13.2953	ND_212465PNNLRv4_290617_RdRP	Cluster252	Lenarviricota;Howeltoviricetes;Cryppavirales;Mitoviridae;NA	ND_212465PNNLRv4_290617_RdRP	ND_212465	91.74	1404	NA	NA	NA	NA	Opisthokonta	Eukaryote
40-Jose-T1-0-5	40-Jose-T1-0-5PNNLk127_1167976	24.1345	ND_052763PNNLRdRP	Cluster418	Lenarviricota;Howeltoviricetes;Cryppavirales;Mitoviridae;NA	ND_052763PNNLRdRP	ND_052763	92.308	2433	NA	NA	NA	NA	Opisthokonta	Eukaryote
40-Jose-T1-0-5	40-Jose-T1-0-5PNNLk127_1189614	912.159	ND_159015PNNLRdRP	Cluster765	Lenarviricota;Howeltoviricetes;Cryppavirales;Mitoviridae;NA	ND_159015PNNLRdRP	ND_159015	90.749	1581	NA	NA	NA	NA	Opisthokonta	Eukaryote
40-Jose-T1-0-5	40-Jose-T1-0-5PNNLk127_190203	2283.01	ND_265014PNNLRdRP	Cluster734	Lenarviricota;Howeltoviricetes;Cryppavirales;Mitoviridae;NA	ND_265014PNNLRdRP	ND_265014	94.297	1958	NA	NA	NA	NA	Opisthokonta	Eukaryote
40-Jose-T1-0-5	40-Jose-T1-0-5PNNLk127_1963	217.147	ND_268211PNNLRdRP	Cluster859	Lenarviricota;Howeltoviricetes;Cryppavirales;Mitoviridae;NA	ND_268211PNNLRdRP	ND_268211	90.038	2383	NA	NA	NA	NA	Opisthokonta	Eukaryote
40-Jose-T1-0-5	40-Jose-T1-0-5PNNLk127_196368	13.0862	ND_270843PNNLRdRP	Cluster309	Lenarviricota;Howeltoviricetes;Cryppavirales;Mitoviridae;NA	ND_270843PNNLRdRP	ND_270843	90.304	1378	NA	NA	NA	NA	Opisthokonta	Eukaryote
40-Jose-T1-0-5	40-Jose-T1-0-5PNNLk127_225235	416.018	ND_219162PNNLRdRP	Cluster805	Lenarviricota;Howeltoviricetes;Cryppavirales;Mitoviridae;NA	ND_219162PNNLRdRP	ND_219162	93.414	1945	NA	NA	NA	NA	Opisthokonta	Eukaryote
40-Jose-T1-0-5	40-Jose-T1-0-5PNNLk127_237713	1371.79	ND_255728PNNLRdRP	Cluster770	Lenarviricota;Howeltoviricetes;Cryppavirales;Mitoviridae;NA	ND_255728PNNLRdRP	ND_255728	93.754	2200	NA	NA	NA	NA	Opisthokonta	Eukaryote
40-Jose-T1-0-5	40-Jose-T1-0-5PNNLk127_243121	423.865	ND_254114PNNLRdRP	Cluster521	Lenarviricota;Howeltoviricetes;Cryppavirales;Mitoviridae;NA	ND_254114PNNLRdRP	ND_254114	90.267	2342	NA	NA	NA	NA	Opisthokonta	Eukaryote
40-Jose-T1-0-5	40-Jose-T1-0-5PNNLk127_255370	64.6074	ND_222105PNNLRdRP	Cluster518	Lenarviricota;Howeltoviricetes;Cryppavirales;Mitoviridae;Mitovirus_sp	ND_222105PNNLRdRP	ND_222105	91.735	4523	NA	NA	NA	NA	Opisthokonta	Eukaryote
40-Jose-T1-0-5	40-Jose-T1-0-5PNNLk127_318556	25.2065	ND_173041PNNLRdRP	Cluster828	Lenarviricota;Howeltoviricetes;Cryppavirales;Mitoviridae;Mitovirus_sp	ND_173041PNNLRdRP	ND_173041	93.661	3360	NA	NA	NA	NA	Opisthokonta	Eukaryote
40-Jose-T1-0-5	40-Jose-T1-0-5PNNLk127_38597	24.0285	ND_275055PNNLRdRP	Cluster309	Lenarviricota;Howeltoviricetes;Cryppavirales;Mitoviridae;NA	ND_275055PNNLRdRP	ND_275055	90.096	2156	NA	NA	NA	NA	Opisthokonta	Eukaryote
40-Jose-T1-0-5	40-Jose-T1-0-5PNNLk127_41122	5.26437	ND_128317PNNLRdRP	Cluster335	Pisuviricota;Pisoniviricetes;Picornavirales;Dicistroviridae;NA	ND_128317PNNLRdRP	ND_128317	92.878	1509	NA	NA	NA	NA	Opisthokonta	Eukaryote
40-Jose-T1-0-5	40-Jose-T1-0-5PNNLk127_447028	2808.82	ND_258006PNNLRdRP	Cluster837	Lenarviricota;Howeltoviricetes;Cryppavirales;Mitoviridae;NA	ND_258006PNNLRdRP	ND_258006	91.033	3640	NA	NA	NA	NA	Opisthokonta	Eukaryote
40-Jose-T1-0-5	40-Jose-T1-0-5PNNLk127_476391	10.4663	ND_277342PNNLRdRP	Cluster232	Lenarviricota;Howeltoviricetes;Cryppavirales;Mitoviridae;NA	ND_277342PNNLRdRP	ND_277342	92.054	2085	NA	NA	NA	NA	Opisthokonta	Eukaryote
40-Jose-T1-0-5	40-Jose-T1-0-5PNNLk127_488297	5.54671	ND_263591PNNLRdRP	Cluster636	Lenarviricota;Howeltoviricetes;Cryppavirales;Mitoviridae;NA	ND_263591PNNLRdRP	ND_263591	95.771	2364	NA	NA	NA	NA	Opisthokonta	Eukaryote
40-Jose-T1-0-5	40-Jose-T1-0-5PNNLk127_50899	6.05189	ND_135203PNNLRdRP	Cluster177	Lenarviricota;Howeltoviricetes;Cryppavirales;Mitoviridae;Mitovirus_sp	ND_135203PNNLRdRP	ND_135203	94.849	1967	NA	NA	NA	NA	Opisthokonta	Eukaryote
40-Jose-T1-0-5	40-Jose-T1-0-5PNNLk127_558286	1743.92	ND_263327PNNLRdRP	Cluster244	Lenarviricota;Howeltoviricetes;Cryppavirales;Mitoviridae;NA	ND_263327PNNLRdRP	ND_263327	91.172	2808	NA	NA	NA	NA	Opisthokonta	Eukaryote
40-Jose-T1-0-5	40-Jose-T1-0-5PNNLk127_586957	69.4867	ND_173458PNNLRdRP	Cluster695	Lenarviricota;Howeltoviricetes;Cryppavirales;Mitoviridae;NA	ND_173458PNNLRdRP	ND_173458	90.582	1434	NA	NA	NA	NA	Opisthokonta	Eukaryote
40-Jose-T1-0-5	40-Jose-T1-0-5PNNLk127_610962	521.135	ND_315303PNNLRdRP	Cluster860	Lenarviricota;Howeltoviricetes;Cryppavirales;Mitoviridae;NA	ND_315303PNNLRdRP	ND_315303	91.61	1832	NA	NA	NA	NA	Opisthokonta	Eukaryote
40-Jose-T1-0-5	40-Jose-T1-0-5PNNLk127_622881	232.302	ND_263125PNNLRdRP	Cluster299	Lenarviricota;Howeltoviricetes;Cryppavirales;Mitoviridae;NA	ND_263125PNNLRdRP	ND_263125	93.12	4170	NA	NA	NA	NA	Opisthokonta	Eukaryote
40-Jose-T1-0-5	40-Jose-T1-0-5PNNLk127_671191	6.07435	ND_259745PNNLRdRP	Cluster415	Lenarviricota;Howeltoviricetes;Cryppavirales;Mitoviridae;NA	ND_259745PNNLRdRP	ND_259745	91.267	2073	NA	NA	NA	NA	Opisthokonta	Eukaryote
40-Jose-T1-0-5	40-Jose-T1-0-5PNNLk127_729719	15.2909	ND_173487PNNLRdRP	Cluster720	Lenarviricota;Howeltoviricetes;Cryppavirales;Mitoviridae;NA	ND_173487PNNLRdRP	ND_173487	91.074	1120	NA	NA	NA	NA	Opisthokonta	Eukaryote
40-Jose-T1-0-5	40-Jose-T1-0-5PNNLk127_768098	11.138	ND_121301PNNLRdRP	Cluster494	Lenarviricota;Howeltoviricetes;Cryppavirales;Mitoviridae;NA	ND_121301PNNLRdRP	ND_121301	90.776	2276	NA	NA	NA	NA	Opisthokonta	Eukaryote
40-Jose-T1-0-5	40-Jose-T1-0-5PNNLk127_803643	526.341	ND_266936PNNLRdRP	Cluster279	Lenarviricota;Howeltoviricetes;Cryppavirales;Mitoviridae;NA	ND_266936PNNLRdRP	ND_266936	95.51	2990	NA	NA	NA	NA	Opisthokonta	Eukaryote
40-Jose-T1-0-5	40-Jose-T1-0-5PNNLk127_820582	12.4931	ND_218803PNNLRdRP	Cluster856	Lenarviricota;Howeltoviricetes;Cryppavirales;Mitoviridae;NA	ND_218803PNNLRdRP	ND_218803	92.432	885	NA	NA	NA	NA	Opisthokonta	Eukaryote
40-Jose-T1-0-5	40-Jose-T1-0-5PNNLk127_86225	188.796	ND_207092PNNLRdRP	Cluster195	Lenarviricota;Howeltoviricetes;Cryppavirales;Mitoviridae;NA	ND_207092PNNLRdRP	ND_207092	93.263	4994	NA	NA	NA	NA	Opisthokonta	Eukaryote
40-Jose-T1-0-5	40-Jose-T1-0-5PNNLk127_897949	10.9632	ND_169291PNNLRdRP	Cluster801	Lenarviricota;Howeltoviricetes;Cryppavirales;Mitoviridae;NA	ND_169291PNNLRdRP	ND_169291	91.158	1485	NA	NA	NA	NA	Opisthokonta	Eukaryote
40-Jose-T1-0-5	40-Jose-T1-0-5PNNLk127_944252	10.1745	ND_266261PNNLRdRP	Cluster842	Lenarviricota;Howeltoviricetes;Cryppavirales;Mitoviridae;NA	ND_266261PNNLRdRP	ND_266261	90.631	1463	NA	NA	NA	NA	Opisthokonta	Eukaryote
40-Jose-T1-0-5	40-Jose-T1-0-5PNNLk127_948508	38.7236	ND_134049PNNLRdRP	Cluster337	Pisuviricota;Pisoniviricetes;Picornavirales;Dicistroviridae;NA	ND_134049PNNLRdRP	ND_134049	91.312	1530	NA	NA	NA	NA	Opisthokonta	Eukaryote
40-Jose-T1-0-5	40-Jose-T1-0-5PNNLk127_965762	6.98878	ND_211811PNNLRdRP	Cluster368	Lenarviricota;Howeltoviricetes;Cryppavirales;Mitoviridae;NA	ND_211811PNNLRdRP	ND_211811	91.169	2684	NA	NA	NA	NA	Opisthokonta	Eukaryote
40-Jose-T1-0-5	40-Jose-T1-0-5PNNLk127_972444	7.46733	ND_144934PNNLRdRP	Cluster680	Lenarviricota;Howeltoviricetes;Cryppavirales;Mitoviridae;NA	ND_144934PNNLRdRP	ND_144934	93.926	1663	NA	NA	NA	NA	Opisthokonta	Eukaryote
40-Jose-T1-0-5	40-Jose-T1-0-5PNNLk127_974432	39.6742	ND_273260PNNLRdRP	Cluster476	Lenarviricota;Howeltoviricetes;Cryppavirales;Mitoviridae;NA	ND_273260PNNLRdRP	ND_273260	91.272	2556	NA	NA	NA	NA	Opisthokonta	Eukaryote
40-Jose-T1-0-5	40-Jose-T1-0-5PNNLk127_986354	15.46	ND_269555PNNLRdRP	Cluster710	Lenarviricota;Howeltoviricetes;Cryppavirales;Mitoviridae;NA	ND_269555PNNLRdRP	ND_269555	91.362	1749	NA	NA	NA	NA	Opisthokonta	Eukaryote
40-Jose-T1-15-25	40-Jose-T1-15-25PNNLk127_120626	23.6152	ND_268451PNNLRdRP	Cluster632	Lenarviricota;Howeltoviricetes;Cryppavirales;Mitoviridae;NA	ND_268451PNNLRdRP	ND_268451	90.334	1450	NA	NA	NA	NA	Opisthokonta	Eukaryote
40-Jose-T1-15-25	40-Jose-T1-15-25PNNLk127_136447	12.9308	ND_047888PNNLRdRP	Cluster783	Lenarviricota;Howeltoviricetes;Cryppavirales;Mitoviridae;Mitovirus_sp	ND_047888PNNLRdRP	ND_047888	93.657	2213	NA	NA	NA	NA	Opisthokonta	Eukaryote
40-Jose-T1-15-25	40-Jose-T1-15-25PNNLk127_155191	40.3835	ND_268211PNNLRdRP	Cluster859	Lenarviricota;Howeltoviricetes;Cryppavirales;Mitoviridae;NA	ND_268211PNNLRdRP	ND_268211	90.076	2383	NA	NA	NA	NA	Opisthokonta	Eukaryote
40-Jose-T1-15-25	40-Jose-T1-15-25PNNLk127_155360	37.8416	ND_231943PNNLRdRP	Cluster835	Lenarviricota;Howeltoviricetes;Cryppavirales;Mitoviridae;NA	ND_231943PNNLRdRP	ND_231943	94.45	2828	NA	NA	NA	NA	Opisthokonta	Eukaryote
40-Jose-T1-15-25	40-Jose-T1-15-25PNNLk127_216877	7.07848	ND_144628PNNLRv4_148732_RdRP	Cluster321	Lenarviricota;Howeltoviricetes;Cryppavirales;Mitoviridae;NA	ND_144628PNNLRv4_148732_RdRP	ND_144628	93.603	1836	NA	NA	NA	NA	Opisthokonta	Eukaryote
40-Jose-T1-15-25	40-Jose-T1-15-25PNNLk127_219690	431.017	ND_173487PNNLRdRP	Cluster720	Lenarviricota;Howeltoviricetes;Cryppavirales;Mitoviridae;NA	ND_173487PNNLRdRP	ND_173487	90.458	1349	NA	NA	NA	NA	Opisthokonta	Eukaryote
40-Jose-T1-15-25	40-Jose-T1-15-25PNNLk127_229692	993.949	ND_218413PNNLRdRP	Cluster570	Lenarviricota;Howeltoviricetes;Cryppavirales;Mitoviridae;NA	ND_218413PNNLRdRP	ND_218413	92.115	3967	NA	NA	NA	NA	Opisthokonta	Eukaryote
40-Jose-T1-15-25	40-Jose-T1-15-25PNNLk127_257510	597.963	ND_159015PNNLRdRP	Cluster765	Lenarviricota;Howeltoviricetes;Cryppavirales;Mitoviridae;NA	ND_159015PNNLRdRP	ND_159015	90.749	1581	NA	NA	NA	NA	Opisthokonta	Eukaryote
40-Jose-T1-15-25	40-Jose-T1-15-25PNNLk127_306700	3.78079	ND_098928PNNLRdRP	Cluster543	Lenarviricota;Howeltoviricetes;Cryppavirales;Mitoviridae;NA	ND_098928PNNLRdRP	ND_098928	97.729	2122	NA	NA	NA	NA	Opisthokonta	Eukaryote
40-Jose-T1-15-25	40-Jose-T1-15-25PNNLk127_345799	3.0852	ND_263788PNNLRdRP	Cluster817	Lenarviricota;Howeltoviricetes;Cryppavirales;Mitoviridae;Mitovirus_sp	ND_263788PNNLRdRP	ND_263788	92.54	1709	NA	NA	NA	NA	Opisthokonta	Eukaryote
40-Jose-T1-15-25	40-Jose-T1-15-25PNNLk127_367867	34.2035	ND_052763PNNLRdRP	Cluster418	Lenarviricota;Howeltoviricetes;Cryppavirales;Mitoviridae;NA	ND_052763PNNLRdRP	ND_052763	92.541	2455	NA	NA	NA	NA	Opisthokonta	Eukaryote
40-Jose-T1-15-25	40-Jose-T1-15-25PNNLk127_392372	241.032	ND_207092PNNLRdRP	Cluster195	Lenarviricota;Howeltoviricetes;Cryppavirales;Mitoviridae;NA	ND_207092PNNLRdRP	ND_207092	93.265	4996	NA	NA	NA	NA	Opisthokonta	Eukaryote
40-Jose-T1-15-25	40-Jose-T1-15-25PNNLk127_401021	3.85259	ND_273728PNNLRdRP	Cluster657	Lenarviricota;Howeltoviricetes;Cryppavirales;Mitoviridae;NA	ND_273728PNNLRdRP	ND_273728	97.145	1893	NA	NA	NA	NA	Opisthokonta	Eukaryote
40-Jose-T1-15-25	40-Jose-T1-15-25PNNLk127_445925	47.0457	ND_263861PNNLRdRP	Cluster718	Lenarviricota;Howeltoviricetes;Cryppavirales;Mitoviridae;NA	ND_263861PNNLRdRP	ND_263861	90.901	1550	NA	NA	NA	NA	Opisthokonta	Eukaryote
40-Jose-T1-15-25	40-Jose-T1-15-25PNNLk127_451563	29.8378	ND_212023PNNLRdRP	Cluster835	Lenarviricota;Howeltoviricetes;Cryppavirales;Mitoviridae;NA	ND_212023PNNLRdRP	ND_212023	95.871	1605	NA	NA	NA	NA	Opisthokonta	Eukaryote
40-Jose-T1-15-25	40-Jose-T1-15-25PNNLk127_479811	8.27181	ND_227091PNNLRdRP	Cluster865	Lenarviricota;Howeltoviricetes;Cryppavirales;Mitoviridae;NA	ND_227091PNNLRdRP	ND_227091	93.155	1262	NA	NA	NA	NA	Opisthokonta	Eukaryote
40-Jose-T1-15-25	40-Jose-T1-15-25PNNLk127_485158	11.836	ND_318273PNNLRdRP	Cluster425	Lenarviricota;Howeltoviricetes;Cryppavirales;Mitoviridae;Mitovirus_sp	ND_318273PNNLRdRP	ND_318273	90.196	1725	NA	NA	NA	NA	Opisthokonta	Eukaryote
40-Jose-T1-15-25	40-Jose-T1-15-25PNNLk127_514434	10.6744	ND_272417PNNLRdRP	Cluster665	Lenarviricota;Howeltoviricetes;Cryppavirales;Mitoviridae;NA	ND_272417PNNLRdRP	ND_272417	90.825	1443	NA	NA	NA	NA	Opisthokonta	Eukaryote
40-Jose-T1-15-25	40-Jose-T1-15-25PNNLk127_521268	8.98967	ND_159068PNNLRdRP	Cluster440	Lenarviricota;Howeltoviricetes;Cryppavirales;Mitoviridae;Mitovirus_sp	ND_159068PNNLRdRP	ND_159068	93.133	1026	NA	NA	NA	NA	Opisthokonta	Eukaryote
40-Jose-T1-15-25	40-Jose-T1-15-25PNNLk127_555302	2018.3	ND_315303PNNLRdRP	Cluster860	Lenarviricota;Howeltoviricetes;Cryppavirales;Mitoviridae;NA	ND_315303PNNLRdRP	ND_315303	91.61	1832	NA	NA	NA	NA	Opisthokonta	Eukaryote
40-Jose-T1-15-25	40-Jose-T1-15-25PNNLk127_558313	16.2846	ND_274695PNNLRdRP	Cluster358	Lenarviricota;Howeltoviricetes;Cryppavirales;Mitoviridae;NA	ND_274695PNNLRdRP	ND_274695	90.446	2887	NA	NA	NA	NA	Opisthokonta	Eukaryote
40-Jose-T1-15-25	40-Jose-T1-15-25PNNLk127_561798	6.20138	ND_255728PNNLRdRP	Cluster770	Lenarviricota;Howeltoviricetes;Cryppavirales;Mitoviridae;NA	ND_255728PNNLRdRP	ND_255728	93.754	2200	NA	NA	NA	NA	Opisthokonta	Eukaryote
40-Jose-T1-15-25	40-Jose-T1-15-25PNNLk127_634085	5.29006	ND_021723PNNLRdRP	Cluster348	Lenarviricota;Howeltoviricetes;Cryppavirales;Mitoviridae;Mitovirus_sp	ND_021723PNNLRdRP	ND_021723	93.836	1759	NA	NA	NA	NA	Opisthokonta	Eukaryote
40-Jose-T1-15-25	40-Jose-T1-15-25PNNLk127_662687	6.87905	ND_120854PNNLRdRP	Cluster800	Lenarviricota;Howeltoviricetes;Cryppavirales;Mitoviridae;NA	ND_120854PNNLRdRP	ND_120854	90.323	1744	NA	NA	NA	NA	Opisthokonta	Eukaryote
40-Jose-T1-15-25	40-Jose-T1-15-25PNNLk127_672497	38.988	ND_211811PNNLRdRP	Cluster368	Lenarviricota;Howeltoviricetes;Cryppavirales;Mitoviridae;NA	ND_211811PNNLRdRP	ND_211811	90.218	4397	NA	NA	NA	NA	Opisthokonta	Eukaryote
40-Jose-T1-15-25	40-Jose-T1-15-25PNNLk127_687727	2.39515	ND_258201PNNLRdRP	Cluster196	Lenarviricota;Howeltoviricetes;Cryppavirales;Mitoviridae;NA	ND_258201PNNLRdRP	ND_258201	90.737	1406	NA	NA	NA	NA	Opisthokonta	Eukaryote
40-Jose-T1-15-25	40-Jose-T1-15-25PNNLk127_732519	72.918	ND_042395PNNLRdRP	Cluster524	Lenarviricota;Howeltoviricetes;Cryppavirales;Mitoviridae;NA	ND_042395PNNLRdRP	ND_042395	93.683	2769	NA	NA	NA	NA	Opisthokonta	Eukaryote
40-Jose-T1-15-25	40-Jose-T1-15-25PNNLk127_742242	5.88189	ND_111689PNNLRdRP	Cluster853	Lenarviricota;Howeltoviricetes;Cryppavirales;Mitoviridae;Mitovirus_sp	ND_111689PNNLRdRP	ND_111689	92.466	1458	NA	NA	NA	NA	Opisthokonta	Eukaryote
40-Jose-T1-15-25	40-Jose-T1-15-25PNNLk127_849938	10.392	ND_121301PNNLRdRP	Cluster494	Lenarviricota;Howeltoviricetes;Cryppavirales;Mitoviridae;NA	ND_121301PNNLRdRP	ND_121301	90.711	2309	NA	NA	NA	NA	Opisthokonta	Eukaryote
40-Jose-T1-15-25	40-Jose-T1-15-25PNNLk127_95860	13.6885	ND_268732PNNLRv4_243064_RdRP	Cluster255	Lenarviricota;Howeltoviricetes;Cryppavirales;Mitoviridae;NA	ND_268732PNNLRv4_243064_RdRP	ND_268732	91.272	1459	NA	NA	NA	NA	Opisthokonta	Eukaryote
40-Jose-T1-15-25	40-Jose-T1-15-25PNNLk127_99296	6.26377	ND_254360PNNLRdRP	Cluster705	Lenarviricota;Howeltoviricetes;Cryppavirales;Mitoviridae;NA	ND_254360PNNLRdRP	ND_254360	90.154	1267	NA	NA	NA	NA	Opisthokonta	Eukaryote
42-Alkar-T1-0-5	42-Alkar-T1-0-5PNNLk127_1000430	35.8807	ND_173458PNNLRdRP	Cluster695	Lenarviricota;Howeltoviricetes;Cryppavirales;Mitoviridae;NA	ND_173458PNNLRdRP	ND_173458	90.028	1400	NA	NA	NA	NA	Opisthokonta	Eukaryote
42-Alkar-T1-0-5	42-Alkar-T1-0-5PNNLk127_1001324	33.394	ND_125924PNNLRdRP	Cluster315	Lenarviricota;Howeltoviricetes;Cryppavirales;Mitoviridae;NA	ND_125924PNNLRdRP	ND_125924	90.878	3120	NA	NA	NA	NA	Opisthokonta	Eukaryote
42-Alkar-T1-0-5	42-Alkar-T1-0-5PNNLk127_1006778	6.6088	ND_261008PNNLRdRP	Cluster696	Lenarviricota;Howeltoviricetes;Cryppavirales;Mitoviridae;NA	ND_261008PNNLRdRP	ND_261008	92.814	2170	NA	NA	NA	NA	Opisthokonta	Eukaryote
42-Alkar-T1-0-5	42-Alkar-T1-0-5PNNLk127_1029759	362.018	ND_092848PNNLRdRP	Cluster776	Lenarviricota;Howeltoviricetes;Cryppavirales;Mitoviridae;NA	ND_092848PNNLRdRP	ND_092848	96.263	1273	NA	NA	NA	NA	Opisthokonta	Eukaryote
42-Alkar-T1-0-5	42-Alkar-T1-0-5PNNLk127_1055052	5.06753	ND_268700PNNLRdRP	Cluster792	Lenarviricota;Howeltoviricetes;Cryppavirales;Mitoviridae;Mitovirus_sp	ND_268700PNNLRdRP	ND_268700	95.6	1604	NA	NA	NA	NA	Opisthokonta	Eukaryote
42-Alkar-T1-0-5	42-Alkar-T1-0-5PNNLk127_1063180	13.0481	ND_111797PNNLRdRP	Cluster351	Lenarviricota;Howeltoviricetes;Cryppavirales;Mitoviridae;NA	ND_111797PNNLRdRP	ND_111797	92.699	6039	NA	NA	NA	NA	Opisthokonta	Eukaryote
42-Alkar-T1-0-5	42-Alkar-T1-0-5PNNLk127_1099027	96.0525	ND_266936PNNLRdRP	Cluster279	Lenarviricota;Howeltoviricetes;Cryppavirales;Mitoviridae;NA	ND_266936PNNLRdRP	ND_266936	94.027	2056	NA	NA	NA	NA	Opisthokonta	Eukaryote
42-Alkar-T1-0-5	42-Alkar-T1-0-5PNNLk127_1100100	79.8547	ND_260074PNNLRdRP	Cluster843	Lenarviricota;Howeltoviricetes;Cryppavirales;Mitoviridae;Mitovirus_sp	ND_260074PNNLRdRP	ND_260074	90.047	1373	NA	NA	NA	NA	Opisthokonta	Eukaryote
42-Alkar-T1-0-5	42-Alkar-T1-0-5PNNLk127_1111906	45.1297	ND_049827PNNLRdRP	Cluster241	Lenarviricota;Howeltoviricetes;Cryppavirales;Mitoviridae;NA	ND_049827PNNLRdRP	ND_049827	91.723	5134	NA	NA	NA	NA	Opisthokonta	Eukaryote
42-Alkar-T1-0-5	42-Alkar-T1-0-5PNNLk127_1112219	952.378	ND_254114PNNLRdRP	Cluster521	Lenarviricota;Howeltoviricetes;Cryppavirales;Mitoviridae;NA	ND_254114PNNLRdRP	ND_254114	90.623	2394	NA	NA	NA	NA	Opisthokonta	Eukaryote
42-Alkar-T1-0-5	42-Alkar-T1-0-5PNNLk127_1128047	13.2979	ND_257481PNNLRdRP	Cluster629	Lenarviricota;Howeltoviricetes;Cryppavirales;Mitoviridae;NA	ND_257481PNNLRdRP	ND_257481	93.004	1565	NA	NA	NA	NA	Opisthokonta	Eukaryote
42-Alkar-T1-0-5	42-Alkar-T1-0-5PNNLk127_1196086	1198.84	ND_051212PNNLRdRP	Cluster624	Lenarviricota;Howeltoviricetes;Cryppavirales;Mitoviridae;Mitovirus_sp	ND_051212PNNLRdRP	ND_051212	91.702	1934	NA	NA	NA	NA	Opisthokonta	Eukaryote
42-Alkar-T1-0-5	42-Alkar-T1-0-5PNNLk127_1200460	170.558	ND_053200PNNLRdRP	Cluster836	Lenarviricota;Howeltoviricetes;Cryppavirales;Mitoviridae;NA	ND_053200PNNLRdRP	ND_053200	91.822	1871	NA	NA	NA	NA	Opisthokonta	Eukaryote
42-Alkar-T1-0-5	42-Alkar-T1-0-5PNNLk127_1210504	6.10424	ND_034185PNNLRdRP	Cluster763	Lenarviricota;Howeltoviricetes;Cryppavirales;Mitoviridae;Mitovirus_sp	ND_034185PNNLRdRP	ND_034185	90.417	1382	NA	NA	NA	NA	Opisthokonta	Eukaryote
42-Alkar-T1-0-5	42-Alkar-T1-0-5PNNLk127_1259014	15.4053	ND_133270PNNLRdRP	Cluster672	Lenarviricota;Howeltoviricetes;Cryppavirales;Mitoviridae;NA	ND_133270PNNLRdRP	ND_133270	94.706	2141	NA	NA	NA	NA	Opisthokonta	Eukaryote
42-Alkar-T1-0-5	42-Alkar-T1-0-5PNNLk127_136097	110.24	ND_088057PNNLRdRP	Cluster682	Lenarviricota;Howeltoviricetes;Cryppavirales;Mitoviridae;NA	ND_088057PNNLRdRP	ND_088057	96.724	2237	NA	NA	NA	NA	Opisthokonta	Eukaryote
42-Alkar-T1-0-5	42-Alkar-T1-0-5PNNLk127_203298	4.22507	ND_259967PNNLRdRP	Cluster651	Lenarviricota;Howeltoviricetes;Cryppavirales;Mitoviridae;NA	ND_259967PNNLRdRP	ND_259967	97.33	1273	NA	NA	NA	NA	Opisthokonta	Eukaryote
42-Alkar-T1-0-5	42-Alkar-T1-0-5PNNLk127_21630	51.519	ND_259745PNNLRdRP	Cluster415	Lenarviricota;Howeltoviricetes;Cryppavirales;Mitoviridae;NA	ND_259745PNNLRdRP	ND_259745	91.333	2078	NA	NA	NA	NA	Opisthokonta	Eukaryote
42-Alkar-T1-0-5	42-Alkar-T1-0-5PNNLk127_248914	8.54822	ND_132696PNNLRdRP	Cluster336	Lenarviricota;Howeltoviricetes;Cryppavirales;Mitoviridae;NA	ND_132696PNNLRdRP	ND_132696	91.31	2222	NA	NA	NA	NA	Opisthokonta	Eukaryote
42-Alkar-T1-0-5	42-Alkar-T1-0-5PNNLk127_250859	12.6356	ND_042463PNNLRdRP	Cluster568	Lenarviricota;Howeltoviricetes;Cryppavirales;Mitoviridae;NA	ND_042463PNNLRdRP	ND_042463	91.76	2102	NA	NA	NA	NA	Opisthokonta	Eukaryote
42-Alkar-T1-0-5	42-Alkar-T1-0-5PNNLk127_278380	5.65036	ND_227824PNNLRdRP	Cluster576	Lenarviricota;Howeltoviricetes;Cryppavirales;Mitoviridae;NA	ND_227824PNNLRdRP	ND_227824	94.111	2708	NA	NA	NA	NA	Opisthokonta	Eukaryote
42-Alkar-T1-0-5	42-Alkar-T1-0-5PNNLk127_289185	4.91659	ND_261373PNNLRdRP	Cluster833	Lenarviricota;Howeltoviricetes;Cryppavirales;Mitoviridae;NA	ND_261373PNNLRdRP	ND_261373	93.577	1509	NA	NA	NA	NA	Opisthokonta	Eukaryote
42-Alkar-T1-0-5	42-Alkar-T1-0-5PNNLk127_351439	9.49086	ND_259956PNNLRdRP	Cluster472	Lenarviricota;Howeltoviricetes;Cryppavirales;Mitoviridae;NA	ND_259956PNNLRdRP	ND_259956	95.516	1995	NA	NA	NA	NA	Opisthokonta	Eukaryote
42-Alkar-T1-0-5	42-Alkar-T1-0-5PNNLk127_373310	5.56583	ND_135203PNNLRdRP	Cluster177	Lenarviricota;Howeltoviricetes;Cryppavirales;Mitoviridae;Mitovirus_sp	ND_135203PNNLRdRP	ND_135203	93.073	1646	NA	NA	NA	NA	Opisthokonta	Eukaryote
42-Alkar-T1-0-5	42-Alkar-T1-0-5PNNLk127_442490	40.9149	ND_052709PNNLRdRP	Cluster819	Lenarviricota;Howeltoviricetes;Cryppavirales;Mitoviridae;Mitovirus_sp	ND_052709PNNLRdRP	ND_052709	90.5	1347	NA	NA	NA	NA	Opisthokonta	Eukaryote
42-Alkar-T1-0-5	42-Alkar-T1-0-5PNNLk127_492285	8.73535	ND_269111PNNLRdRP	Cluster330	Lenarviricota;Howeltoviricetes;Cryppavirales;Mitoviridae;NA	ND_269111PNNLRdRP	ND_269111	90.18	3524	NA	NA	NA	NA	Opisthokonta	Eukaryote
42-Alkar-T1-0-5	42-Alkar-T1-0-5PNNLk127_499442	53.9757	ND_259491PNNLRdRP	Cluster644	Lenarviricota;Howeltoviricetes;Cryppavirales;Mitoviridae;NA	ND_259491PNNLRdRP	ND_259491	91.068	2844	NA	NA	NA	NA	Opisthokonta	Eukaryote
42-Alkar-T1-0-5	42-Alkar-T1-0-5PNNLk127_515041	36.9421	ND_255728PNNLRdRP	Cluster770	Lenarviricota;Howeltoviricetes;Cryppavirales;Mitoviridae;NA	ND_255728PNNLRdRP	ND_255728	93.95	2218	NA	NA	NA	NA	Opisthokonta	Eukaryote
42-Alkar-T1-0-5	42-Alkar-T1-0-5PNNLk127_562555	14.4327	ND_173487PNNLRdRP	Cluster720	Lenarviricota;Howeltoviricetes;Cryppavirales;Mitoviridae;NA	ND_173487PNNLRdRP	ND_173487	90.434	1029	NA	NA	NA	NA	Opisthokonta	Eukaryote
42-Alkar-T1-0-5	42-Alkar-T1-0-5PNNLk127_571440	70.3061	ND_132763PNNLRdRP	Cluster560	Lenarviricota;Howeltoviricetes;Cryppavirales;Mitoviridae;Mitovirus_sp	ND_132763PNNLRdRP	ND_132763	90.619	4937	NA	NA	NA	NA	Opisthokonta	Eukaryote
42-Alkar-T1-0-5	42-Alkar-T1-0-5PNNLk127_586731	28.6244	ND_050394PNNLRdRP	Cluster459	Lenarviricota;Howeltoviricetes;Cryppavirales;Mitoviridae;NA	ND_050394PNNLRdRP	ND_050394	92.143	2239	NA	NA	NA	NA	Opisthokonta	Eukaryote
42-Alkar-T1-0-5	42-Alkar-T1-0-5PNNLk127_597519	185.802	ND_315389PNNLRdRP	Cluster683	Lenarviricota;Howeltoviricetes;Cryppavirales;Mitoviridae;NA	ND_315389PNNLRdRP	ND_315389	92.709	2158	NA	NA	NA	NA	Opisthokonta	Eukaryote
42-Alkar-T1-0-5	42-Alkar-T1-0-5PNNLk127_601401	18.3634	ND_223224PNNLRdRP	Cluster447	Lenarviricota;Howeltoviricetes;Cryppavirales;Mitoviridae;NA	ND_223224PNNLRdRP	ND_223224	95.25	3764	NA	NA	NA	NA	Opisthokonta	Eukaryote
42-Alkar-T1-0-5	42-Alkar-T1-0-5PNNLk127_622016	23.797	ND_258227PNNLRdRP	Cluster756	Lenarviricota;Howeltoviricetes;Cryppavirales;Mitoviridae;Mitovirus_sp	ND_258227PNNLRdRP	ND_258227	91.054	2686	NA	NA	NA	NA	Opisthokonta	Eukaryote
42-Alkar-T1-0-5	42-Alkar-T1-0-5PNNLk127_631919	4.69589	ND_136329PNNLRdRP	Cluster325	Lenarviricota;Howeltoviricetes;Cryppavirales;Mitoviridae;NA	ND_136329PNNLRdRP	ND_136329	93.474	1615	NA	NA	NA	NA	Opisthokonta	Eukaryote
42-Alkar-T1-0-5	42-Alkar-T1-0-5PNNLk127_697653	24.7288	ND_275055PNNLRdRP	Cluster309	Lenarviricota;Howeltoviricetes;Cryppavirales;Mitoviridae;NA	ND_275055PNNLRdRP	ND_275055	90.276	2172	NA	NA	NA	NA	Opisthokonta	Eukaryote
42-Alkar-T1-0-5	42-Alkar-T1-0-5PNNLk127_729244	18.7516	ND_268170PNNLRdRP	Cluster309	Lenarviricota;Howeltoviricetes;Cryppavirales;Mitoviridae;NA	ND_268170PNNLRdRP	ND_268170	90.609	2567	NA	NA	NA	NA	Opisthokonta	Eukaryote
42-Alkar-T1-0-5	42-Alkar-T1-0-5PNNLk127_75648	189.643	ND_266936PNNLRdRP	Cluster279	Lenarviricota;Howeltoviricetes;Cryppavirales;Mitoviridae;NA	ND_266936PNNLRdRP	ND_266936	95.949	3205	NA	NA	NA	NA	Opisthokonta	Eukaryote
42-Alkar-T1-0-5	42-Alkar-T1-0-5PNNLk127_75659	396.738	ND_266936PNNLRdRP	Cluster279	Lenarviricota;Howeltoviricetes;Cryppavirales;Mitoviridae;NA	ND_266936PNNLRdRP	ND_266936	94.633	3061	NA	NA	NA	NA	Opisthokonta	Eukaryote
42-Alkar-T1-0-5	42-Alkar-T1-0-5PNNLk127_756968	68.039	ND_173458PNNLRdRP	Cluster695	Lenarviricota;Howeltoviricetes;Cryppavirales;Mitoviridae;NA	ND_173458PNNLRdRP	ND_173458	90.943	1456	NA	NA	NA	NA	Opisthokonta	Eukaryote
42-Alkar-T1-0-5	42-Alkar-T1-0-5PNNLk127_77734	16.0766	ND_230905PNNLRdRP	Cluster232	Lenarviricota;Howeltoviricetes;Cryppavirales;Mitoviridae;NA	ND_230905PNNLRdRP	ND_230905	91.626	3424	NA	NA	NA	NA	Opisthokonta	Eukaryote
42-Alkar-T1-0-5	42-Alkar-T1-0-5PNNLk127_900664	3.5806	ND_227113PNNLRdRP	Cluster453	Lenarviricota;Howeltoviricetes;Cryppavirales;Mitoviridae;NA	ND_227113PNNLRdRP	ND_227113	93.144	1858	NA	NA	NA	NA	Opisthokonta	Eukaryote
42-Alkar-T1-0-5	42-Alkar-T1-0-5PNNLk127_925336	20.7261	ND_035014PNNLRdRP	Cluster747	Lenarviricota;Howeltoviricetes;Cryppavirales;Mitoviridae;Mitovirus_sp	ND_035014PNNLRdRP	ND_035014	90.575	1471	NA	NA	NA	NA	Opisthokonta	Eukaryote
42-Alkar-T1-0-5	42-Alkar-T1-0-5PNNLk127_925650	22.4376	ND_048060PNNLRdRP	Cluster235	Lenarviricota;Howeltoviricetes;Cryppavirales;Mitoviridae;NA	ND_048060PNNLRdRP	ND_048060	91.105	5012	NA	NA	NA	NA	Opisthokonta	Eukaryote
42-Alkar-T1-0-5	42-Alkar-T1-0-5PNNLk127_927644	3.83386	ND_264770PNNLRdRP	Cluster318	Lenarviricota;Howeltoviricetes;Cryppavirales;Mitoviridae;NA	ND_264770PNNLRdRP	ND_264770	91.076	1467	NA	NA	NA	NA	Opisthokonta	Eukaryote
43-Jose-T4-0-5	43-Jose-T4-0-5PNNLk127_106680	232.396	ND_260074PNNLRdRP	Cluster843	Lenarviricota;Howeltoviricetes;Cryppavirales;Mitoviridae;Mitovirus_sp	ND_260074PNNLRdRP	ND_260074	90.141	1378	NA	NA	NA	NA	Opisthokonta	Eukaryote
43-Jose-T4-0-5	43-Jose-T4-0-5PNNLk127_1174849	83.3174	ND_323439PNNLRdRP	Cluster327	Lenarviricota;Howeltoviricetes;Cryppavirales;Mitoviridae;NA	ND_323439PNNLRdRP	ND_323439	92.565	5522	NA	NA	NA	NA	Opisthokonta	Eukaryote
43-Jose-T4-0-5	43-Jose-T4-0-5PNNLk127_1180932	14.9538	ND_227091PNNLRdRP	Cluster865	Lenarviricota;Howeltoviricetes;Cryppavirales;Mitoviridae;NA	ND_227091PNNLRdRP	ND_227091	93.287	1901	NA	NA	NA	NA	Opisthokonta	Eukaryote
43-Jose-T4-0-5	43-Jose-T4-0-5PNNLk127_137536	988.496	ND_324862PNNLRdRP	Cluster399	Lenarviricota;Howeltoviricetes;Cryppavirales;Mitoviridae;NA	ND_324862PNNLRdRP	ND_324862	90.972	1930	NA	NA	NA	NA	Opisthokonta	Eukaryote
43-Jose-T4-0-5	43-Jose-T4-0-5PNNLk127_1384935	12.787	ND_314394PNNLRdRP	Cluster495	Lenarviricota;Howeltoviricetes;Cryppavirales;Mitoviridae;NA	ND_314394PNNLRdRP	ND_314394	90.185	1897	NA	NA	NA	NA	Opisthokonta	Eukaryote
43-Jose-T4-0-5	43-Jose-T4-0-5PNNLk127_1400678	4.64208	ND_173352PNNLRdRP	Cluster593	Lenarviricota;Howeltoviricetes;Cryppavirales;Mitoviridae;Macrophomina_phaseolina_mitovirus_2	ND_173352PNNLRdRP	ND_173352	90.924	1687	NA	NA	NA	NA	Opisthokonta	Eukaryote
43-Jose-T4-0-5	43-Jose-T4-0-5PNNLk127_147024	96.6991	ND_050394PNNLRdRP	Cluster459	Lenarviricota;Howeltoviricetes;Cryppavirales;Mitoviridae;NA	ND_050394PNNLRdRP	ND_050394	90.399	2102	NA	NA	NA	NA	Opisthokonta	Eukaryote
43-Jose-T4-0-5	43-Jose-T4-0-5PNNLk127_159793	137.815	ND_111752PNNLRdRP	Cluster177	Lenarviricota;Howeltoviricetes;Cryppavirales;Mitoviridae;Mitovirus_sp	ND_111752PNNLRdRP	ND_111752	92.508	1748	NA	NA	NA	NA	Opisthokonta	Eukaryote
43-Jose-T4-0-5	43-Jose-T4-0-5PNNLk127_1632369	4.92449	ND_052353PNNLRdRP	Cluster298	Lenarviricota;Howeltoviricetes;Cryppavirales;Mitoviridae;NA	ND_052353PNNLRdRP	ND_052353	93.391	1725	NA	NA	NA	NA	Opisthokonta	Eukaryote
43-Jose-T4-0-5	43-Jose-T4-0-5PNNLk127_1647461	263.291	ND_173458PNNLRdRP	Cluster695	Lenarviricota;Howeltoviricetes;Cryppavirales;Mitoviridae;NA	ND_173458PNNLRdRP	ND_173458	90.85	1450	NA	NA	NA	NA	Opisthokonta	Eukaryote
43-Jose-T4-0-5	43-Jose-T4-0-5PNNLk127_172402	44.1119	ND_259491PNNLRdRP	Cluster644	Lenarviricota;Howeltoviricetes;Cryppavirales;Mitoviridae;NA	ND_259491PNNLRdRP	ND_259491	90.652	2795	NA	NA	NA	NA	Opisthokonta	Eukaryote
43-Jose-T4-0-5	43-Jose-T4-0-5PNNLk127_1726974	4.0499	ND_200282PNNLRdRP	Cluster861	Pisuviricota;Pisoniviricetes;Picornavirales;f.0012.base-Solinvi;NA	ND_200282PNNLRdRP	ND_200282	97.296	3766	NA	NA	NA	NA	Opisthokonta	Eukaryote
43-Jose-T4-0-5	43-Jose-T4-0-5PNNLk127_1772504	59.5297	ND_257481PNNLRdRP	Cluster629	Lenarviricota;Howeltoviricetes;Cryppavirales;Mitoviridae;NA	ND_257481PNNLRdRP	ND_257481	99.16	1930	NA	NA	NA	NA	Opisthokonta	Eukaryote
43-Jose-T4-0-5	43-Jose-T4-0-5PNNLk127_1804700	55.2993	ND_211811PNNLRdRP	Cluster368	Lenarviricota;Howeltoviricetes;Cryppavirales;Mitoviridae;NA	ND_211811PNNLRdRP	ND_211811	90.184	4423	NA	NA	NA	NA	Opisthokonta	Eukaryote
43-Jose-T4-0-5	43-Jose-T4-0-5PNNLk127_309423	14.0932	ND_223222PNNLRdRP	Cluster179	Lenarviricota;Howeltoviricetes;Cryppavirales;Mitoviridae;NA	ND_223222PNNLRdRP	ND_223222	92.745	2484	NA	NA	NA	NA	Opisthokonta	Eukaryote
43-Jose-T4-0-5	43-Jose-T4-0-5PNNLk127_355775	2.65675	ND_135597PNNLRdRP	Cluster539	Lenarviricota;Howeltoviricetes;Cryppavirales;Mitoviridae;NA	ND_135597PNNLRdRP	ND_135597	91.709	1369	NA	NA	NA	NA	Opisthokonta	Eukaryote
43-Jose-T4-0-5	43-Jose-T4-0-5PNNLk127_35643	6.14868	ND_050121PNNLRdRP	Cluster488	Lenarviricota;Howeltoviricetes;Cryppavirales;Mitoviridae;NA	ND_050121PNNLRdRP	ND_050121	90.994	1297	NA	NA	NA	NA	Opisthokonta	Eukaryote
43-Jose-T4-0-5	43-Jose-T4-0-5PNNLk127_358577	92.0826	ND_207117PNNLRdRP	Cluster830	Lenarviricota;Howeltoviricetes;Cryppavirales;Mitoviridae;NA	ND_207117PNNLRdRP	ND_207117	91.67	3518	NA	NA	NA	NA	Opisthokonta	Eukaryote
43-Jose-T4-0-5	43-Jose-T4-0-5PNNLk127_384839	9.79771	ND_210611PNNLRdRP	Cluster446	Lenarviricota;Howeltoviricetes;Cryppavirales;Mitoviridae;Rhizoctonia_solani_mitovirus_40	ND_210611PNNLRdRP	ND_210611	93.967	4654	NA	NA	NA	NA	Opisthokonta	Eukaryote
43-Jose-T4-0-5	43-Jose-T4-0-5PNNLk127_387287	11.2748	ND_224720PNNLRdRP	Cluster866	Lenarviricota;Howeltoviricetes;Cryppavirales;Mitoviridae;NA	ND_224720PNNLRdRP	ND_224720	92.233	1596	NA	NA	NA	NA	Opisthokonta	Eukaryote
43-Jose-T4-0-5	43-Jose-T4-0-5PNNLk127_395685	63.9331	ND_212465PNNLRv4_290617_RdRP	Cluster252	Lenarviricota;Howeltoviricetes;Cryppavirales;Mitoviridae;NA	ND_212465PNNLRv4_290617_RdRP	ND_212465	91.869	1485	NA	NA	NA	NA	Opisthokonta	Eukaryote
43-Jose-T4-0-5	43-Jose-T4-0-5PNNLk127_432072	3.35838	ND_136329PNNLRdRP	Cluster325	Lenarviricota;Howeltoviricetes;Cryppavirales;Mitoviridae;NA	ND_136329PNNLRdRP	ND_136329	94.554	1561	NA	NA	NA	NA	Opisthokonta	Eukaryote
43-Jose-T4-0-5	43-Jose-T4-0-5PNNLk127_533932	41.7871	ND_255626PNNLRdRP	Cluster306	Lenarviricota;Howeltoviricetes;Cryppavirales;Mitoviridae;NA	ND_255626PNNLRdRP	ND_255626	90.049	2091	NA	NA	NA	NA	Opisthokonta	Eukaryote
43-Jose-T4-0-5	43-Jose-T4-0-5PNNLk127_546076	33.8581	ND_254218PNNLRdRP	Cluster555	Lenarviricota;Howeltoviricetes;Cryppavirales;Mitoviridae;NA	ND_254218PNNLRdRP	ND_254218	92.728	2241	NA	NA	NA	NA	Opisthokonta	Eukaryote
43-Jose-T4-0-5	43-Jose-T4-0-5PNNLk127_587001	11.8365	ND_127205PNNLRdRP	Cluster834	Lenarviricota;Howeltoviricetes;Cryppavirales;Mitoviridae;NA	ND_127205PNNLRdRP	ND_127205	92.463	3295	NA	NA	NA	NA	Opisthokonta	Eukaryote
43-Jose-T4-0-5	43-Jose-T4-0-5PNNLk127_591748	9.17659	ND_223928PNNLRdRP	Cluster687	Lenarviricota;Howeltoviricetes;Cryppavirales;Mitoviridae;NA	ND_223928PNNLRdRP	ND_223928	90.785	1066	NA	NA	NA	NA	Opisthokonta	Eukaryote
43-Jose-T4-0-5	43-Jose-T4-0-5PNNLk127_613078	6.32973	ND_232441PNNLRdRP	Cluster287	Pisuviricota;Pisoniviricetes;Picornavirales;Dicistroviridae;NA	ND_232441PNNLRdRP	ND_232441	99.07	7529	NA	NA	NA	NA	Opisthokonta	Eukaryote
43-Jose-T4-0-5	43-Jose-T4-0-5PNNLk127_641860	3.48985	ND_143468PNNLRdRP	Cluster787	Lenarviricota;Howeltoviricetes;Cryppavirales;Mitoviridae;NA	ND_143468PNNLRdRP	ND_143468	92.482	1387	NA	NA	NA	NA	Opisthokonta	Eukaryote
43-Jose-T4-0-5	43-Jose-T4-0-5PNNLk127_672625	695.74	ND_272878PNNLRdRP	Cluster519	Lenarviricota;Howeltoviricetes;Cryppavirales;Mitoviridae;Mitovirus_sp	ND_272878PNNLRdRP	ND_272878	90.833	4436	NA	NA	NA	NA	Opisthokonta	Eukaryote
43-Jose-T4-0-5	43-Jose-T4-0-5PNNLk127_691861	7.67644	ND_034185PNNLRdRP	Cluster763	Lenarviricota;Howeltoviricetes;Cryppavirales;Mitoviridae;Mitovirus_sp	ND_034185PNNLRdRP	ND_034185	90.702	1400	NA	NA	NA	NA	Opisthokonta	Eukaryote
43-Jose-T4-0-5	43-Jose-T4-0-5PNNLk127_701759	3.77999	ND_137900PNNLRdRP	Cluster623	Lenarviricota;Howeltoviricetes;Cryppavirales;Mitoviridae;NA	ND_137900PNNLRdRP	ND_137900	96.041	1892	NA	NA	NA	NA	Opisthokonta	Eukaryote
43-Jose-T4-0-5	43-Jose-T4-0-5PNNLk127_730986	160.66	ND_218413PNNLRdRP	Cluster570	Lenarviricota;Howeltoviricetes;Cryppavirales;Mitoviridae;NA	ND_218413PNNLRdRP	ND_218413	92.357	4002	NA	NA	NA	NA	Opisthokonta	Eukaryote
43-Jose-T4-0-5	43-Jose-T4-0-5PNNLk127_745509	9.84634	ND_049928PNNLRdRP	Cluster637	Lenarviricota;Howeltoviricetes;Cryppavirales;Mitoviridae;NA	ND_049928PNNLRdRP	ND_049928	90.903	2052	NA	NA	NA	NA	Opisthokonta	Eukaryote
43-Jose-T4-0-5	43-Jose-T4-0-5PNNLk127_781794	10.2663	ND_035014PNNLRdRP	Cluster747	Lenarviricota;Howeltoviricetes;Cryppavirales;Mitoviridae;Mitovirus_sp	ND_035014PNNLRdRP	ND_035014	90.583	1471	NA	NA	NA	NA	Opisthokonta	Eukaryote
43-Jose-T4-0-5	43-Jose-T4-0-5PNNLk127_820566	9.24187	ND_314394PNNLRdRP	Cluster495	Lenarviricota;Howeltoviricetes;Cryppavirales;Mitoviridae;NA	ND_314394PNNLRdRP	ND_314394	91.233	1336	NA	NA	NA	NA	Opisthokonta	Eukaryote
43-Jose-T4-0-5	43-Jose-T4-0-5PNNLk127_842860	3.13584	ND_272270PNNLRdRP	Cluster736	Lenarviricota;Howeltoviricetes;Cryppavirales;Mitoviridae;NA	ND_272270PNNLRdRP	ND_272270	97.749	1836	NA	NA	NA	NA	Opisthokonta	Eukaryote
43-Jose-T4-0-5	43-Jose-T4-0-5PNNLk127_989247	10.9157	ND_098922PNNLRdRP	Cluster412	Lenarviricota;Howeltoviricetes;Cryppavirales;Mitoviridae;NA	ND_098922PNNLRdRP	ND_098922	93.37	2922	NA	NA	NA	NA	Opisthokonta	Eukaryote
43-Jose-T4-15-25	43-Jose-T4-15-25PNNLk127_136777	128.431	ND_050394PNNLRdRP	Cluster459	Lenarviricota;Howeltoviricetes;Cryppavirales;Mitoviridae;NA	ND_050394PNNLRdRP	ND_050394	90.461	2108	NA	NA	NA	NA	Opisthokonta	Eukaryote
43-Jose-T4-15-25	43-Jose-T4-15-25PNNLk127_153193	21.9695	ND_235281PNNLRdRP	Cluster430	Lenarviricota;Howeltoviricetes;Cryppavirales;Mitoviridae;NA	ND_235281PNNLRdRP	ND_235281	90.074	3129	NA	NA	NA	NA	Opisthokonta	Eukaryote
43-Jose-T4-15-25	43-Jose-T4-15-25PNNLk127_225831	17.9436	ND_173487PNNLRdRP	Cluster720	Lenarviricota;Howeltoviricetes;Cryppavirales;Mitoviridae;NA	ND_173487PNNLRdRP	ND_173487	91.211	1393	NA	NA	NA	NA	Opisthokonta	Eukaryote
43-Jose-T4-15-25	43-Jose-T4-15-25PNNLk127_230041	55.2798	ND_173458PNNLRdRP	Cluster695	Lenarviricota;Howeltoviricetes;Cryppavirales;Mitoviridae;NA	ND_173458PNNLRdRP	ND_173458	90.758	1445	NA	NA	NA	NA	Opisthokonta	Eukaryote
43-Jose-T4-15-25	43-Jose-T4-15-25PNNLk127_235058	5.04574	ND_227522PNNLRdRP	Cluster236	Lenarviricota;Howeltoviricetes;Cryppavirales;Mitoviridae;NA	ND_227522PNNLRdRP	ND_227522	90.712	2880	NA	NA	NA	NA	Opisthokonta	Eukaryote
43-Jose-T4-15-25	43-Jose-T4-15-25PNNLk127_248297	4.12297	ND_258227PNNLRdRP	Cluster756	Lenarviricota;Howeltoviricetes;Cryppavirales;Mitoviridae;Mitovirus_sp	ND_258227PNNLRdRP	ND_258227	92.297	2135	NA	NA	NA	NA	Opisthokonta	Eukaryote
43-Jose-T4-15-25	43-Jose-T4-15-25PNNLk127_321183	13.2809	ND_052353PNNLRdRP	Cluster298	Lenarviricota;Howeltoviricetes;Cryppavirales;Mitoviridae;NA	ND_052353PNNLRdRP	ND_052353	91.838	2649	NA	NA	NA	NA	Opisthokonta	Eukaryote
43-Jose-T4-15-25	43-Jose-T4-15-25PNNLk127_363872	521.695	ND_272878PNNLRdRP	Cluster519	Lenarviricota;Howeltoviricetes;Cryppavirales;Mitoviridae;Mitovirus_sp	ND_272878PNNLRdRP	ND_272878	90.83	4434	NA	NA	NA	NA	Opisthokonta	Eukaryote
43-Jose-T4-15-25	43-Jose-T4-15-25PNNLk127_370985	18.3991	ND_228330PNNLRdRP	Cluster261	Lenarviricota;Howeltoviricetes;Cryppavirales;Mitoviridae;NA	ND_228330PNNLRdRP	ND_228330	94.764	3299	NA	NA	NA	NA	Opisthokonta	Eukaryote
43-Jose-T4-15-25	43-Jose-T4-15-25PNNLk127_420827	975.934	ND_218413PNNLRdRP	Cluster570	Lenarviricota;Howeltoviricetes;Cryppavirales;Mitoviridae;NA	ND_218413PNNLRdRP	ND_218413	92.256	3989	NA	NA	NA	NA	Opisthokonta	Eukaryote
43-Jose-T4-15-25	43-Jose-T4-15-25PNNLk127_439352	6.07994	ND_098925PNNLRdRP	Cluster699	Lenarviricota;Howeltoviricetes;Cryppavirales;Mitoviridae;Mitovirus_sp	ND_098925PNNLRdRP	ND_098925	92.122	1513	NA	NA	NA	NA	Opisthokonta	Eukaryote
43-Jose-T4-15-25	43-Jose-T4-15-25PNNLk127_461373	747.757	ND_322505PNNLRdRP	Cluster399	Lenarviricota;Howeltoviricetes;Cryppavirales;Mitoviridae;NA	ND_322505PNNLRdRP	ND_322505	91.616	2266	NA	NA	NA	NA	Opisthokonta	Eukaryote
43-Jose-T4-15-25	43-Jose-T4-15-25PNNLk127_465967	15.5507	ND_318273PNNLRdRP	Cluster425	Lenarviricota;Howeltoviricetes;Cryppavirales;Mitoviridae;Mitovirus_sp	ND_318273PNNLRdRP	ND_318273	90.271	1731	NA	NA	NA	NA	Opisthokonta	Eukaryote
43-Jose-T4-15-25	43-Jose-T4-15-25PNNLk127_535973	123.911	ND_231943PNNLRdRP	Cluster835	Lenarviricota;Howeltoviricetes;Cryppavirales;Mitoviridae;NA	ND_231943PNNLRdRP	ND_231943	91.139	2030	NA	NA	NA	NA	Opisthokonta	Eukaryote
43-Jose-T4-15-25	43-Jose-T4-15-25PNNLk127_536087	124.875	ND_050409PNNLRdRP	Cluster807	Lenarviricota;Howeltoviricetes;Cryppavirales;Mitoviridae;NA	ND_050409PNNLRdRP	ND_050409	95.103	2056	NA	NA	NA	NA	Opisthokonta	Eukaryote
43-Jose-T4-15-25	43-Jose-T4-15-25PNNLk127_560080	65.4026	ND_173487PNNLRdRP	Cluster720	Lenarviricota;Howeltoviricetes;Cryppavirales;Mitoviridae;NA	ND_173487PNNLRdRP	ND_173487	91.113	1386	NA	NA	NA	NA	Opisthokonta	Eukaryote
43-Jose-T4-15-25	43-Jose-T4-15-25PNNLk127_564304	9.1041	ND_316316PNNLRdRP	Cluster327	Lenarviricota;Howeltoviricetes;Cryppavirales;Mitoviridae;NA	ND_316316PNNLRdRP	ND_316316	91.311	3823	NA	NA	NA	NA	Opisthokonta	Eukaryote
43-Jose-T4-15-25	43-Jose-T4-15-25PNNLk127_579739	5.35571	ND_323385PNNLRdRP	Cluster495	Lenarviricota;Howeltoviricetes;Cryppavirales;Mitoviridae;NA	ND_323385PNNLRdRP	ND_323385	93.039	1945	NA	NA	NA	NA	Opisthokonta	Eukaryote
43-Jose-T4-15-25	43-Jose-T4-15-25PNNLk127_592922	63.5752	ND_401253PNNLRdRP	Cluster858	Lenarviricota;Howeltoviricetes;Cryppavirales;Mitoviridae;NA	ND_401253PNNLRdRP	ND_401253	92.209	1853	NA	NA	NA	NA	Opisthokonta	Eukaryote
43-Jose-T4-15-25	43-Jose-T4-15-25PNNLk127_613268	20.1007	ND_212465PNNLRv4_290617_RdRP	Cluster252	Lenarviricota;Howeltoviricetes;Cryppavirales;Mitoviridae;NA	ND_212465PNNLRv4_290617_RdRP	ND_212465	91.963	1491	NA	NA	NA	NA	Opisthokonta	Eukaryote
43-Jose-T4-15-25	43-Jose-T4-15-25PNNLk127_695320	5.02191	ND_258041PNNLRdRP	Cluster192	Lenarviricota;Howeltoviricetes;Cryppavirales;Mitoviridae;NA	ND_258041PNNLRdRP	ND_258041	91.907	2224	NA	NA	NA	NA	Opisthokonta	Eukaryote
43-Jose-T4-15-25	43-Jose-T4-15-25PNNLk127_748712	12.9618	ND_315022PNNLRdRP	Cluster785	Lenarviricota;Howeltoviricetes;Cryppavirales;Mitoviridae;Mitovirus_sp	ND_315022PNNLRdRP	ND_315022	91.717	2076	NA	NA	NA	NA	Opisthokonta	Eukaryote
43-Jose-T4-15-25	43-Jose-T4-15-25PNNLk127_762820	31.7547	ND_033585PNNLRdRP	Cluster762	Lenarviricota;Howeltoviricetes;Cryppavirales;Mitoviridae;Mitovirus_sp	ND_033585PNNLRdRP	ND_033585	90.676	1864	NA	NA	NA	NA	Opisthokonta	Eukaryote
43-Jose-T4-15-25	43-Jose-T4-15-25PNNLk127_821817	12.9904	ND_054202PNNLRdRP	Cluster525	Lenarviricota;Howeltoviricetes;Cryppavirales;Mitoviridae;NA	ND_054202PNNLRdRP	ND_054202	93.915	2623	NA	NA	NA	NA	Opisthokonta	Eukaryote
43-Jose-T4-15-25	43-Jose-T4-15-25PNNLk127_856621	757.197	ND_225824PNNLRdRP	Cluster748	Lenarviricota;Howeltoviricetes;Cryppavirales;Mitoviridae;Mitovirus_sp	ND_225824PNNLRdRP	ND_225824	90.971	1768	NA	NA	NA	NA	Opisthokonta	Eukaryote
46-Jose-T1-0-5	46-Jose-T1-0-5PNNLk127_1000900	63.343	ND_318273PNNLRdRP	Cluster425	Lenarviricota;Howeltoviricetes;Cryppavirales;Mitoviridae;Mitovirus_sp	ND_318273PNNLRdRP	ND_318273	91.101	1792	NA	NA	NA	NA	Opisthokonta	Eukaryote
46-Jose-T1-0-5	46-Jose-T1-0-5PNNLk127_1038843	15.8454	ND_271452PNNLRdRP	Cluster288	Lenarviricota;Howeltoviricetes;Cryppavirales;Mitoviridae;NA	ND_271452PNNLRdRP	ND_271452	92.315	1524	NA	NA	NA	NA	Opisthokonta	Eukaryote
46-Jose-T1-0-5	46-Jose-T1-0-5PNNLk127_1096270	14.8599	ND_275397PNNLRv4_280931_RdRP	Cluster288	Lenarviricota;Howeltoviricetes;Cryppavirales;Mitoviridae;NA	ND_275397PNNLRv4_280931_RdRP	ND_275397	95.563	1801	NA	NA	NA	NA	Opisthokonta	Eukaryote
46-Jose-T1-0-5	46-Jose-T1-0-5PNNLk127_1104929	144.267	ND_258536PNNLRdRP	Cluster760	Lenarviricota;Howeltoviricetes;Cryppavirales;Mitoviridae;NA	ND_258536PNNLRdRP	ND_258536	93.882	2065	NA	NA	NA	NA	Opisthokonta	Eukaryote
46-Jose-T1-0-5	46-Jose-T1-0-5PNNLk127_1197490	13.6925	ND_048019PNNLRv4_025590_RdRP	Cluster202	Lenarviricota;Howeltoviricetes;Cryppavirales;Mitoviridae;NA	ND_048019PNNLRv4_025590_RdRP	ND_048019	95.207	2630	NA	NA	NA	NA	Opisthokonta	Eukaryote
46-Jose-T1-0-5	46-Jose-T1-0-5PNNLk127_1364978	5.8129	ND_142097PNNLRdRP	Cluster607	Lenarviricota;Howeltoviricetes;Cryppavirales;Mitoviridae;NA	ND_142097PNNLRdRP	ND_142097	93.53	1563	NA	NA	NA	NA	Opisthokonta	Eukaryote
46-Jose-T1-0-5	46-Jose-T1-0-5PNNLk127_1402684	6.11349	ND_264762PNNLRv4_025660_RdRP	Cluster254	Lenarviricota;Howeltoviricetes;Cryppavirales;Mitoviridae;Mitovirus_sp	ND_264762PNNLRv4_025660_RdRP	ND_264762	91.974	1506	NA	NA	NA	NA	Opisthokonta	Eukaryote
46-Jose-T1-0-5	46-Jose-T1-0-5PNNLk127_1420771	275.911	ND_053200PNNLRdRP	Cluster836	Lenarviricota;Howeltoviricetes;Cryppavirales;Mitoviridae;NA	ND_053200PNNLRdRP	ND_053200	91.673	1860	NA	NA	NA	NA	Opisthokonta	Eukaryote
46-Jose-T1-0-5	46-Jose-T1-0-5PNNLk127_1440414	40.4431	ND_173458PNNLRdRP	Cluster695	Lenarviricota;Howeltoviricetes;Cryppavirales;Mitoviridae;NA	ND_173458PNNLRdRP	ND_173458	92.237	1533	NA	NA	NA	NA	Opisthokonta	Eukaryote
46-Jose-T1-0-5	46-Jose-T1-0-5PNNLk127_1444747	15.8559	ND_143622PNNLRdRP	Cluster517	Lenarviricota;Howeltoviricetes;Cryppavirales;Mitoviridae;NA	ND_143622PNNLRdRP	ND_143622	90.01	2503	NA	NA	NA	NA	Opisthokonta	Eukaryote
46-Jose-T1-0-5	46-Jose-T1-0-5PNNLk127_1455228	11.874	ND_033585PNNLRdRP	Cluster762	Lenarviricota;Howeltoviricetes;Cryppavirales;Mitoviridae;Mitovirus_sp	ND_033585PNNLRdRP	ND_033585	90.544	2034	NA	NA	NA	NA	Opisthokonta	Eukaryote
46-Jose-T1-0-5	46-Jose-T1-0-5PNNLk127_1502754	6.06198	ND_098928PNNLRdRP	Cluster543	Lenarviricota;Howeltoviricetes;Cryppavirales;Mitoviridae;NA	ND_098928PNNLRdRP	ND_098928	97.667	1694	NA	NA	NA	NA	Opisthokonta	Eukaryote
46-Jose-T1-0-5	46-Jose-T1-0-5PNNLk127_1517711	14.7426	ND_129633PNNLRdRP	Cluster784	Lenarviricota;Howeltoviricetes;Cryppavirales;Mitoviridae;NA	ND_129633PNNLRdRP	ND_129633	93.357	2069	NA	NA	NA	NA	Opisthokonta	Eukaryote
46-Jose-T1-0-5	46-Jose-T1-0-5PNNLk127_1586810	11.0744	ND_273313PNNLRdRP	Cluster424	Lenarviricota;Howeltoviricetes;Cryppavirales;Mitoviridae;NA	ND_273313PNNLRdRP	ND_273313	91.511	2281	NA	NA	NA	NA	Opisthokonta	Eukaryote
46-Jose-T1-0-5	46-Jose-T1-0-5PNNLk127_1595472	18.6566	ND_257513PNNLRdRP	Cluster844	Lenarviricota;Howeltoviricetes;Cryppavirales;Mitoviridae;NA	ND_257513PNNLRdRP	ND_257513	91.882	1450	NA	NA	NA	NA	Opisthokonta	Eukaryote
46-Jose-T1-0-5	46-Jose-T1-0-5PNNLk127_1614685	8.8393	ND_052869PNNLRv4_149775_RdRP	Cluster176	Pisuviricota;Pisoniviricetes;Picornavirales;f.0025;NA	ND_052869PNNLRv4_149775_RdRP	ND_052869	99.311	2889	NA	NA	NA	NA	Opisthokonta	Eukaryote
46-Jose-T1-0-5	46-Jose-T1-0-5PNNLk127_1710886	7.50077	ND_052869PNNLRv4_149775_RdRP	Cluster176	Pisuviricota;Pisoniviricetes;Picornavirales;f.0025;NA	ND_052869PNNLRv4_149775_RdRP	ND_052869	91.108	2163	NA	NA	NA	NA	Opisthokonta	Eukaryote
46-Jose-T1-0-5	46-Jose-T1-0-5PNNLk127_1777475	7.81841	ND_048110PNNLRdRP	Cluster202	Lenarviricota;Howeltoviricetes;Cryppavirales;Mitoviridae;NA	ND_048110PNNLRdRP	ND_048110	95.922	3578	NA	NA	NA	NA	Opisthokonta	Eukaryote
46-Jose-T1-0-5	46-Jose-T1-0-5PNNLk127_184801	9.81545	ND_263591PNNLRdRP	Cluster636	Lenarviricota;Howeltoviricetes;Cryppavirales;Mitoviridae;NA	ND_263591PNNLRdRP	ND_263591	95.875	1923	NA	NA	NA	NA	Opisthokonta	Eukaryote
46-Jose-T1-0-5	46-Jose-T1-0-5PNNLk127_201173	36.933	ND_137619PNNLRv4_146720_RdRP	Cluster229	Lenarviricota;Howeltoviricetes;Cryppavirales;Mitoviridae;NA	ND_137619PNNLRv4_146720_RdRP	ND_137619	93.629	1537	NA	NA	NA	NA	Opisthokonta	Eukaryote
46-Jose-T1-0-5	46-Jose-T1-0-5PNNLk127_227589	63.5769	ND_272878PNNLRdRP	Cluster519	Lenarviricota;Howeltoviricetes;Cryppavirales;Mitoviridae;Mitovirus_sp	ND_272878PNNLRdRP	ND_272878	91.466	4551	NA	NA	NA	NA	Opisthokonta	Eukaryote
46-Jose-T1-0-5	46-Jose-T1-0-5PNNLk127_263076	21.9567	ND_121213PNNLRdRP	Cluster634	Lenarviricota;Howeltoviricetes;Cryppavirales;Mitoviridae;NA	ND_121213PNNLRdRP	ND_121213	90.232	2126	NA	NA	NA	NA	Opisthokonta	Eukaryote
46-Jose-T1-0-5	46-Jose-T1-0-5PNNLk127_278311	8.55767	ND_128107PNNLRdRP	Cluster466	Lenarviricota;Howeltoviricetes;Cryppavirales;Mitoviridae;NA	ND_128107PNNLRdRP	ND_128107	90.532	2573	NA	NA	NA	NA	Opisthokonta	Eukaryote
46-Jose-T1-0-5	46-Jose-T1-0-5PNNLk127_297739	19.3719	ND_225567PNNLRdRP	Cluster230	Lenarviricota;Howeltoviricetes;Cryppavirales;Mitoviridae;NA	ND_225567PNNLRdRP	ND_225567	95.823	4368	NA	NA	NA	NA	Opisthokonta	Eukaryote
46-Jose-T1-0-5	46-Jose-T1-0-5PNNLk127_335878	18.1385	ND_258536PNNLRdRP	Cluster760	Lenarviricota;Howeltoviricetes;Cryppavirales;Mitoviridae;NA	ND_258536PNNLRdRP	ND_258536	93.345	1663	NA	NA	NA	NA	Opisthokonta	Eukaryote
46-Jose-T1-0-5	46-Jose-T1-0-5PNNLk127_340148	7.61105	ND_267104PNNLRdRP	Cluster690	Lenarviricota;Howeltoviricetes;Cryppavirales;Mitoviridae;NA	ND_267104PNNLRdRP	ND_267104	91.911	2194	NA	NA	NA	NA	Opisthokonta	Eukaryote
46-Jose-T1-0-5	46-Jose-T1-0-5PNNLk127_344655	38.5847	ND_050779PNNLRdRP	Cluster229	Lenarviricota;Howeltoviricetes;Cryppavirales;Mitoviridae;NA	ND_050779PNNLRdRP	ND_050779	92.892	1779	NA	NA	NA	NA	Opisthokonta	Eukaryote
46-Jose-T1-0-5	46-Jose-T1-0-5PNNLk127_356929	28.0338	ND_255994PNNLRdRP	Cluster577	Lenarviricota;Howeltoviricetes;Cryppavirales;Mitoviridae;NA	ND_255994PNNLRdRP	ND_255994	91.438	1602	NA	NA	NA	NA	Opisthokonta	Eukaryote
46-Jose-T1-0-5	46-Jose-T1-0-5PNNLk127_357803	106.889	ND_042463PNNLRdRP	Cluster568	Lenarviricota;Howeltoviricetes;Cryppavirales;Mitoviridae;NA	ND_042463PNNLRdRP	ND_042463	91.76	2102	NA	NA	NA	NA	Opisthokonta	Eukaryote
46-Jose-T1-0-5	46-Jose-T1-0-5PNNLk127_438661	9.29913	ND_247967PNNLRdRP	Cluster506	Lenarviricota;Howeltoviricetes;Cryppavirales;Mitoviridae;NA	ND_247967PNNLRdRP	ND_247967	90.842	1620	NA	NA	NA	NA	Opisthokonta	Eukaryote
46-Jose-T1-0-5	46-Jose-T1-0-5PNNLk127_475715	6.20966	ND_138701PNNLRdRP	Cluster603	Lenarviricota;Howeltoviricetes;Cryppavirales;Mitoviridae;NA	ND_138701PNNLRdRP	ND_138701	92.904	2207	NA	NA	NA	NA	Opisthokonta	Eukaryote
46-Jose-T1-0-5	46-Jose-T1-0-5PNNLk127_566293	9.73956	ND_136777PNNLRdRP	Cluster381	Lenarviricota;Howeltoviricetes;Cryppavirales;Mitoviridae;NA	ND_136777PNNLRdRP	ND_136777	95.355	3417	NA	NA	NA	NA	Opisthokonta	Eukaryote
46-Jose-T1-0-5	46-Jose-T1-0-5PNNLk127_587526	310.892	ND_173487PNNLRdRP	Cluster720	Lenarviricota;Howeltoviricetes;Cryppavirales;Mitoviridae;NA	ND_173487PNNLRdRP	ND_173487	90.675	1339	NA	NA	NA	NA	Opisthokonta	Eukaryote
46-Jose-T1-0-5	46-Jose-T1-0-5PNNLk127_592741	64.2117	ND_258227PNNLRdRP	Cluster756	Lenarviricota;Howeltoviricetes;Cryppavirales;Mitoviridae;Mitovirus_sp	ND_258227PNNLRdRP	ND_258227	91.104	2691	NA	NA	NA	NA	Opisthokonta	Eukaryote
46-Jose-T1-0-5	46-Jose-T1-0-5PNNLk127_642275	34.249	ND_228330PNNLRdRP	Cluster261	Lenarviricota;Howeltoviricetes;Cryppavirales;Mitoviridae;NA	ND_228330PNNLRdRP	ND_228330	95.657	2994	NA	NA	NA	NA	Opisthokonta	Eukaryote
46-Jose-T1-0-5	46-Jose-T1-0-5PNNLk127_689153	88.4845	ND_207117PNNLRdRP	Cluster830	Lenarviricota;Howeltoviricetes;Cryppavirales;Mitoviridae;NA	ND_207117PNNLRdRP	ND_207117	91.66	3517	NA	NA	NA	NA	Opisthokonta	Eukaryote
46-Jose-T1-0-5	46-Jose-T1-0-5PNNLk127_704418	24.374	ND_255728PNNLRdRP	Cluster770	Lenarviricota;Howeltoviricetes;Cryppavirales;Mitoviridae;NA	ND_255728PNNLRdRP	ND_255728	94.066	1736	NA	NA	NA	NA	Opisthokonta	Eukaryote
46-Jose-T1-0-5	46-Jose-T1-0-5PNNLk127_749190	143.581	ND_173487PNNLRdRP	Cluster720	Lenarviricota;Howeltoviricetes;Cryppavirales;Mitoviridae;NA	ND_173487PNNLRdRP	ND_173487	90.89	1267	NA	NA	NA	NA	Opisthokonta	Eukaryote
46-Jose-T1-0-5	46-Jose-T1-0-5PNNLk127_838478	135.427	ND_258536PNNLRdRP	Cluster760	Lenarviricota;Howeltoviricetes;Cryppavirales;Mitoviridae;NA	ND_258536PNNLRdRP	ND_258536	92.213	1936	NA	NA	NA	NA	Opisthokonta	Eukaryote
46-Jose-T1-0-5	46-Jose-T1-0-5PNNLk127_858393	11.572	ND_207169PNNLRdRP	Cluster656	Lenarviricota;Howeltoviricetes;Cryppavirales;Mitoviridae;Mitovirus_sp	ND_207169PNNLRdRP	ND_207169	92.806	2030	NA	NA	NA	NA	Opisthokonta	Eukaryote
46-Jose-T1-0-5	46-Jose-T1-0-5PNNLk127_859955	61.8012	ND_256769PNNLRdRP	Cluster279	Lenarviricota;Howeltoviricetes;Cryppavirales;Mitoviridae;NA	ND_256769PNNLRdRP	ND_256769	94.421	3219	NA	NA	NA	NA	Opisthokonta	Eukaryote
46-Jose-T1-0-5	46-Jose-T1-0-5PNNLk127_866462	34.6121	ND_255994PNNLRdRP	Cluster577	Lenarviricota;Howeltoviricetes;Cryppavirales;Mitoviridae;NA	ND_255994PNNLRdRP	ND_255994	92.374	1663	NA	NA	NA	NA	Opisthokonta	Eukaryote
46-Jose-T1-0-5	46-Jose-T1-0-5PNNLk127_904216	124.992	ND_173432PNNLRdRP	Cluster643	Lenarviricota;Howeltoviricetes;Cryppavirales;Mitoviridae;NA	ND_173432PNNLRdRP	ND_173432	91.904	1572	NA	NA	NA	NA	Opisthokonta	Eukaryote
46-Jose-T1-0-5	46-Jose-T1-0-5PNNLk127_928016	17.6434	ND_273393PNNLRdRP	Cluster521	Lenarviricota;Howeltoviricetes;Cryppavirales;Mitoviridae;NA	ND_273393PNNLRdRP	ND_273393	90.371	2006	NA	NA	NA	NA	Opisthokonta	Eukaryote
46-Jose-T1-0-5	46-Jose-T1-0-5PNNLk127_965949	39.7109	ND_255994PNNLRdRP	Cluster577	Lenarviricota;Howeltoviricetes;Cryppavirales;Mitoviridae;NA	ND_255994PNNLRdRP	ND_255994	91.438	1602	NA	NA	NA	NA	Opisthokonta	Eukaryote
46-Jose-T1-15-25	46-Jose-T1-15-25PNNLk127_114525	13.0034	ND_225824PNNLRdRP	Cluster748	Lenarviricota;Howeltoviricetes;Cryppavirales;Mitoviridae;Mitovirus_sp	ND_225824PNNLRdRP	ND_225824	94.886	1434	NA	NA	NA	NA	Opisthokonta	Eukaryote
46-Jose-T1-15-25	46-Jose-T1-15-25PNNLk127_124712	17.7711	ND_264762PNNLRv4_025660_RdRP	Cluster254	Lenarviricota;Howeltoviricetes;Cryppavirales;Mitoviridae;Mitovirus_sp	ND_264762PNNLRv4_025660_RdRP	ND_264762	92.68	2422	NA	NA	NA	NA	Opisthokonta	Eukaryote
46-Jose-T1-15-25	46-Jose-T1-15-25PNNLk127_131212	121.353	ND_256769PNNLRdRP	Cluster279	Lenarviricota;Howeltoviricetes;Cryppavirales;Mitoviridae;NA	ND_256769PNNLRdRP	ND_256769	94	3786	NA	NA	NA	NA	Opisthokonta	Eukaryote
46-Jose-T1-15-25	46-Jose-T1-15-25PNNLk127_138719	9.12483	ND_318273PNNLRdRP	Cluster425	Lenarviricota;Howeltoviricetes;Cryppavirales;Mitoviridae;Mitovirus_sp	ND_318273PNNLRdRP	ND_318273	91.123	1783	NA	NA	NA	NA	Opisthokonta	Eukaryote
46-Jose-T1-15-25	46-Jose-T1-15-25PNNLk127_140615	23.4264	ND_173458PNNLRdRP	Cluster695	Lenarviricota;Howeltoviricetes;Cryppavirales;Mitoviridae;NA	ND_173458PNNLRdRP	ND_173458	90.665	1439	NA	NA	NA	NA	Opisthokonta	Eukaryote
46-Jose-T1-15-25	46-Jose-T1-15-25PNNLk127_152512	5.38824	ND_317390PNNLRdRP	Cluster311	Lenarviricota;Howeltoviricetes;Cryppavirales;Mitoviridae;NA	ND_317390PNNLRdRP	ND_317390	93.474	2527	NA	NA	NA	NA	Opisthokonta	Eukaryote
46-Jose-T1-15-25	46-Jose-T1-15-25PNNLk127_171332	14.7365	ND_325630PNNLRdRP	Cluster678	Lenarviricota;Howeltoviricetes;Cryppavirales;Mitoviridae;NA	ND_325630PNNLRdRP	ND_325630	90.551	2008	NA	NA	NA	NA	Opisthokonta	Eukaryote
46-Jose-T1-15-25	46-Jose-T1-15-25PNNLk127_185385	11.1412	ND_173458PNNLRdRP	Cluster695	Lenarviricota;Howeltoviricetes;Cryppavirales;Mitoviridae;NA	ND_173458PNNLRdRP	ND_173458	94.177	1650	NA	NA	NA	NA	Opisthokonta	Eukaryote
46-Jose-T1-15-25	46-Jose-T1-15-25PNNLk127_21485	6.74538	ND_212023PNNLRdRP	Cluster835	Lenarviricota;Howeltoviricetes;Cryppavirales;Mitoviridae;NA	ND_212023PNNLRdRP	ND_212023	94.695	1552	NA	NA	NA	NA	Opisthokonta	Eukaryote
46-Jose-T1-15-25	46-Jose-T1-15-25PNNLk127_237046	26.776	ND_173458PNNLRdRP	Cluster695	Lenarviricota;Howeltoviricetes;Cryppavirales;Mitoviridae;NA	ND_173458PNNLRdRP	ND_173458	90.028	1399	NA	NA	NA	NA	Opisthokonta	Eukaryote
46-Jose-T1-15-25	46-Jose-T1-15-25PNNLk127_269231	31.4807	ND_042463PNNLRdRP	Cluster568	Lenarviricota;Howeltoviricetes;Cryppavirales;Mitoviridae;NA	ND_042463PNNLRdRP	ND_042463	92.082	1718	NA	NA	NA	NA	Opisthokonta	Eukaryote
46-Jose-T1-15-25	46-Jose-T1-15-25PNNLk127_273642	56.6957	ND_173487PNNLRdRP	Cluster720	Lenarviricota;Howeltoviricetes;Cryppavirales;Mitoviridae;NA	ND_173487PNNLRdRP	ND_173487	90.675	1339	NA	NA	NA	NA	Opisthokonta	Eukaryote
46-Jose-T1-15-25	46-Jose-T1-15-25PNNLk127_277742	10.0332	ND_264639PNNLRdRP	Cluster406	Lenarviricota;Howeltoviricetes;Cryppavirales;Mitoviridae;Mitovirus_sp	ND_264639PNNLRdRP	ND_264639	90.171	1602	NA	NA	NA	NA	Opisthokonta	Eukaryote
46-Jose-T1-15-25	46-Jose-T1-15-25PNNLk127_278287	3.10797	ND_258536PNNLRdRP	Cluster760	Lenarviricota;Howeltoviricetes;Cryppavirales;Mitoviridae;NA	ND_258536PNNLRdRP	ND_258536	92.492	1371	NA	NA	NA	NA	Opisthokonta	Eukaryote
46-Jose-T1-15-25	46-Jose-T1-15-25PNNLk127_280108	4.91816	ND_263428PNNLRdRP	Cluster401	Lenarviricota;Howeltoviricetes;Cryppavirales;Mitoviridae;NA	ND_263428PNNLRdRP	ND_263428	93.444	1965	NA	NA	NA	NA	Opisthokonta	Eukaryote
46-Jose-T1-15-25	46-Jose-T1-15-25PNNLk127_284744	9.84367	ND_268700PNNLRdRP	Cluster792	Lenarviricota;Howeltoviricetes;Cryppavirales;Mitoviridae;Mitovirus_sp	ND_268700PNNLRdRP	ND_268700	96.019	1757	NA	NA	NA	NA	Opisthokonta	Eukaryote
46-Jose-T1-15-25	46-Jose-T1-15-25PNNLk127_297820	3.80554	ND_159629PNNLRdRP	Cluster557	Pisuviricota;Pisoniviricetes;Picornavirales;Dicistroviridae;Dicistroviridae_sp	ND_159629PNNLRdRP	ND_159629	91.295	2665	NA	NA	NA	NA	Opisthokonta	Eukaryote
46-Jose-T1-15-25	46-Jose-T1-15-25PNNLk127_351186	10.8182	ND_258227PNNLRdRP	Cluster756	Lenarviricota;Howeltoviricetes;Cryppavirales;Mitoviridae;Mitovirus_sp	ND_258227PNNLRdRP	ND_258227	93.421	1574	NA	NA	NA	NA	Opisthokonta	Eukaryote
46-Jose-T1-15-25	46-Jose-T1-15-25PNNLk127_353724	158.103	ND_225824PNNLRdRP	Cluster748	Lenarviricota;Howeltoviricetes;Cryppavirales;Mitoviridae;Mitovirus_sp	ND_225824PNNLRdRP	ND_225824	90.819	1757	NA	NA	NA	NA	Opisthokonta	Eukaryote
46-Jose-T1-15-25	46-Jose-T1-15-25PNNLk127_356321	5.93949	ND_258486PNNLRdRP	Cluster461	Lenarviricota;Howeltoviricetes;Cryppavirales;Mitoviridae;NA	ND_258486PNNLRdRP	ND_258486	91.504	1408	NA	NA	NA	NA	Opisthokonta	Eukaryote
46-Jose-T1-15-25	46-Jose-T1-15-25PNNLk127_58874	8.01073	ND_050409PNNLRdRP	Cluster807	Lenarviricota;Howeltoviricetes;Cryppavirales;Mitoviridae;NA	ND_050409PNNLRdRP	ND_050409	94.491	2012	NA	NA	NA	NA	Opisthokonta	Eukaryote
46-Jose-T1-15-25	46-Jose-T1-15-25PNNLk127_64665	127.124	ND_053200PNNLRdRP	Cluster836	Lenarviricota;Howeltoviricetes;Cryppavirales;Mitoviridae;NA	ND_053200PNNLRdRP	ND_053200	90.713	1788	NA	NA	NA	NA	Opisthokonta	Eukaryote
46-Jose-T1-15-25	46-Jose-T1-15-25PNNLk127_75774	4.28858	ND_268732PNNLRv4_243064_RdRP	Cluster255	Lenarviricota;Howeltoviricetes;Cryppavirales;Mitoviridae;NA	ND_268732PNNLRv4_243064_RdRP	ND_268732	92.472	1531	NA	NA	NA	NA	Opisthokonta	Eukaryote
46-Jose-T1-15-25	46-Jose-T1-15-25PNNLk127_77224	10.4841	ND_211978PNNLRdRP	Cluster238	Lenarviricota;Howeltoviricetes;Cryppavirales;Mitoviridae;NA	ND_211978PNNLRdRP	ND_211978	90.859	1951	NA	NA	NA	NA	Opisthokonta	Eukaryote
46-Jose-T1-15-25	46-Jose-T1-15-25PNNLk127_78930	11.5584	ND_269297PNNLRdRP	Cluster677	Lenarviricota;Howeltoviricetes;Cryppavirales;Mitoviridae;NA	ND_269297PNNLRdRP	ND_269297	91.808	1387	NA	NA	NA	NA	Opisthokonta	Eukaryote
46-Jose-T1-15-25	46-Jose-T1-15-25PNNLk127_81375	23.3033	ND_144628PNNLRv4_148732_RdRP	Cluster321	Lenarviricota;Howeltoviricetes;Cryppavirales;Mitoviridae;NA	ND_144628PNNLRv4_148732_RdRP	ND_144628	94.051	1877	NA	NA	NA	NA	Opisthokonta	Eukaryote
48-Jose-T4-0-5	48-Jose-T4-0-5PNNLk127_1024895	134.591	ND_052701PNNLRdRP	Cluster373	Lenarviricota;Howeltoviricetes;Cryppavirales;Mitoviridae;NA	ND_052701PNNLRdRP	ND_052701	96.849	3397	NA	NA	NA	NA	Opisthokonta	Eukaryote
48-Jose-T4-0-5	48-Jose-T4-0-5PNNLk127_1026305	70.5766	ND_048019PNNLRv4_025590_RdRP	Cluster202	Lenarviricota;Howeltoviricetes;Cryppavirales;Mitoviridae;NA	ND_048019PNNLRv4_025590_RdRP	ND_048019	95.536	2929	NA	NA	NA	NA	Opisthokonta	Eukaryote
48-Jose-T4-0-5	48-Jose-T4-0-5PNNLk127_1078914	17.7055	ND_131321PNNLRdRP	Cluster625	Lenarviricota;Howeltoviricetes;Cryppavirales;Mitoviridae;NA	ND_131321PNNLRdRP	ND_131321	92.2	1720	NA	NA	NA	NA	Opisthokonta	Eukaryote
48-Jose-T4-0-5	48-Jose-T4-0-5PNNLk127_1083938	8.55621	ND_052353PNNLRdRP	Cluster298	Lenarviricota;Howeltoviricetes;Cryppavirales;Mitoviridae;NA	ND_052353PNNLRdRP	ND_052353	91.191	1973	NA	NA	NA	NA	Opisthokonta	Eukaryote
48-Jose-T4-0-5	48-Jose-T4-0-5PNNLk127_1086757	138.167	ND_265014PNNLRdRP	Cluster734	Lenarviricota;Howeltoviricetes;Cryppavirales;Mitoviridae;NA	ND_265014PNNLRdRP	ND_265014	95.234	2025	NA	NA	NA	NA	Opisthokonta	Eukaryote
48-Jose-T4-0-5	48-Jose-T4-0-5PNNLk127_1095116	20.804	ND_255610PNNLRdRP	Cluster423	Lenarviricota;Howeltoviricetes;Cryppavirales;Mitoviridae;NA	ND_255610PNNLRdRP	ND_255610	91.53	2250	NA	NA	NA	NA	Opisthokonta	Eukaryote
48-Jose-T4-0-5	48-Jose-T4-0-5PNNLk127_1096792	8.26938	ND_258227PNNLRdRP	Cluster756	Lenarviricota;Howeltoviricetes;Cryppavirales;Mitoviridae;Mitovirus_sp	ND_258227PNNLRdRP	ND_258227	92.836	1980	NA	NA	NA	NA	Opisthokonta	Eukaryote
48-Jose-T4-0-5	48-Jose-T4-0-5PNNLk127_1301855	386.682	ND_318273PNNLRdRP	Cluster425	Lenarviricota;Howeltoviricetes;Cryppavirales;Mitoviridae;Mitovirus_sp	ND_318273PNNLRdRP	ND_318273	91.176	1797	NA	NA	NA	NA	Opisthokonta	Eukaryote
48-Jose-T4-0-5	48-Jose-T4-0-5PNNLk127_1383109	17.6553	ND_226761PNNLRdRP	Cluster698	Lenarviricota;Howeltoviricetes;Cryppavirales;Mitoviridae;NA	ND_226761PNNLRdRP	ND_226761	90.816	1694	NA	NA	NA	NA	Opisthokonta	Eukaryote
48-Jose-T4-0-5	48-Jose-T4-0-5PNNLk127_1408515	6.64627	ND_265014PNNLRdRP	Cluster734	Lenarviricota;Howeltoviricetes;Cryppavirales;Mitoviridae;NA	ND_265014PNNLRdRP	ND_265014	93.942	1720	NA	NA	NA	NA	Opisthokonta	Eukaryote
48-Jose-T4-0-5	48-Jose-T4-0-5PNNLk127_1541389	8.57945	ND_088093PNNLRdRP	Cluster344	Lenarviricota;Howeltoviricetes;Cryppavirales;Mitoviridae;NA	ND_088093PNNLRdRP	ND_088093	90.94	1563	NA	NA	NA	NA	Opisthokonta	Eukaryote
48-Jose-T4-0-5	48-Jose-T4-0-5PNNLk127_1559149	38.0583	ND_048110PNNLRdRP	Cluster202	Lenarviricota;Howeltoviricetes;Cryppavirales;Mitoviridae;NA	ND_048110PNNLRdRP	ND_048110	96.178	3637	NA	NA	NA	NA	Opisthokonta	Eukaryote
48-Jose-T4-0-5	48-Jose-T4-0-5PNNLk127_197208	30.5006	ND_173487PNNLRdRP	Cluster720	Lenarviricota;Howeltoviricetes;Cryppavirales;Mitoviridae;NA	ND_173487PNNLRdRP	ND_173487	90.194	1330	NA	NA	NA	NA	Opisthokonta	Eukaryote
48-Jose-T4-0-5	48-Jose-T4-0-5PNNLk127_216327	15.815	ND_051663PNNLRdRP	Cluster650	Lenarviricota;Howeltoviricetes;Cryppavirales;Mitoviridae;NA	ND_051663PNNLRdRP	ND_051663	93.455	3326	NA	NA	NA	NA	Opisthokonta	Eukaryote
48-Jose-T4-0-5	48-Jose-T4-0-5PNNLk127_292897	22.2632	ND_212465PNNLRv4_290617_RdRP	Cluster252	Lenarviricota;Howeltoviricetes;Cryppavirales;Mitoviridae;NA	ND_212465PNNLRv4_290617_RdRP	ND_212465	91.495	1463	NA	NA	NA	NA	Opisthokonta	Eukaryote
48-Jose-T4-0-5	48-Jose-T4-0-5PNNLk127_338791	5.22444	ND_098833PNNLRdRP	Cluster419	Lenarviricota;Howeltoviricetes;Cryppavirales;Mitoviridae;Mitovirus_sp	ND_098833PNNLRdRP	ND_098833	92.399	1799	NA	NA	NA	NA	Opisthokonta	Eukaryote
48-Jose-T4-0-5	48-Jose-T4-0-5PNNLk127_378052	17.2676	ND_275055PNNLRdRP	Cluster309	Lenarviricota;Howeltoviricetes;Cryppavirales;Mitoviridae;NA	ND_275055PNNLRdRP	ND_275055	90.216	2167	NA	NA	NA	NA	Opisthokonta	Eukaryote
48-Jose-T4-0-5	48-Jose-T4-0-5PNNLk127_517038	29.7643	ND_128107PNNLRdRP	Cluster466	Lenarviricota;Howeltoviricetes;Cryppavirales;Mitoviridae;NA	ND_128107PNNLRdRP	ND_128107	90.364	2556	NA	NA	NA	NA	Opisthokonta	Eukaryote
48-Jose-T4-0-5	48-Jose-T4-0-5PNNLk127_524190	528.445	ND_042463PNNLRdRP	Cluster568	Lenarviricota;Howeltoviricetes;Cryppavirales;Mitoviridae;NA	ND_042463PNNLRdRP	ND_042463	91.76	2102	NA	NA	NA	NA	Opisthokonta	Eukaryote
48-Jose-T4-0-5	48-Jose-T4-0-5PNNLk127_540053	6.431	ND_052023PNNLRdRP	Cluster353	Lenarviricota;Howeltoviricetes;Cryppavirales;Mitoviridae;Mitovirus_sp	ND_052023PNNLRdRP	ND_052023	90.634	1929	NA	NA	NA	NA	Opisthokonta	Eukaryote
48-Jose-T4-0-5	48-Jose-T4-0-5PNNLk127_574361	33.895	ND_173458PNNLRdRP	Cluster695	Lenarviricota;Howeltoviricetes;Cryppavirales;Mitoviridae;NA	ND_173458PNNLRdRP	ND_173458	91.043	1461	NA	NA	NA	NA	Opisthokonta	Eukaryote
48-Jose-T4-0-5	48-Jose-T4-0-5PNNLk127_577655	8.58988	ND_228330PNNLRdRP	Cluster261	Lenarviricota;Howeltoviricetes;Cryppavirales;Mitoviridae;NA	ND_228330PNNLRdRP	ND_228330	90.415	2532	NA	NA	NA	NA	Opisthokonta	Eukaryote
48-Jose-T4-0-5	48-Jose-T4-0-5PNNLk127_60648	78.4581	ND_173487PNNLRdRP	Cluster720	Lenarviricota;Howeltoviricetes;Cryppavirales;Mitoviridae;NA	ND_173487PNNLRdRP	ND_173487	90.575	1334	NA	NA	NA	NA	Opisthokonta	Eukaryote
48-Jose-T4-0-5	48-Jose-T4-0-5PNNLk127_60845	20.4004	ND_173458PNNLRdRP	Cluster695	Lenarviricota;Howeltoviricetes;Cryppavirales;Mitoviridae;NA	ND_173458PNNLRdRP	ND_173458	90.665	1439	NA	NA	NA	NA	Opisthokonta	Eukaryote
48-Jose-T4-0-5	48-Jose-T4-0-5PNNLk127_659333	8.60064	ND_268732PNNLRv4_243064_RdRP	Cluster255	Lenarviricota;Howeltoviricetes;Cryppavirales;Mitoviridae;NA	ND_268732PNNLRv4_243064_RdRP	ND_268732	93.593	1596	NA	NA	NA	NA	Opisthokonta	Eukaryote
48-Jose-T4-0-5	48-Jose-T4-0-5PNNLk127_666963	8.4752	ND_052869PNNLRv4_149775_RdRP	Cluster176	Pisuviricota;Pisoniviricetes;Picornavirales;f.0025;NA	ND_052869PNNLRv4_149775_RdRP	ND_052869	90.814	1149	NA	NA	NA	NA	Opisthokonta	Eukaryote
48-Jose-T4-0-5	48-Jose-T4-0-5PNNLk127_805249	34.2547	ND_142707PNNLRdRP	Cluster450	Lenarviricota;Howeltoviricetes;Cryppavirales;Mitoviridae;NA	ND_142707PNNLRdRP	ND_142707	90.674	2519	NA	NA	NA	NA	Opisthokonta	Eukaryote
48-Jose-T4-0-5	48-Jose-T4-0-5PNNLk127_840820	14.8497	ND_258536PNNLRdRP	Cluster760	Lenarviricota;Howeltoviricetes;Cryppavirales;Mitoviridae;NA	ND_258536PNNLRdRP	ND_258536	93.955	2069	NA	NA	NA	NA	Opisthokonta	Eukaryote
48-Jose-T4-0-5	48-Jose-T4-0-5PNNLk127_840967	7.27493	ND_129675PNNLRdRP	Cluster436	Lenarviricota;Howeltoviricetes;Cryppavirales;Mitoviridae;NA	ND_129675PNNLRdRP	ND_129675	91.977	1954	NA	NA	NA	NA	Opisthokonta	Eukaryote
48-Jose-T4-0-5	48-Jose-T4-0-5PNNLk127_875311	55.1665	ND_121046PNNLRdRP	Cluster501	Lenarviricota;Howeltoviricetes;Cryppavirales;Mitoviridae;NA	ND_121046PNNLRdRP	ND_121046	90.086	1810	NA	NA	NA	NA	Opisthokonta	Eukaryote
48-Jose-T4-0-5	48-Jose-T4-0-5PNNLk127_87913	44.2327	ND_256905PNNLRdRP	Cluster424	Lenarviricota;Howeltoviricetes;Cryppavirales;Mitoviridae;NA	ND_256905PNNLRdRP	ND_256905	91.943	2826	NA	NA	NA	NA	Opisthokonta	Eukaryote
48-Jose-T4-15-25	48-Jose-T4-15-25PNNLk127_1014792	81.379	ND_272878PNNLRdRP	Cluster519	Lenarviricota;Howeltoviricetes;Cryppavirales;Mitoviridae;Mitovirus_sp	ND_272878PNNLRdRP	ND_272878	90.141	4303	NA	NA	NA	NA	Opisthokonta	Eukaryote
48-Jose-T4-15-25	48-Jose-T4-15-25PNNLk127_1038453	40.2915	ND_222105PNNLRdRP	Cluster518	Lenarviricota;Howeltoviricetes;Cryppavirales;Mitoviridae;Mitovirus_sp	ND_222105PNNLRdRP	ND_222105	91.611	4501	NA	NA	NA	NA	Opisthokonta	Eukaryote
48-Jose-T4-15-25	48-Jose-T4-15-25PNNLk127_1040331	7.27073	ND_207133PNNLRdRP	Cluster554	Lenarviricota;Howeltoviricetes;Cryppavirales;Mitoviridae;NA	ND_207133PNNLRdRP	ND_207133	90.889	2410	NA	NA	NA	NA	Opisthokonta	Eukaryote
48-Jose-T4-15-25	48-Jose-T4-15-25PNNLk127_1055488	4.25238	ND_033585PNNLRdRP	Cluster762	Lenarviricota;Howeltoviricetes;Cryppavirales;Mitoviridae;Mitovirus_sp	ND_033585PNNLRdRP	ND_033585	97.656	1978	NA	NA	NA	NA	Opisthokonta	Eukaryote
48-Jose-T4-15-25	48-Jose-T4-15-25PNNLk127_1064313	442.799	ND_173458PNNLRdRP	Cluster695	Lenarviricota;Howeltoviricetes;Cryppavirales;Mitoviridae;NA	ND_173458PNNLRdRP	ND_173458	91.449	1315	NA	NA	NA	NA	Opisthokonta	Eukaryote
48-Jose-T4-15-25	48-Jose-T4-15-25PNNLk127_107030	4.43152	ND_159068PNNLRdRP	Cluster440	Lenarviricota;Howeltoviricetes;Cryppavirales;Mitoviridae;Mitovirus_sp	ND_159068PNNLRdRP	ND_159068	91.434	1378	NA	NA	NA	NA	Opisthokonta	Eukaryote
48-Jose-T4-15-25	48-Jose-T4-15-25PNNLk127_1071548	20.0391	ND_048110PNNLRdRP	Cluster202	Lenarviricota;Howeltoviricetes;Cryppavirales;Mitoviridae;NA	ND_048110PNNLRdRP	ND_048110	96.244	3709	NA	NA	NA	NA	Opisthokonta	Eukaryote
48-Jose-T4-15-25	48-Jose-T4-15-25PNNLk127_1086606	16.5335	ND_092848PNNLRdRP	Cluster776	Lenarviricota;Howeltoviricetes;Cryppavirales;Mitoviridae;NA	ND_092848PNNLRdRP	ND_092848	96.573	1838	NA	NA	NA	NA	Opisthokonta	Eukaryote
48-Jose-T4-15-25	48-Jose-T4-15-25PNNLk127_109693	18.1163	ND_266211PNNLRdRP	Cluster854	Lenarviricota;Howeltoviricetes;Cryppavirales;Mitoviridae;NA	ND_266211PNNLRdRP	ND_266211	93.443	1711	NA	NA	NA	NA	Opisthokonta	Eukaryote
48-Jose-T4-15-25	48-Jose-T4-15-25PNNLk127_1140895	9.40683	ND_257378PNNLRdRP	Cluster832	Lenarviricota;Howeltoviricetes;Cryppavirales;Mitoviridae;NA	ND_257378PNNLRdRP	ND_257378	91.883	1666	NA	NA	NA	NA	Opisthokonta	Eukaryote
48-Jose-T4-15-25	48-Jose-T4-15-25PNNLk127_1218444	21.5115	ND_269297PNNLRdRP	Cluster677	Lenarviricota;Howeltoviricetes;Cryppavirales;Mitoviridae;NA	ND_269297PNNLRdRP	ND_269297	91.286	2531	NA	NA	NA	NA	Opisthokonta	Eukaryote
48-Jose-T4-15-25	48-Jose-T4-15-25PNNLk127_1264107	18.4284	ND_275397PNNLRv4_280931_RdRP	Cluster288	Lenarviricota;Howeltoviricetes;Cryppavirales;Mitoviridae;NA	ND_275397PNNLRv4_280931_RdRP	ND_275397	96.844	1853	NA	NA	NA	NA	Opisthokonta	Eukaryote
48-Jose-T4-15-25	48-Jose-T4-15-25PNNLk127_128073	6.13181	ND_225291PNNLRdRP	Cluster811	Lenarviricota;Howeltoviricetes;Cryppavirales;Mitoviridae;Mitovirus_sp	ND_225291PNNLRdRP	ND_225291	92.344	1517	NA	NA	NA	NA	Opisthokonta	Eukaryote
48-Jose-T4-15-25	48-Jose-T4-15-25PNNLk127_1345749	6.06958	ND_258227PNNLRdRP	Cluster756	Lenarviricota;Howeltoviricetes;Cryppavirales;Mitoviridae;Mitovirus_sp	ND_258227PNNLRdRP	ND_258227	92.438	1434	NA	NA	NA	NA	Opisthokonta	Eukaryote
48-Jose-T4-15-25	48-Jose-T4-15-25PNNLk127_136039	16.0587	ND_217342PNNLRdRP	Cluster742	Lenarviricota;Howeltoviricetes;Cryppavirales;Mitoviridae;NA	ND_217342PNNLRdRP	ND_217342	92.292	1417	NA	NA	NA	NA	Opisthokonta	Eukaryote
48-Jose-T4-15-25	48-Jose-T4-15-25PNNLk127_163275	3.99651	ND_258236PNNLRdRP	Cluster444	Lenarviricota;Howeltoviricetes;Cryppavirales;Mitoviridae;NA	ND_258236PNNLRdRP	ND_258236	93.19	1574	NA	NA	NA	NA	Opisthokonta	Eukaryote
48-Jose-T4-15-25	48-Jose-T4-15-25PNNLk127_167246	10.9486	ND_173458PNNLRdRP	Cluster695	Lenarviricota;Howeltoviricetes;Cryppavirales;Mitoviridae;NA	ND_173458PNNLRdRP	ND_173458	90.453	1367	NA	NA	NA	NA	Opisthokonta	Eukaryote
48-Jose-T4-15-25	48-Jose-T4-15-25PNNLk127_216324	15.5793	ND_268451PNNLRdRP	Cluster632	Lenarviricota;Howeltoviricetes;Cryppavirales;Mitoviridae;NA	ND_268451PNNLRdRP	ND_268451	90.802	1583	NA	NA	NA	NA	Opisthokonta	Eukaryote
48-Jose-T4-15-25	48-Jose-T4-15-25PNNLk127_237655	791.664	ND_042463PNNLRdRP	Cluster568	Lenarviricota;Howeltoviricetes;Cryppavirales;Mitoviridae;NA	ND_042463PNNLRdRP	ND_042463	91.628	2091	NA	NA	NA	NA	Opisthokonta	Eukaryote
48-Jose-T4-15-25	48-Jose-T4-15-25PNNLk127_263728	21.8694	ND_258536PNNLRdRP	Cluster760	Lenarviricota;Howeltoviricetes;Cryppavirales;Mitoviridae;NA	ND_258536PNNLRdRP	ND_258536	93.231	2015	NA	NA	NA	NA	Opisthokonta	Eukaryote
48-Jose-T4-15-25	48-Jose-T4-15-25PNNLk127_269991	44.3224	ND_207117PNNLRdRP	Cluster830	Lenarviricota;Howeltoviricetes;Cryppavirales;Mitoviridae;NA	ND_207117PNNLRdRP	ND_207117	91.628	3513	NA	NA	NA	NA	Opisthokonta	Eukaryote
48-Jose-T4-15-25	48-Jose-T4-15-25PNNLk127_278350	81.6603	ND_052701PNNLRdRP	Cluster373	Lenarviricota;Howeltoviricetes;Cryppavirales;Mitoviridae;NA	ND_052701PNNLRdRP	ND_052701	96.849	3397	NA	NA	NA	NA	Opisthokonta	Eukaryote
48-Jose-T4-15-25	48-Jose-T4-15-25PNNLk127_332716	117.793	ND_129675PNNLRdRP	Cluster436	Lenarviricota;Howeltoviricetes;Cryppavirales;Mitoviridae;NA	ND_129675PNNLRdRP	ND_129675	91.966	1951	NA	NA	NA	NA	Opisthokonta	Eukaryote
48-Jose-T4-15-25	48-Jose-T4-15-25PNNLk127_377351	7.62539	ND_225567PNNLRdRP	Cluster230	Lenarviricota;Howeltoviricetes;Cryppavirales;Mitoviridae;NA	ND_225567PNNLRdRP	ND_225567	94.725	2736	NA	NA	NA	NA	Opisthokonta	Eukaryote
48-Jose-T4-15-25	48-Jose-T4-15-25PNNLk127_400876	33.0204	ND_048019PNNLRv4_025590_RdRP	Cluster202	Lenarviricota;Howeltoviricetes;Cryppavirales;Mitoviridae;NA	ND_048019PNNLRv4_025590_RdRP	ND_048019	95.442	2859	NA	NA	NA	NA	Opisthokonta	Eukaryote
48-Jose-T4-15-25	48-Jose-T4-15-25PNNLk127_442164	25.4053	ND_264111PNNLRdRP	Cluster189	Lenarviricota;Howeltoviricetes;Cryppavirales;Mitoviridae;Mitovirus_sp	ND_264111PNNLRdRP	ND_264111	91.001	5542	NA	NA	NA	NA	Opisthokonta	Eukaryote
48-Jose-T4-15-25	48-Jose-T4-15-25PNNLk127_44253	5.68675	ND_136449PNNLRdRP	Cluster650	Lenarviricota;Howeltoviricetes;Cryppavirales;Mitoviridae;NA	ND_136449PNNLRdRP	ND_136449	93.111	2098	NA	NA	NA	NA	Opisthokonta	Eukaryote
48-Jose-T4-15-25	48-Jose-T4-15-25PNNLk127_47908	600.714	ND_173487PNNLRdRP	Cluster720	Lenarviricota;Howeltoviricetes;Cryppavirales;Mitoviridae;NA	ND_173487PNNLRdRP	ND_173487	90.347	678	NA	NA	NA	NA	Opisthokonta	Eukaryote
48-Jose-T4-15-25	48-Jose-T4-15-25PNNLk127_484429	8.85611	ND_098928PNNLRdRP	Cluster543	Lenarviricota;Howeltoviricetes;Cryppavirales;Mitoviridae;NA	ND_098928PNNLRdRP	ND_098928	97.426	2649	NA	NA	NA	NA	Opisthokonta	Eukaryote
48-Jose-T4-15-25	48-Jose-T4-15-25PNNLk127_513039	135.71	ND_225824PNNLRdRP	Cluster748	Lenarviricota;Howeltoviricetes;Cryppavirales;Mitoviridae;Mitovirus_sp	ND_225824PNNLRdRP	ND_225824	90.668	1746	NA	NA	NA	NA	Opisthokonta	Eukaryote
48-Jose-T4-15-25	48-Jose-T4-15-25PNNLk127_547526	61.5461	ND_256600PNNLRdRP	Cluster180	Lenarviricota;Howeltoviricetes;Cryppavirales;Mitoviridae;NA	ND_256600PNNLRdRP	ND_256600	91.016	4126	NA	NA	NA	NA	Opisthokonta	Eukaryote
48-Jose-T4-15-25	48-Jose-T4-15-25PNNLk127_58212	45.0202	ND_316895PNNLRdRP	Cluster857	Lenarviricota;Howeltoviricetes;Cryppavirales;Mitoviridae;Mitovirus_sp	ND_316895PNNLRdRP	ND_316895	91.758	3808	NA	NA	NA	NA	Opisthokonta	Eukaryote
48-Jose-T4-15-25	48-Jose-T4-15-25PNNLk127_585884	86.5324	ND_053887PNNLRdRP	Cluster591	Lenarviricota;Howeltoviricetes;Cryppavirales;Mitoviridae;Mitovirus_sp	ND_053887PNNLRdRP	ND_053887	90.42	1881	NA	NA	NA	NA	Opisthokonta	Eukaryote
48-Jose-T4-15-25	48-Jose-T4-15-25PNNLk127_622440	127.674	ND_318273PNNLRdRP	Cluster425	Lenarviricota;Howeltoviricetes;Cryppavirales;Mitoviridae;Mitovirus_sp	ND_318273PNNLRdRP	ND_318273	90.437	1742	NA	NA	NA	NA	Opisthokonta	Eukaryote
48-Jose-T4-15-25	48-Jose-T4-15-25PNNLk127_623556	20.5713	ND_121301PNNLRdRP	Cluster494	Lenarviricota;Howeltoviricetes;Cryppavirales;Mitoviridae;NA	ND_121301PNNLRdRP	ND_121301	90.799	2320	NA	NA	NA	NA	Opisthokonta	Eukaryote
48-Jose-T4-15-25	48-Jose-T4-15-25PNNLk127_630482	577.193	ND_173487PNNLRdRP	Cluster720	Lenarviricota;Howeltoviricetes;Cryppavirales;Mitoviridae;NA	ND_173487PNNLRdRP	ND_173487	90.675	1339	NA	NA	NA	NA	Opisthokonta	Eukaryote
48-Jose-T4-15-25	48-Jose-T4-15-25PNNLk127_646767	5.36238	ND_265099PNNLRdRP	Cluster727	Lenarviricota;Howeltoviricetes;Cryppavirales;Mitoviridae;NA	ND_265099PNNLRdRP	ND_265099	92.271	1502	NA	NA	NA	NA	Opisthokonta	Eukaryote
48-Jose-T4-15-25	48-Jose-T4-15-25PNNLk127_662176	4.69992	ND_258611PNNLRdRP	Cluster782	Lenarviricota;Howeltoviricetes;Cryppavirales;Mitoviridae;NA	ND_258611PNNLRdRP	ND_258611	96.403	2106	NA	NA	NA	NA	Opisthokonta	Eukaryote
48-Jose-T4-15-25	48-Jose-T4-15-25PNNLk127_707533	17.8245	ND_048199PNNLRdRP	Cluster504	Lenarviricota;Howeltoviricetes;Cryppavirales;Mitoviridae;NA	ND_048199PNNLRdRP	ND_048199	90.281	2132	NA	NA	NA	NA	Opisthokonta	Eukaryote
48-Jose-T4-15-25	48-Jose-T4-15-25PNNLk127_715394	7.34596	ND_021723PNNLRdRP	Cluster348	Lenarviricota;Howeltoviricetes;Cryppavirales;Mitoviridae;Mitovirus_sp	ND_021723PNNLRdRP	ND_021723	93.899	2276	NA	NA	NA	NA	Opisthokonta	Eukaryote
48-Jose-T4-15-25	48-Jose-T4-15-25PNNLk127_723658	11.9043	ND_266211PNNLRdRP	Cluster854	Lenarviricota;Howeltoviricetes;Cryppavirales;Mitoviridae;NA	ND_266211PNNLRdRP	ND_266211	96.456	1905	NA	NA	NA	NA	Opisthokonta	Eukaryote
48-Jose-T4-15-25	48-Jose-T4-15-25PNNLk127_740275	176.439	ND_315930PNNLRdRP	Cluster399	Lenarviricota;Howeltoviricetes;Cryppavirales;Mitoviridae;NA	ND_315930PNNLRdRP	ND_315930	91.299	2193	NA	NA	NA	NA	Opisthokonta	Eukaryote
48-Jose-T4-15-25	48-Jose-T4-15-25PNNLk127_757774	45.8007	ND_259469PNNLRdRP	Cluster431	Lenarviricota;Howeltoviricetes;Cryppavirales;Mitoviridae;NA	ND_259469PNNLRdRP	ND_259469	90.06	2789	NA	NA	NA	NA	Opisthokonta	Eukaryote
48-Jose-T4-15-25	48-Jose-T4-15-25PNNLk127_761820	10.2996	ND_207162PNNLRdRP	Cluster398	Lenarviricota;Howeltoviricetes;Cryppavirales;Mitoviridae;NA	ND_207162PNNLRdRP	ND_207162	90.4	1315	NA	NA	NA	NA	Opisthokonta	Eukaryote
48-Jose-T4-15-25	48-Jose-T4-15-25PNNLk127_782759	167.978	ND_324862PNNLRdRP	Cluster399	Lenarviricota;Howeltoviricetes;Cryppavirales;Mitoviridae;NA	ND_324862PNNLRdRP	ND_324862	92.125	2021	NA	NA	NA	NA	Opisthokonta	Eukaryote
48-Jose-T4-15-25	48-Jose-T4-15-25PNNLk127_788205	12.1021	ND_123379PNNLRdRP	Cluster383	Pisuviricota;Pisoniviricetes;Picornavirales;Dicistroviridae;NA	ND_123379PNNLRdRP	ND_123379	90.852	2322	NA	NA	NA	NA	Opisthokonta	Eukaryote
48-Jose-T4-15-25	48-Jose-T4-15-25PNNLk127_792821	578.163	ND_318273PNNLRdRP	Cluster425	Lenarviricota;Howeltoviricetes;Cryppavirales;Mitoviridae;Mitovirus_sp	ND_318273PNNLRdRP	ND_318273	91.176	1797	NA	NA	NA	NA	Opisthokonta	Eukaryote
48-Jose-T4-15-25	48-Jose-T4-15-25PNNLk127_802934	117.873	ND_265014PNNLRdRP	Cluster734	Lenarviricota;Howeltoviricetes;Cryppavirales;Mitoviridae;NA	ND_265014PNNLRdRP	ND_265014	95.312	2030	NA	NA	NA	NA	Opisthokonta	Eukaryote
48-Jose-T4-15-25	48-Jose-T4-15-25PNNLk127_81647	43.8927	ND_051212PNNLRdRP	Cluster624	Lenarviricota;Howeltoviricetes;Cryppavirales;Mitoviridae;Mitovirus_sp	ND_051212PNNLRdRP	ND_051212	91.488	1917	NA	NA	NA	NA	Opisthokonta	Eukaryote
48-Jose-T4-15-25	48-Jose-T4-15-25PNNLk127_8173	3.3315	ND_052353PNNLRdRP	Cluster298	Lenarviricota;Howeltoviricetes;Cryppavirales;Mitoviridae;NA	ND_052353PNNLRdRP	ND_052353	92.119	1611	NA	NA	NA	NA	Opisthokonta	Eukaryote
48-Jose-T4-15-25	48-Jose-T4-15-25PNNLk127_882842	15.2555	ND_267376PNNLRdRP	Cluster559	Lenarviricota;Howeltoviricetes;Cryppavirales;Mitoviridae;NA	ND_267376PNNLRdRP	ND_267376	91.959	1517	NA	NA	NA	NA	Opisthokonta	Eukaryote
48-Jose-T4-15-25	48-Jose-T4-15-25PNNLk127_897902	12.3269	ND_265014PNNLRdRP	Cluster734	Lenarviricota;Howeltoviricetes;Cryppavirales;Mitoviridae;NA	ND_265014PNNLRdRP	ND_265014	94.082	1746	NA	NA	NA	NA	Opisthokonta	Eukaryote
48-Jose-T4-15-25	48-Jose-T4-15-25PNNLk127_917470	4.513	ND_111585PNNLRdRP	Cluster516	Lenarviricota;Howeltoviricetes;Cryppavirales;Mitoviridae;NA	ND_111585PNNLRdRP	ND_111585	93.933	1544	NA	NA	NA	NA	Opisthokonta	Eukaryote
48-Jose-T4-15-25	48-Jose-T4-15-25PNNLk127_942353	7.40493	ND_273308PNNLRdRP	Cluster477	Lenarviricota;Howeltoviricetes;Cryppavirales;Mitoviridae;NA	ND_273308PNNLRdRP	ND_273308	96.36	2305	NA	NA	NA	NA	Opisthokonta	Eukaryote
48-Jose-T4-15-25	48-Jose-T4-15-25PNNLk127_972671	14.9951	ND_269555PNNLRdRP	Cluster710	Lenarviricota;Howeltoviricetes;Cryppavirales;Mitoviridae;NA	ND_269555PNNLRdRP	ND_269555	91.199	1733	NA	NA	NA	NA	Opisthokonta	Eukaryote
48-Jose-T4-15-25	48-Jose-T4-15-25PNNLk127_973914	3.39325	ND_266128PNNLRdRP	Cluster739	Lenarviricota;Howeltoviricetes;Cryppavirales;Mitoviridae;NA	ND_266128PNNLRdRP	ND_266128	90.593	1674	NA	NA	NA	NA	Opisthokonta	Eukaryote
53-Jose-T4-0-5	53-Jose-T4-0-5PNNLk127_1011109	71.2758	ND_052763PNNLRdRP	Cluster418	Lenarviricota;Howeltoviricetes;Cryppavirales;Mitoviridae;NA	ND_052763PNNLRdRP	ND_052763	92.366	2438	NA	NA	NA	NA	Opisthokonta	Eukaryote
53-Jose-T4-0-5	53-Jose-T4-0-5PNNLk127_1142329	3.06727	ND_134439PNNLRdRP	Cluster786	Lenarviricota;Howeltoviricetes;Cryppavirales;Mitoviridae;NA	ND_134439PNNLRdRP	ND_134439	99.037	2233	NA	NA	NA	NA	Opisthokonta	Eukaryote
53-Jose-T4-0-5	53-Jose-T4-0-5PNNLk127_1156764	15.4509	ND_048060PNNLRdRP	Cluster235	Lenarviricota;Howeltoviricetes;Cryppavirales;Mitoviridae;NA	ND_048060PNNLRdRP	ND_048060	91.166	5016	NA	NA	NA	NA	Opisthokonta	Eukaryote
53-Jose-T4-0-5	53-Jose-T4-0-5PNNLk127_120144	2.76331	ND_050394PNNLRdRP	Cluster459	Lenarviricota;Howeltoviricetes;Cryppavirales;Mitoviridae;NA	ND_050394PNNLRdRP	ND_050394	91.106	1182	NA	NA	NA	NA	Opisthokonta	Eukaryote
53-Jose-T4-0-5	53-Jose-T4-0-5PNNLk127_1232771	2.34068	ND_325127PNNLRv4_236635_RdRP	Cluster199	Lenarviricota;Howeltoviricetes;Cryppavirales;Mitoviridae;NA	ND_325127PNNLRv4_236635_RdRP	ND_325127	92.809	1496	NA	NA	NA	NA	Opisthokonta	Eukaryote
53-Jose-T4-0-5	53-Jose-T4-0-5PNNLk127_13541	14.9294	ND_257378PNNLRdRP	Cluster832	Lenarviricota;Howeltoviricetes;Cryppavirales;Mitoviridae;NA	ND_257378PNNLRdRP	ND_257378	90.962	1605	NA	NA	NA	NA	Opisthokonta	Eukaryote
53-Jose-T4-0-5	53-Jose-T4-0-5PNNLk127_1419297	7.9872	ND_211811PNNLRdRP	Cluster368	Lenarviricota;Howeltoviricetes;Cryppavirales;Mitoviridae;NA	ND_211811PNNLRdRP	ND_211811	92.143	3033	NA	NA	NA	NA	Opisthokonta	Eukaryote
53-Jose-T4-0-5	53-Jose-T4-0-5PNNLk127_1493319	8.33146	ND_324862PNNLRdRP	Cluster399	Lenarviricota;Howeltoviricetes;Cryppavirales;Mitoviridae;NA	ND_324862PNNLRdRP	ND_324862	92.474	2049	NA	NA	NA	NA	Opisthokonta	Eukaryote
53-Jose-T4-0-5	53-Jose-T4-0-5PNNLk127_1594045	9.20462	ND_255728PNNLRdRP	Cluster770	Lenarviricota;Howeltoviricetes;Cryppavirales;Mitoviridae;NA	ND_255728PNNLRdRP	ND_255728	93.81	2207	NA	NA	NA	NA	Opisthokonta	Eukaryote
53-Jose-T4-0-5	53-Jose-T4-0-5PNNLk127_1710163	3.99422	ND_050017PNNLRdRP	Cluster606	Lenarviricota;Howeltoviricetes;Cryppavirales;Mitoviridae;NA	ND_050017PNNLRdRP	ND_050017	92.065	1376	NA	NA	NA	NA	Opisthokonta	Eukaryote
53-Jose-T4-0-5	53-Jose-T4-0-5PNNLk127_175575	5.3102	ND_258536PNNLRdRP	Cluster760	Lenarviricota;Howeltoviricetes;Cryppavirales;Mitoviridae;NA	ND_258536PNNLRdRP	ND_258536	93.694	2015	NA	NA	NA	NA	Opisthokonta	Eukaryote
53-Jose-T4-0-5	53-Jose-T4-0-5PNNLk127_1810924	2.20832	ND_222794PNNLRdRP	Cluster829	Lenarviricota;Howeltoviricetes;Cryppavirales;Mitoviridae;Mitovirus_sp	ND_222794PNNLRdRP	ND_222794	95.049	1616	NA	NA	NA	NA	Opisthokonta	Eukaryote
53-Jose-T4-0-5	53-Jose-T4-0-5PNNLk127_1818996	11.259	ND_034185PNNLRdRP	Cluster763	Lenarviricota;Howeltoviricetes;Cryppavirales;Mitoviridae;Mitovirus_sp	ND_034185PNNLRdRP	ND_034185	90.417	1382	NA	NA	NA	NA	Opisthokonta	Eukaryote
53-Jose-T4-0-5	53-Jose-T4-0-5PNNLk127_1948014	30.8675	ND_127205PNNLRdRP	Cluster834	Lenarviricota;Howeltoviricetes;Cryppavirales;Mitoviridae;NA	ND_127205PNNLRdRP	ND_127205	92.424	3291	NA	NA	NA	NA	Opisthokonta	Eukaryote
53-Jose-T4-0-5	53-Jose-T4-0-5PNNLk127_1989273	9.71822	ND_212032PNNLRdRP	Cluster460	Lenarviricota;Howeltoviricetes;Cryppavirales;Mitoviridae;Mitovirus_sp	ND_212032PNNLRdRP	ND_212032	96.139	2073	NA	NA	NA	NA	Opisthokonta	Eukaryote
53-Jose-T4-0-5	53-Jose-T4-0-5PNNLk127_2348233	3.18208	ND_270318PNNLRdRP	Cluster420	Lenarviricota;Howeltoviricetes;Cryppavirales;Mitoviridae;NA	ND_270318PNNLRdRP	ND_270318	91.903	1672	NA	NA	NA	NA	Opisthokonta	Eukaryote
53-Jose-T4-0-5	53-Jose-T4-0-5PNNLk127_2376458	239.122	ND_254114PNNLRdRP	Cluster521	Lenarviricota;Howeltoviricetes;Cryppavirales;Mitoviridae;NA	ND_254114PNNLRdRP	ND_254114	90.641	2374	NA	NA	NA	NA	Opisthokonta	Eukaryote
53-Jose-T4-0-5	53-Jose-T4-0-5PNNLk127_2400836	35.3685	ND_324280PNNLRdRP	Cluster218	Lenarviricota;Howeltoviricetes;Cryppavirales;Mitoviridae;NA	ND_324280PNNLRdRP	ND_324280	92.851	4844	NA	NA	NA	NA	Opisthokonta	Eukaryote
53-Jose-T4-0-5	53-Jose-T4-0-5PNNLk127_2473396	11.7584	ND_129633PNNLRdRP	Cluster784	Lenarviricota;Howeltoviricetes;Cryppavirales;Mitoviridae;NA	ND_129633PNNLRdRP	ND_129633	92.835	2337	NA	NA	NA	NA	Opisthokonta	Eukaryote
53-Jose-T4-0-5	53-Jose-T4-0-5PNNLk127_2517812	65.3967	ND_269031PNNLRdRP	Cluster467	Lenarviricota;Howeltoviricetes;Cryppavirales;Mitoviridae;Mitovirus_sp	ND_269031PNNLRdRP	ND_269031	90.704	4516	NA	NA	NA	NA	Opisthokonta	Eukaryote
53-Jose-T4-0-5	53-Jose-T4-0-5PNNLk127_2575841	65.0277	ND_173458PNNLRdRP	Cluster695	Lenarviricota;Howeltoviricetes;Cryppavirales;Mitoviridae;NA	ND_173458PNNLRdRP	ND_173458	90.665	1439	NA	NA	NA	NA	Opisthokonta	Eukaryote
53-Jose-T4-0-5	53-Jose-T4-0-5PNNLk127_391635	3.84699	ND_141834PNNLRdRP	Cluster622	Lenarviricota;Howeltoviricetes;Cryppavirales;Mitoviridae;NA	ND_141834PNNLRdRP	ND_141834	93.136	1877	NA	NA	NA	NA	Opisthokonta	Eukaryote
53-Jose-T4-0-5	53-Jose-T4-0-5PNNLk127_425376	113.395	ND_318273PNNLRdRP	Cluster425	Lenarviricota;Howeltoviricetes;Cryppavirales;Mitoviridae;Mitovirus_sp	ND_318273PNNLRdRP	ND_318273	90.95	1781	NA	NA	NA	NA	Opisthokonta	Eukaryote
53-Jose-T4-0-5	53-Jose-T4-0-5PNNLk127_425667	146.644	ND_318273PNNLRdRP	Cluster425	Lenarviricota;Howeltoviricetes;Cryppavirales;Mitoviridae;Mitovirus_sp	ND_318273PNNLRdRP	ND_318273	90.731	1764	NA	NA	NA	NA	Opisthokonta	Eukaryote
53-Jose-T4-0-5	53-Jose-T4-0-5PNNLk127_452916	3.41567	ND_223224PNNLRdRP	Cluster447	Lenarviricota;Howeltoviricetes;Cryppavirales;Mitoviridae;NA	ND_223224PNNLRdRP	ND_223224	95.114	2904	NA	NA	NA	NA	Opisthokonta	Eukaryote
53-Jose-T4-0-5	53-Jose-T4-0-5PNNLk127_477871	743.98	ND_260074PNNLRdRP	Cluster843	Lenarviricota;Howeltoviricetes;Cryppavirales;Mitoviridae;Mitovirus_sp	ND_260074PNNLRdRP	ND_260074	90.141	1378	NA	NA	NA	NA	Opisthokonta	Eukaryote
53-Jose-T4-0-5	53-Jose-T4-0-5PNNLk127_48384	5.35587	ND_272265PNNLRdRP	Cluster597	Lenarviricota;Howeltoviricetes;Cryppavirales;Mitoviridae;NA	ND_272265PNNLRdRP	ND_272265	90.229	1711	NA	NA	NA	NA	Opisthokonta	Eukaryote
53-Jose-T4-0-5	53-Jose-T4-0-5PNNLk127_59126	17.8597	ND_038553PNNLRdRP	Cluster320	Lenarviricota;Howeltoviricetes;Cryppavirales;Mitoviridae;Mitovirus_sp	ND_038553PNNLRdRP	ND_038553	91.761	4157	NA	NA	NA	NA	Opisthokonta	Eukaryote
53-Jose-T4-0-5	53-Jose-T4-0-5PNNLk127_620237	7.56732	ND_173487PNNLRdRP	Cluster720	Lenarviricota;Howeltoviricetes;Cryppavirales;Mitoviridae;NA	ND_173487PNNLRdRP	ND_173487	90.615	1188	NA	NA	NA	NA	Opisthokonta	Eukaryote
53-Jose-T4-0-5	53-Jose-T4-0-5PNNLk127_721979	10.2857	ND_134234PNNLRdRP	Cluster391	Lenarviricota;Howeltoviricetes;Cryppavirales;Mitoviridae;NA	ND_134234PNNLRdRP	ND_134234	90.518	3127	NA	NA	NA	NA	Opisthokonta	Eukaryote
53-Jose-T4-0-5	53-Jose-T4-0-5PNNLk127_76359	46.0408	ND_051212PNNLRdRP	Cluster624	Lenarviricota;Howeltoviricetes;Cryppavirales;Mitoviridae;Mitovirus_sp	ND_051212PNNLRdRP	ND_051212	91.994	1958	NA	NA	NA	NA	Opisthokonta	Eukaryote
53-Jose-T4-0-5	53-Jose-T4-0-5PNNLk127_800713	1.23741	ND_033360PNNLRdRP	Cluster693	Pisuviricota;c.0012;Sobelivirales;Barnaviridae;NA	ND_033360PNNLRdRP	ND_033360	98.611	3182	NA	NA	NA	NA	Opisthokonta	Eukaryote
53-Jose-T4-0-5	53-Jose-T4-0-5PNNLk127_810980	3.73561	ND_254360PNNLRdRP	Cluster705	Lenarviricota;Howeltoviricetes;Cryppavirales;Mitoviridae;NA	ND_254360PNNLRdRP	ND_254360	91.355	1642	NA	NA	NA	NA	Opisthokonta	Eukaryote
53-Jose-T4-0-5	53-Jose-T4-0-5PNNLk127_822544	3.30947	ND_173471PNNLRdRP	Cluster806	Lenarviricota;Howeltoviricetes;Cryppavirales;Mitoviridae;NA	ND_173471PNNLRdRP	ND_173471	92.928	1445	NA	NA	NA	NA	Opisthokonta	Eukaryote
53-Jose-T4-0-5	53-Jose-T4-0-5PNNLk127_82724	6.56339	ND_173458PNNLRdRP	Cluster695	Lenarviricota;Howeltoviricetes;Cryppavirales;Mitoviridae;NA	ND_173458PNNLRdRP	ND_173458	90.978	1061	NA	NA	NA	NA	Opisthokonta	Eukaryote
53-Jose-T4-0-5	53-Jose-T4-0-5PNNLk127_908008	2.91781	ND_273512PNNLRdRP	Cluster456	Lenarviricota;Howeltoviricetes;Cryppavirales;Mitoviridae;NA	ND_273512PNNLRdRP	ND_273512	94.62	2154	NA	NA	NA	NA	Opisthokonta	Eukaryote
53-Jose-T4-0-5	53-Jose-T4-0-5PNNLk127_983651	13.546	ND_049840PNNLRdRP	Cluster450	Lenarviricota;Howeltoviricetes;Cryppavirales;Mitoviridae;NA	ND_049840PNNLRdRP	ND_049840	91.557	4172	NA	NA	NA	NA	Opisthokonta	Eukaryote
53-Jose-T4-15-25	53-Jose-T4-15-25PNNLk127_193296	7.65313	ND_173458PNNLRdRP	Cluster695	Lenarviricota;Howeltoviricetes;Cryppavirales;Mitoviridae;NA	ND_173458PNNLRdRP	ND_173458	90.199	1051	NA	NA	NA	NA	Opisthokonta	Eukaryote
53-Jose-T4-15-25	53-Jose-T4-15-25PNNLk127_197574	29.1055	ND_268732PNNLRv4_243064_RdRP	Cluster255	Lenarviricota;Howeltoviricetes;Cryppavirales;Mitoviridae;NA	ND_268732PNNLRv4_243064_RdRP	ND_268732	93.161	1310	NA	NA	NA	NA	Opisthokonta	Eukaryote
53-Jose-T4-15-25	53-Jose-T4-15-25PNNLk127_209625	30.9611	ND_128107PNNLRdRP	Cluster466	Lenarviricota;Howeltoviricetes;Cryppavirales;Mitoviridae;NA	ND_128107PNNLRdRP	ND_128107	92.45	1626	NA	NA	NA	NA	Opisthokonta	Eukaryote
53-Jose-T4-15-25	53-Jose-T4-15-25PNNLk127_214322	25.8365	ND_211811PNNLRdRP	Cluster368	Lenarviricota;Howeltoviricetes;Cryppavirales;Mitoviridae;NA	ND_211811PNNLRdRP	ND_211811	92.242	2974	NA	NA	NA	NA	Opisthokonta	Eukaryote
53-Jose-T4-15-25	53-Jose-T4-15-25PNNLk127_231492	135.763	ND_173458PNNLRdRP	Cluster695	Lenarviricota;Howeltoviricetes;Cryppavirales;Mitoviridae;NA	ND_173458PNNLRdRP	ND_173458	91.128	1467	NA	NA	NA	NA	Opisthokonta	Eukaryote
53-Jose-T4-15-25	53-Jose-T4-15-25PNNLk127_246140	98.0549	ND_218413PNNLRdRP	Cluster570	Lenarviricota;Howeltoviricetes;Cryppavirales;Mitoviridae;NA	ND_218413PNNLRdRP	ND_218413	92.327	4000	NA	NA	NA	NA	Opisthokonta	Eukaryote
53-Jose-T4-15-25	53-Jose-T4-15-25PNNLk127_249370	13.7582	ND_123379PNNLRdRP	Cluster383	Pisuviricota;Pisoniviricetes;Picornavirales;Dicistroviridae;NA	ND_123379PNNLRdRP	ND_123379	92.707	1917	NA	NA	NA	NA	Opisthokonta	Eukaryote
53-Jose-T4-15-25	53-Jose-T4-15-25PNNLk127_280368	124.502	ND_231728PNNLRdRP	Cluster484	Lenarviricota;Howeltoviricetes;Cryppavirales;Mitoviridae;NA	ND_231728PNNLRdRP	ND_231728	90.102	4939	NA	NA	NA	NA	Opisthokonta	Eukaryote
53-Jose-T4-15-25	53-Jose-T4-15-25PNNLk127_296531	124.528	ND_318273PNNLRdRP	Cluster425	Lenarviricota;Howeltoviricetes;Cryppavirales;Mitoviridae;Mitovirus_sp	ND_318273PNNLRdRP	ND_318273	90.875	1775	NA	NA	NA	NA	Opisthokonta	Eukaryote
53-Jose-T4-15-25	53-Jose-T4-15-25PNNLk127_30238	81.1624	ND_318273PNNLRdRP	Cluster425	Lenarviricota;Howeltoviricetes;Cryppavirales;Mitoviridae;Mitovirus_sp	ND_318273PNNLRdRP	ND_318273	90.103	874	NA	NA	NA	NA	Opisthokonta	Eukaryote
53-Jose-T4-15-25	53-Jose-T4-15-25PNNLk127_302559	203.131	ND_035014PNNLRdRP	Cluster747	Lenarviricota;Howeltoviricetes;Cryppavirales;Mitoviridae;Mitovirus_sp	ND_035014PNNLRdRP	ND_035014	90.647	1476	NA	NA	NA	NA	Opisthokonta	Eukaryote
53-Jose-T4-15-25	53-Jose-T4-15-25PNNLk127_311724	28.2705	ND_051212PNNLRdRP	Cluster624	Lenarviricota;Howeltoviricetes;Cryppavirales;Mitoviridae;Mitovirus_sp	ND_051212PNNLRdRP	ND_051212	91.398	1779	NA	NA	NA	NA	Opisthokonta	Eukaryote
53-Jose-T4-15-25	53-Jose-T4-15-25PNNLk127_413797	140.823	ND_252760PNNLRdRP	Cluster228	Lenarviricota;Howeltoviricetes;Cryppavirales;Mitoviridae;NA	ND_252760PNNLRdRP	ND_252760	90.079	2617	NA	NA	NA	NA	Opisthokonta	Eukaryote
53-Jose-T4-15-25	53-Jose-T4-15-25PNNLk127_516884	25.808	ND_257378PNNLRdRP	Cluster832	Lenarviricota;Howeltoviricetes;Cryppavirales;Mitoviridae;NA	ND_257378PNNLRdRP	ND_257378	92.975	1677	NA	NA	NA	NA	Opisthokonta	Eukaryote
53-Jose-T4-15-25	53-Jose-T4-15-25PNNLk127_522815	39.9485	ND_261079PNNLRdRP	Cluster384	Lenarviricota;Howeltoviricetes;Cryppavirales;Mitoviridae;Mitovirus_sp	ND_261079PNNLRdRP	ND_261079	90.85	1434	NA	NA	NA	NA	Opisthokonta	Eukaryote
53-Jose-T4-15-25	53-Jose-T4-15-25PNNLk127_77033	91.9736	ND_038183PNNLRdRP	Cluster411	Lenarviricota;Howeltoviricetes;Cryppavirales;Mitoviridae;Mitovirus_sp	ND_038183PNNLRdRP	ND_038183	90.218	1607	NA	NA	NA	NA	Opisthokonta	Eukaryote
55-Alkar-T1-0-5	55-Alkar-T1-0-5PNNLk127_1104371	1316.74	ND_265014PNNLRdRP	Cluster734	Lenarviricota;Howeltoviricetes;Cryppavirales;Mitoviridae;NA	ND_265014PNNLRdRP	ND_265014	94.297	1958	NA	NA	NA	NA	Opisthokonta	Eukaryote
55-Alkar-T1-0-5	55-Alkar-T1-0-5PNNLk127_1165642	14.6282	ND_132696PNNLRdRP	Cluster336	Lenarviricota;Howeltoviricetes;Cryppavirales;Mitoviridae;NA	ND_132696PNNLRdRP	ND_132696	91.782	2209	NA	NA	NA	NA	Opisthokonta	Eukaryote
55-Alkar-T1-0-5	55-Alkar-T1-0-5PNNLk127_1267715	135.917	ND_260074PNNLRdRP	Cluster843	Lenarviricota;Howeltoviricetes;Cryppavirales;Mitoviridae;Mitovirus_sp	ND_260074PNNLRdRP	ND_260074	90.047	1373	NA	NA	NA	NA	Opisthokonta	Eukaryote
55-Alkar-T1-0-5	55-Alkar-T1-0-5PNNLk127_1298913	9.99112	ND_140162PNNLRdRP	Cluster789	Lenarviricota;Howeltoviricetes;Cryppavirales;Mitoviridae;NA	ND_140162PNNLRdRP	ND_140162	92.488	1520	NA	NA	NA	NA	Opisthokonta	Eukaryote
55-Alkar-T1-0-5	55-Alkar-T1-0-5PNNLk127_1333797	9.74089	ND_144264PNNLRdRP	Cluster535	Lenarviricota;Howeltoviricetes;Cryppavirales;Mitoviridae;Mitovirus_sp	ND_144264PNNLRdRP	ND_144264	90.943	1775	NA	NA	NA	NA	Opisthokonta	Eukaryote
55-Alkar-T1-0-5	55-Alkar-T1-0-5PNNLk127_1460411	3.65391	ND_258227PNNLRdRP	Cluster756	Lenarviricota;Howeltoviricetes;Cryppavirales;Mitoviridae;Mitovirus_sp	ND_258227PNNLRdRP	ND_258227	90.667	1993	NA	NA	NA	NA	Opisthokonta	Eukaryote
55-Alkar-T1-0-5	55-Alkar-T1-0-5PNNLk127_1464151	4.12957	ND_263861PNNLRdRP	Cluster718	Lenarviricota;Howeltoviricetes;Cryppavirales;Mitoviridae;NA	ND_263861PNNLRdRP	ND_263861	93.159	1458	NA	NA	NA	NA	Opisthokonta	Eukaryote
55-Alkar-T1-0-5	55-Alkar-T1-0-5PNNLk127_1550555	3.56561	ND_219946PNNLRdRP	Cluster700	Duplornaviricota;Chrymotiviricetes;Ghabrivirales;f.0289;NA	ND_219946PNNLRdRP	ND_219946	90.148	1055	NA	NA	NA	NA	Opisthokonta	Eukaryote
55-Alkar-T1-0-5	55-Alkar-T1-0-5PNNLk127_1612248	8.96575	ND_035014PNNLRdRP	Cluster747	Lenarviricota;Howeltoviricetes;Cryppavirales;Mitoviridae;Mitovirus_sp	ND_035014PNNLRdRP	ND_035014	90.485	1465	NA	NA	NA	NA	Opisthokonta	Eukaryote
55-Alkar-T1-0-5	55-Alkar-T1-0-5PNNLk127_1758577	12.4452	ND_218803PNNLRdRP	Cluster856	Lenarviricota;Howeltoviricetes;Cryppavirales;Mitoviridae;NA	ND_218803PNNLRdRP	ND_218803	91.146	1042	NA	NA	NA	NA	Opisthokonta	Eukaryote
55-Alkar-T1-0-5	55-Alkar-T1-0-5PNNLk127_1795598	14.9033	ND_219162PNNLRdRP	Cluster805	Lenarviricota;Howeltoviricetes;Cryppavirales;Mitoviridae;NA	ND_219162PNNLRdRP	ND_219162	93.911	2266	NA	NA	NA	NA	Opisthokonta	Eukaryote
55-Alkar-T1-0-5	55-Alkar-T1-0-5PNNLk127_1799376	5.22728	ND_223928PNNLRdRP	Cluster687	Lenarviricota;Howeltoviricetes;Cryppavirales;Mitoviridae;NA	ND_223928PNNLRdRP	ND_223928	90.156	1406	NA	NA	NA	NA	Opisthokonta	Eukaryote
55-Alkar-T1-0-5	55-Alkar-T1-0-5PNNLk127_182044	8.64017	ND_034186PNNLRdRP	Cluster753	Lenarviricota;Howeltoviricetes;Cryppavirales;Mitoviridae;NA	ND_034186PNNLRdRP	ND_034186	92.791	2025	NA	NA	NA	NA	Opisthokonta	Eukaryote
55-Alkar-T1-0-5	55-Alkar-T1-0-5PNNLk127_1918174	3.196	ND_034185PNNLRdRP	Cluster763	Lenarviricota;Howeltoviricetes;Cryppavirales;Mitoviridae;Mitovirus_sp	ND_034185PNNLRdRP	ND_034185	96.578	1742	NA	NA	NA	NA	Opisthokonta	Eukaryote
55-Alkar-T1-0-5	55-Alkar-T1-0-5PNNLk127_1950135	40.3399	ND_255728PNNLRdRP	Cluster770	Lenarviricota;Howeltoviricetes;Cryppavirales;Mitoviridae;NA	ND_255728PNNLRdRP	ND_255728	94.018	2224	NA	NA	NA	NA	Opisthokonta	Eukaryote
55-Alkar-T1-0-5	55-Alkar-T1-0-5PNNLk127_1987558	457.347	ND_254142PNNLRdRP	Cluster499	Lenarviricota;Howeltoviricetes;Cryppavirales;Mitoviridae;Mitovirus_sp	ND_254142PNNLRdRP	ND_254142	93.171	2466	NA	NA	NA	NA	Opisthokonta	Eukaryote
55-Alkar-T1-0-5	55-Alkar-T1-0-5PNNLk127_2078901	6.08924	ND_120687PNNLRdRP	Cluster759	Lenarviricota;Howeltoviricetes;Cryppavirales;Mitoviridae;NA	ND_120687PNNLRdRP	ND_120687	91.763	1317	NA	NA	NA	NA	Opisthokonta	Eukaryote
55-Alkar-T1-0-5	55-Alkar-T1-0-5PNNLk127_2135344	54.2367	ND_275055PNNLRdRP	Cluster309	Lenarviricota;Howeltoviricetes;Cryppavirales;Mitoviridae;NA	ND_275055PNNLRdRP	ND_275055	90.216	2167	NA	NA	NA	NA	Opisthokonta	Eukaryote
55-Alkar-T1-0-5	55-Alkar-T1-0-5PNNLk127_265865	47.4572	ND_263493PNNLRdRP	Cluster454	Lenarviricota;Howeltoviricetes;Cryppavirales;Mitoviridae;NA	ND_263493PNNLRdRP	ND_263493	90.054	2161	NA	NA	NA	NA	Opisthokonta	Eukaryote
55-Alkar-T1-0-5	55-Alkar-T1-0-5PNNLk127_336594	12.2995	ND_134525PNNLRdRP	Cluster794	Lenarviricota;Howeltoviricetes;Cryppavirales;Mitoviridae;NA	ND_134525PNNLRdRP	ND_134525	90.622	1633	NA	NA	NA	NA	Opisthokonta	Eukaryote
55-Alkar-T1-0-5	55-Alkar-T1-0-5PNNLk127_353575	4.15642	ND_272252PNNLRdRP	Cluster717	Lenarviricota;Howeltoviricetes;Cryppavirales;Mitoviridae;NA	ND_272252PNNLRdRP	ND_272252	92.763	1637	NA	NA	NA	NA	Opisthokonta	Eukaryote
55-Alkar-T1-0-5	55-Alkar-T1-0-5PNNLk127_494066	222.332	ND_173487PNNLRdRP	Cluster720	Lenarviricota;Howeltoviricetes;Cryppavirales;Mitoviridae;NA	ND_173487PNNLRdRP	ND_173487	90.625	1358	NA	NA	NA	NA	Opisthokonta	Eukaryote
55-Alkar-T1-0-5	55-Alkar-T1-0-5PNNLk127_519300	1340.86	ND_051212PNNLRdRP	Cluster624	Lenarviricota;Howeltoviricetes;Cryppavirales;Mitoviridae;Mitovirus_sp	ND_051212PNNLRdRP	ND_051212	92.06	1962	NA	NA	NA	NA	Opisthokonta	Eukaryote
55-Alkar-T1-0-5	55-Alkar-T1-0-5PNNLk127_52245	76.1455	ND_256769PNNLRdRP	Cluster279	Lenarviricota;Howeltoviricetes;Cryppavirales;Mitoviridae;NA	ND_256769PNNLRdRP	ND_256769	94.808	3092	NA	NA	NA	NA	Opisthokonta	Eukaryote
55-Alkar-T1-0-5	55-Alkar-T1-0-5PNNLk127_528136	6.26238	ND_134234PNNLRdRP	Cluster391	Lenarviricota;Howeltoviricetes;Cryppavirales;Mitoviridae;NA	ND_134234PNNLRdRP	ND_134234	90.603	3138	NA	NA	NA	NA	Opisthokonta	Eukaryote
55-Alkar-T1-0-5	55-Alkar-T1-0-5PNNLk127_540412	67.5535	ND_034128PNNLrv20_v2_777_RdRP	Cluster385	Pisuviricota;Pisoniviricetes;Picornavirales;Dicistroviridae;Picornavirales_sp	ND_034128PNNLrv20_v2_777_RdRP	ND_034128	90.209	1369	NA	NA	NA	NA	Opisthokonta	Eukaryote
55-Alkar-T1-0-5	55-Alkar-T1-0-5PNNLk127_551901	14.4828	ND_051965PNNLRdRP	Cluster848	Lenarviricota;Howeltoviricetes;Cryppavirales;Mitoviridae;NA	ND_051965PNNLRdRP	ND_051965	90.387	2100	NA	NA	NA	NA	Opisthokonta	Eukaryote
55-Alkar-T1-0-5	55-Alkar-T1-0-5PNNLk127_566437	12.3991	ND_129633PNNLRdRP	Cluster784	Lenarviricota;Howeltoviricetes;Cryppavirales;Mitoviridae;NA	ND_129633PNNLRdRP	ND_129633	91.919	2254	NA	NA	NA	NA	Opisthokonta	Eukaryote
55-Alkar-T1-0-5	55-Alkar-T1-0-5PNNLk127_689727	3.93988	ND_075113PNNLRdRP	Cluster766	Lenarviricota;Howeltoviricetes;Cryppavirales;Mitoviridae;NA	ND_075113PNNLRdRP	ND_075113	94.498	1592	NA	NA	NA	NA	Opisthokonta	Eukaryote
55-Alkar-T1-0-5	55-Alkar-T1-0-5PNNLk127_697720	13.0292	ND_121251PNNLRdRP	Cluster802	Lenarviricota;Howeltoviricetes;Cryppavirales;Mitoviridae;NA	ND_121251PNNLRdRP	ND_121251	90.173	1424	NA	NA	NA	NA	Opisthokonta	Eukaryote
55-Alkar-T1-0-5	55-Alkar-T1-0-5PNNLk127_77802	3.94885	ND_273512PNNLRdRP	Cluster456	Lenarviricota;Howeltoviricetes;Cryppavirales;Mitoviridae;NA	ND_273512PNNLRdRP	ND_273512	95.447	1820	NA	NA	NA	NA	Opisthokonta	Eukaryote
55-Alkar-T1-0-5	55-Alkar-T1-0-5PNNLk127_800905	15.5707	ND_144311PNNLRdRP	Cluster532	Lenarviricota;Howeltoviricetes;Cryppavirales;Mitoviridae;NA	ND_144311PNNLRdRP	ND_144311	90.089	3334	NA	NA	NA	NA	Opisthokonta	Eukaryote
55-Alkar-T1-0-5	55-Alkar-T1-0-5PNNLk127_832416	24.4239	ND_141814PNNLRdRP	Cluster256	Lenarviricota;Howeltoviricetes;Cryppavirales;Mitoviridae;NA	ND_141814PNNLRdRP	ND_141814	90.083	4028	NA	NA	NA	NA	Opisthokonta	Eukaryote
57-Jose-T1-0-5	57-Jose-T1-0-5PNNLk127_1089137	15.8081	ND_034185PNNLRdRP	Cluster763	Lenarviricota;Howeltoviricetes;Cryppavirales;Mitoviridae;Mitovirus_sp	ND_034185PNNLRdRP	ND_034185	90.417	1382	NA	NA	NA	NA	Opisthokonta	Eukaryote
57-Jose-T1-0-5	57-Jose-T1-0-5PNNLk127_1098393	78.8518	ND_268732PNNLRv4_243064_RdRP	Cluster255	Lenarviricota;Howeltoviricetes;Cryppavirales;Mitoviridae;NA	ND_268732PNNLRv4_243064_RdRP	ND_268732	92.472	1531	NA	NA	NA	NA	Opisthokonta	Eukaryote
57-Jose-T1-0-5	57-Jose-T1-0-5PNNLk127_1102662	274.464	ND_128317PNNLRdRP	Cluster335	Pisuviricota;Pisoniviricetes;Picornavirales;Dicistroviridae;NA	ND_128317PNNLRdRP	ND_128317	90.836	1498	NA	NA	NA	NA	Opisthokonta	Eukaryote
57-Jose-T1-0-5	57-Jose-T1-0-5PNNLk127_112719	9.28486	ND_263728PNNLRdRP	Cluster465	Lenarviricota;Howeltoviricetes;Cryppavirales;Mitoviridae;NA	ND_263728PNNLRdRP	ND_263728	90.131	1681	NA	NA	NA	NA	Opisthokonta	Eukaryote
57-Jose-T1-0-5	57-Jose-T1-0-5PNNLk127_1151689	9.67223	ND_224720PNNLRdRP	Cluster866	Lenarviricota;Howeltoviricetes;Cryppavirales;Mitoviridae;NA	ND_224720PNNLRdRP	ND_224720	90.064	1395	NA	NA	NA	NA	Opisthokonta	Eukaryote
57-Jose-T1-0-5	57-Jose-T1-0-5PNNLk127_118473	15.8992	ND_172861PNNLRdRP	Cluster290	Lenarviricota;Howeltoviricetes;Cryppavirales;Mitoviridae;NA	ND_172861PNNLRdRP	ND_172861	95.787	2604	NA	NA	NA	NA	Opisthokonta	Eukaryote
57-Jose-T1-0-5	57-Jose-T1-0-5PNNLk127_1244300	5.78661	ND_173458PNNLRdRP	Cluster695	Lenarviricota;Howeltoviricetes;Cryppavirales;Mitoviridae;NA	ND_173458PNNLRdRP	ND_173458	91.114	1205	NA	NA	NA	NA	Opisthokonta	Eukaryote
57-Jose-T1-0-5	57-Jose-T1-0-5PNNLk127_1334728	4.2396	ND_313644PNNLRdRP	Cluster487	Lenarviricota;Howeltoviricetes;Cryppavirales;Mitoviridae;NA	ND_313644PNNLRdRP	ND_313644	90.58	1098	NA	NA	NA	NA	Opisthokonta	Eukaryote
57-Jose-T1-0-5	57-Jose-T1-0-5PNNLk127_1336121	13.6628	ND_121345PNNLRdRP	Cluster502	Lenarviricota;Howeltoviricetes;Cryppavirales;Mitoviridae;NA	ND_121345PNNLRdRP	ND_121345	91.114	2861	NA	NA	NA	NA	Opisthokonta	Eukaryote
57-Jose-T1-0-5	57-Jose-T1-0-5PNNLk127_1356375	3.37387	ND_121301PNNLRdRP	Cluster494	Lenarviricota;Howeltoviricetes;Cryppavirales;Mitoviridae;NA	ND_121301PNNLRdRP	ND_121301	91.27	1371	NA	NA	NA	NA	Opisthokonta	Eukaryote
57-Jose-T1-0-5	57-Jose-T1-0-5PNNLk127_137780	5.22474	ND_173503PNNLRdRP	Cluster648	Lenarviricota;Howeltoviricetes;Cryppavirales;Mitoviridae;NA	ND_173503PNNLRdRP	ND_173503	91.29	1238	NA	NA	NA	NA	Opisthokonta	Eukaryote
57-Jose-T1-0-5	57-Jose-T1-0-5PNNLk127_1483462	6.55323	ND_218059PNNLRdRP	Cluster686	Lenarviricota;Howeltoviricetes;Cryppavirales;Mitoviridae;NA	ND_218059PNNLRdRP	ND_218059	92.746	1574	NA	NA	NA	NA	Opisthokonta	Eukaryote
57-Jose-T1-0-5	57-Jose-T1-0-5PNNLk127_1493050	5.04818	ND_050075PNNLRdRP	Cluster823	Lenarviricota;Howeltoviricetes;Cryppavirales;Mitoviridae;NA	ND_050075PNNLRdRP	ND_050075	95.163	1600	NA	NA	NA	NA	Opisthokonta	Eukaryote
57-Jose-T1-0-5	57-Jose-T1-0-5PNNLk127_1580902	67.598	ND_036961PNNLrv20_v2_777_RdRP	Cluster385	Pisuviricota;Pisoniviricetes;Picornavirales;Dicistroviridae;Picornavirales_sp	ND_036961PNNLrv20_v2_777_RdRP	ND_036961	93.636	1149	NA	NA	NA	NA	Opisthokonta	Eukaryote
57-Jose-T1-0-5	57-Jose-T1-0-5PNNLk127_1659366	4.65755	ND_225325PNNLRdRP	Cluster818	Lenarviricota;Howeltoviricetes;Cryppavirales;Mitoviridae;NA	ND_225325PNNLRdRP	ND_225325	93.756	1679	NA	NA	NA	NA	Opisthokonta	Eukaryote
57-Jose-T1-0-5	57-Jose-T1-0-5PNNLk127_1673421	5.55788	ND_270843PNNLRdRP	Cluster309	Lenarviricota;Howeltoviricetes;Cryppavirales;Mitoviridae;NA	ND_270843PNNLRdRP	ND_270843	90.426	1236	NA	NA	NA	NA	Opisthokonta	Eukaryote
57-Jose-T1-0-5	57-Jose-T1-0-5PNNLk127_1680396	12.6516	ND_273472PNNLRdRP	Cluster793	Lenarviricota;Howeltoviricetes;Cryppavirales;Mitoviridae;NA	ND_273472PNNLRdRP	ND_273472	91.3	1423	NA	NA	NA	NA	Opisthokonta	Eukaryote
57-Jose-T1-0-5	57-Jose-T1-0-5PNNLk127_1699492	13.8023	ND_052248PNNLRdRP	Cluster212	Pisuviricota;Pisoniviricetes;Picornavirales;f.0025;NA	ND_052248PNNLRdRP	ND_052248	97.432	7564	NA	NA	NA	NA	Opisthokonta	Eukaryote
57-Jose-T1-0-5	57-Jose-T1-0-5PNNLk127_202412	9.7557	ND_260074PNNLRdRP	Cluster843	Lenarviricota;Howeltoviricetes;Cryppavirales;Mitoviridae;Mitovirus_sp	ND_260074PNNLRdRP	ND_260074	90.257	1214	NA	NA	NA	NA	Opisthokonta	Eukaryote
57-Jose-T1-0-5	57-Jose-T1-0-5PNNLk127_216276	122.43	ND_133270PNNLRdRP	Cluster672	Lenarviricota;Howeltoviricetes;Cryppavirales;Mitoviridae;NA	ND_133270PNNLRdRP	ND_133270	94.058	2093	NA	NA	NA	NA	Opisthokonta	Eukaryote
57-Jose-T1-0-5	57-Jose-T1-0-5PNNLk127_230654	14.6098	ND_052869PNNLRv4_149775_RdRP	Cluster176	Pisuviricota;Pisoniviricetes;Picornavirales;f.0025;NA	ND_052869PNNLRv4_149775_RdRP	ND_052869	91.046	2158	NA	NA	NA	NA	Opisthokonta	Eukaryote
57-Jose-T1-0-5	57-Jose-T1-0-5PNNLk127_252849	11.1915	ND_211811PNNLRdRP	Cluster368	Lenarviricota;Howeltoviricetes;Cryppavirales;Mitoviridae;NA	ND_211811PNNLRdRP	ND_211811	91.694	3858	NA	NA	NA	NA	Opisthokonta	Eukaryote
57-Jose-T1-0-5	57-Jose-T1-0-5PNNLk127_29434	7.87322	ND_257378PNNLRdRP	Cluster832	Lenarviricota;Howeltoviricetes;Cryppavirales;Mitoviridae;NA	ND_257378PNNLRdRP	ND_257378	95.641	1916	NA	NA	NA	NA	Opisthokonta	Eukaryote
57-Jose-T1-0-5	57-Jose-T1-0-5PNNLk127_294438	24.0334	ND_314479PNNLRdRP	Cluster311	Lenarviricota;Howeltoviricetes;Cryppavirales;Mitoviridae;NA	ND_314479PNNLRdRP	ND_314479	92.416	2832	NA	NA	NA	NA	Opisthokonta	Eukaryote
57-Jose-T1-0-5	57-Jose-T1-0-5PNNLk127_314889	10.8527	ND_129633PNNLRdRP	Cluster784	Lenarviricota;Howeltoviricetes;Cryppavirales;Mitoviridae;NA	ND_129633PNNLRdRP	ND_129633	93.301	1519	NA	NA	NA	NA	Opisthokonta	Eukaryote
57-Jose-T1-0-5	57-Jose-T1-0-5PNNLk127_357479	1766.17	ND_122646PNNLRdRP	Cluster578	Lenarviricota;Howeltoviricetes;Cryppavirales;Mitoviridae;NA	ND_122646PNNLRdRP	ND_122646	90.568	2329	NA	NA	NA	NA	Opisthokonta	Eukaryote
57-Jose-T1-0-5	57-Jose-T1-0-5PNNLk127_382047	4.98234	ND_034186PNNLRdRP	Cluster753	Lenarviricota;Howeltoviricetes;Cryppavirales;Mitoviridae;NA	ND_034186PNNLRdRP	ND_034186	92.582	2008	NA	NA	NA	NA	Opisthokonta	Eukaryote
57-Jose-T1-0-5	57-Jose-T1-0-5PNNLk127_384307	4.67626	ND_225886PNNLRdRP	Cluster536	Lenarviricota;Howeltoviricetes;Cryppavirales;Mitoviridae;NA	ND_225886PNNLRdRP	ND_225886	93.887	1580	NA	NA	NA	NA	Opisthokonta	Eukaryote
57-Jose-T1-0-5	57-Jose-T1-0-5PNNLk127_467040	15.9262	ND_263905PNNLRdRP	Cluster640	Lenarviricota;Howeltoviricetes;Cryppavirales;Mitoviridae;NA	ND_263905PNNLRdRP	ND_263905	91.184	1522	NA	NA	NA	NA	Opisthokonta	Eukaryote
57-Jose-T1-0-5	57-Jose-T1-0-5PNNLk127_483655	74.7518	ND_273260PNNLRdRP	Cluster476	Lenarviricota;Howeltoviricetes;Cryppavirales;Mitoviridae;NA	ND_273260PNNLRdRP	ND_273260	91.219	2551	NA	NA	NA	NA	Opisthokonta	Eukaryote
57-Jose-T1-0-5	57-Jose-T1-0-5PNNLk127_498854	20.658	ND_219162PNNLRdRP	Cluster805	Lenarviricota;Howeltoviricetes;Cryppavirales;Mitoviridae;NA	ND_219162PNNLRdRP	ND_219162	93.821	2250	NA	NA	NA	NA	Opisthokonta	Eukaryote
57-Jose-T1-0-5	57-Jose-T1-0-5PNNLk127_516327	6.66782	ND_213307PNNLRdRP	Cluster733	Lenarviricota;Howeltoviricetes;Cryppavirales;Mitoviridae;NA	ND_213307PNNLRdRP	ND_213307	94.018	1694	NA	NA	NA	NA	Opisthokonta	Eukaryote
57-Jose-T1-0-5	57-Jose-T1-0-5PNNLk127_535704	4.58568	ND_259956PNNLRdRP	Cluster472	Lenarviricota;Howeltoviricetes;Cryppavirales;Mitoviridae;NA	ND_259956PNNLRdRP	ND_259956	95.677	2006	NA	NA	NA	NA	Opisthokonta	Eukaryote
57-Jose-T1-0-5	57-Jose-T1-0-5PNNLk127_577793	5.33567	ND_037138PNNLRdRP	Cluster827	Lenarviricota;Howeltoviricetes;Cryppavirales;Mitoviridae;NA	ND_037138PNNLRdRP	ND_037138	91.374	1362	NA	NA	NA	NA	Opisthokonta	Eukaryote
57-Jose-T1-0-5	57-Jose-T1-0-5PNNLk127_594862	120.011	ND_254114PNNLRdRP	Cluster521	Lenarviricota;Howeltoviricetes;Cryppavirales;Mitoviridae;NA	ND_254114PNNLRdRP	ND_254114	90.146	2314	NA	NA	NA	NA	Opisthokonta	Eukaryote
57-Jose-T1-0-5	57-Jose-T1-0-5PNNLk127_595176	162.56	ND_254114PNNLRdRP	Cluster521	Lenarviricota;Howeltoviricetes;Cryppavirales;Mitoviridae;NA	ND_254114PNNLRdRP	ND_254114	90.548	2353	NA	NA	NA	NA	Opisthokonta	Eukaryote
57-Jose-T1-0-5	57-Jose-T1-0-5PNNLk127_615095	3.18632	ND_173352PNNLRdRP	Cluster593	Lenarviricota;Howeltoviricetes;Cryppavirales;Mitoviridae;Macrophomina_phaseolina_mitovirus_2	ND_173352PNNLRdRP	ND_173352	90.781	1607	NA	NA	NA	NA	Opisthokonta	Eukaryote
57-Jose-T1-0-5	57-Jose-T1-0-5PNNLk127_622804	4.24629	ND_277342PNNLRdRP	Cluster232	Lenarviricota;Howeltoviricetes;Cryppavirales;Mitoviridae;NA	ND_277342PNNLRdRP	ND_277342	92.724	1624	NA	NA	NA	NA	Opisthokonta	Eukaryote
57-Jose-T1-0-5	57-Jose-T1-0-5PNNLk127_657187	27.0105	ND_254470PNNLRdRP	Cluster821	Lenarviricota;Howeltoviricetes;Cryppavirales;Mitoviridae;NA	ND_254470PNNLRdRP	ND_254470	90.07	1483	NA	NA	NA	NA	Opisthokonta	Eukaryote
57-Jose-T1-0-5	57-Jose-T1-0-5PNNLk127_689005	3.08553	ND_134439PNNLRdRP	Cluster786	Lenarviricota;Howeltoviricetes;Cryppavirales;Mitoviridae;NA	ND_134439PNNLRdRP	ND_134439	99.801	1845	NA	NA	NA	NA	Opisthokonta	Eukaryote
57-Jose-T1-0-5	57-Jose-T1-0-5PNNLk127_718982	241.469	ND_255728PNNLRdRP	Cluster770	Lenarviricota;Howeltoviricetes;Cryppavirales;Mitoviridae;NA	ND_255728PNNLRdRP	ND_255728	93.618	2193	NA	NA	NA	NA	Opisthokonta	Eukaryote
57-Jose-T1-0-5	57-Jose-T1-0-5PNNLk127_728844	4.23589	ND_231080PNNLRdRP	Cluster808	Lenarviricota;Howeltoviricetes;Cryppavirales;Mitoviridae;NA	ND_231080PNNLRdRP	ND_231080	93.199	1742	NA	NA	NA	NA	Opisthokonta	Eukaryote
57-Jose-T1-0-5	57-Jose-T1-0-5PNNLk127_739275	9.78679	ND_137500PNNLRv4_175924_RdRP	Cluster259	Lenarviricota;Howeltoviricetes;Cryppavirales;Mitoviridae;NA	ND_137500PNNLRv4_175924_RdRP	ND_137500	93.727	2074	NA	NA	NA	NA	Opisthokonta	Eukaryote
57-Jose-T1-0-5	57-Jose-T1-0-5PNNLk127_777260	10.803	ND_218803PNNLRdRP	Cluster856	Lenarviricota;Howeltoviricetes;Cryppavirales;Mitoviridae;NA	ND_218803PNNLRdRP	ND_218803	92.271	1478	NA	NA	NA	NA	Opisthokonta	Eukaryote
57-Jose-T1-0-5	57-Jose-T1-0-5PNNLk127_794944	15.5847	ND_257427PNNLRdRP	Cluster584	Lenarviricota;Howeltoviricetes;Cryppavirales;Mitoviridae;Mitovirus_sp	ND_257427PNNLRdRP	ND_257427	91.054	1360	NA	NA	NA	NA	Opisthokonta	Eukaryote
57-Jose-T1-0-5	57-Jose-T1-0-5PNNLk127_835591	100.768	ND_261373PNNLRdRP	Cluster833	Lenarviricota;Howeltoviricetes;Cryppavirales;Mitoviridae;NA	ND_261373PNNLRdRP	ND_261373	91.356	1382	NA	NA	NA	NA	Opisthokonta	Eukaryote
57-Jose-T1-0-5	57-Jose-T1-0-5PNNLk127_851498	826.28	ND_123379PNNLRdRP	Cluster383	Pisuviricota;Pisoniviricetes;Picornavirales;Dicistroviridae;NA	ND_123379PNNLRdRP	ND_123379	90.829	2566	NA	NA	NA	NA	Opisthokonta	Eukaryote
57-Jose-T1-0-5	57-Jose-T1-0-5PNNLk127_856152	7.67617	ND_092657PNNLRdRP	Cluster386	Lenarviricota;Howeltoviricetes;Cryppavirales;Mitoviridae;NA	ND_092657PNNLRdRP	ND_092657	90.352	3192	NA	NA	NA	NA	Opisthokonta	Eukaryote
57-Jose-T1-0-5	57-Jose-T1-0-5PNNLk127_870344	163.071	ND_225824PNNLRdRP	Cluster748	Lenarviricota;Howeltoviricetes;Cryppavirales;Mitoviridae;Mitovirus_sp	ND_225824PNNLRdRP	ND_225824	90.364	1724	NA	NA	NA	NA	Opisthokonta	Eukaryote
57-Jose-T1-15-25	57-Jose-T1-15-25PNNLk127_104468	26.0603	ND_033627PNNLRdRP	Cluster445	Lenarviricota;Howeltoviricetes;Cryppavirales;Mitoviridae;NA	ND_033627PNNLRdRP	ND_033627	91.927	3038	NA	NA	NA	NA	Opisthokonta	Eukaryote
57-Jose-T1-15-25	57-Jose-T1-15-25PNNLk127_1086814	23.6902	ND_316598PNNLRdRP	Cluster473	Lenarviricota;Howeltoviricetes;Cryppavirales;Mitoviridae;Mitovirus_sp	ND_316598PNNLRdRP	ND_316598	90.141	1847	NA	NA	NA	NA	Opisthokonta	Eukaryote
57-Jose-T1-15-25	57-Jose-T1-15-25PNNLk127_1088742	9.5283	ND_316895PNNLRdRP	Cluster857	Lenarviricota;Howeltoviricetes;Cryppavirales;Mitoviridae;Mitovirus_sp	ND_316895PNNLRdRP	ND_316895	91.357	3746	NA	NA	NA	NA	Opisthokonta	Eukaryote
57-Jose-T1-15-25	57-Jose-T1-15-25PNNLk127_1134145	4.20214	ND_259469PNNLRdRP	Cluster431	Lenarviricota;Howeltoviricetes;Cryppavirales;Mitoviridae;NA	ND_259469PNNLRdRP	ND_259469	92.873	2013	NA	NA	NA	NA	Opisthokonta	Eukaryote
57-Jose-T1-15-25	57-Jose-T1-15-25PNNLk127_184146	11.7468	ND_207117PNNLRdRP	Cluster830	Lenarviricota;Howeltoviricetes;Cryppavirales;Mitoviridae;NA	ND_207117PNNLRdRP	ND_207117	91.549	3502	NA	NA	NA	NA	Opisthokonta	Eukaryote
57-Jose-T1-15-25	57-Jose-T1-15-25PNNLk127_191969	60.9667	ND_324356PNNLRdRP	Cluster399	Lenarviricota;Howeltoviricetes;Cryppavirales;Mitoviridae;NA	ND_324356PNNLRdRP	ND_324356	91.76	2591	NA	NA	NA	NA	Opisthokonta	Eukaryote
57-Jose-T1-15-25	57-Jose-T1-15-25PNNLk127_193187	76.4259	ND_268732PNNLRv4_243064_RdRP	Cluster255	Lenarviricota;Howeltoviricetes;Cryppavirales;Mitoviridae;NA	ND_268732PNNLRv4_243064_RdRP	ND_268732	92.379	1526	NA	NA	NA	NA	Opisthokonta	Eukaryote
57-Jose-T1-15-25	57-Jose-T1-15-25PNNLk127_194057	75.4253	ND_261373PNNLRdRP	Cluster833	Lenarviricota;Howeltoviricetes;Cryppavirales;Mitoviridae;NA	ND_261373PNNLRdRP	ND_261373	91.257	1376	NA	NA	NA	NA	Opisthokonta	Eukaryote
57-Jose-T1-15-25	57-Jose-T1-15-25PNNLk127_202531	34.9361	ND_269555PNNLRdRP	Cluster710	Lenarviricota;Howeltoviricetes;Cryppavirales;Mitoviridae;NA	ND_269555PNNLRdRP	ND_269555	91.362	1749	NA	NA	NA	NA	Opisthokonta	Eukaryote
57-Jose-T1-15-25	57-Jose-T1-15-25PNNLk127_215930	130.882	ND_122846PNNLRdRP	Cluster526	Lenarviricota;Howeltoviricetes;Cryppavirales;Mitoviridae;NA	ND_122846PNNLRdRP	ND_122846	92.165	5845	NA	NA	NA	NA	Opisthokonta	Eukaryote
57-Jose-T1-15-25	57-Jose-T1-15-25PNNLk127_234834	53.5718	ND_122646PNNLRdRP	Cluster578	Lenarviricota;Howeltoviricetes;Cryppavirales;Mitoviridae;NA	ND_122646PNNLRdRP	ND_122646	90.568	2329	NA	NA	NA	NA	Opisthokonta	Eukaryote
57-Jose-T1-15-25	57-Jose-T1-15-25PNNLk127_258046	15.6702	ND_051212PNNLRdRP	Cluster624	Lenarviricota;Howeltoviricetes;Cryppavirales;Mitoviridae;Mitovirus_sp	ND_051212PNNLRdRP	ND_051212	92.556	1735	NA	NA	NA	NA	Opisthokonta	Eukaryote
57-Jose-T1-15-25	57-Jose-T1-15-25PNNLk127_347340	7.8233	ND_033585PNNLRdRP	Cluster762	Lenarviricota;Howeltoviricetes;Cryppavirales;Mitoviridae;Mitovirus_sp	ND_033585PNNLRdRP	ND_033585	91.803	2200	NA	NA	NA	NA	Opisthokonta	Eukaryote
57-Jose-T1-15-25	57-Jose-T1-15-25PNNLk127_362361	49.3837	ND_173487PNNLRdRP	Cluster720	Lenarviricota;Howeltoviricetes;Cryppavirales;Mitoviridae;NA	ND_173487PNNLRdRP	ND_173487	90.458	1349	NA	NA	NA	NA	Opisthokonta	Eukaryote
57-Jose-T1-15-25	57-Jose-T1-15-25PNNLk127_470579	2.94964	ND_050394PNNLRdRP	Cluster459	Lenarviricota;Howeltoviricetes;Cryppavirales;Mitoviridae;NA	ND_050394PNNLRdRP	ND_050394	91.745	1762	NA	NA	NA	NA	Opisthokonta	Eukaryote
57-Jose-T1-15-25	57-Jose-T1-15-25PNNLk127_498570	19.6436	ND_173458PNNLRdRP	Cluster695	Lenarviricota;Howeltoviricetes;Cryppavirales;Mitoviridae;NA	ND_173458PNNLRdRP	ND_173458	90.674	1439	NA	NA	NA	NA	Opisthokonta	Eukaryote
57-Jose-T1-15-25	57-Jose-T1-15-25PNNLk127_546228	17.6083	ND_051663PNNLRdRP	Cluster650	Lenarviricota;Howeltoviricetes;Cryppavirales;Mitoviridae;NA	ND_051663PNNLRdRP	ND_051663	93.678	3352	NA	NA	NA	NA	Opisthokonta	Eukaryote
57-Jose-T1-15-25	57-Jose-T1-15-25PNNLk127_549618	83.0518	ND_317771PNNLRdRP	Cluster678	Lenarviricota;Howeltoviricetes;Cryppavirales;Mitoviridae;NA	ND_317771PNNLRdRP	ND_317771	90.099	2348	NA	NA	NA	NA	Opisthokonta	Eukaryote
57-Jose-T1-15-25	57-Jose-T1-15-25PNNLk127_606926	44.0543	ND_318273PNNLRdRP	Cluster425	Lenarviricota;Howeltoviricetes;Cryppavirales;Mitoviridae;Mitovirus_sp	ND_318273PNNLRdRP	ND_318273	91.252	1803	NA	NA	NA	NA	Opisthokonta	Eukaryote
57-Jose-T1-15-25	57-Jose-T1-15-25PNNLk127_608012	20.063	ND_260074PNNLRdRP	Cluster843	Lenarviricota;Howeltoviricetes;Cryppavirales;Mitoviridae;Mitovirus_sp	ND_260074PNNLRdRP	ND_260074	90.047	1373	NA	NA	NA	NA	Opisthokonta	Eukaryote
57-Jose-T1-15-25	57-Jose-T1-15-25PNNLk127_636634	6.4858	ND_228330PNNLRdRP	Cluster261	Lenarviricota;Howeltoviricetes;Cryppavirales;Mitoviridae;NA	ND_228330PNNLRdRP	ND_228330	94.998	3293	NA	NA	NA	NA	Opisthokonta	Eukaryote
57-Jose-T1-15-25	57-Jose-T1-15-25PNNLk127_655286	105.702	ND_254114PNNLRdRP	Cluster521	Lenarviricota;Howeltoviricetes;Cryppavirales;Mitoviridae;NA	ND_254114PNNLRdRP	ND_254114	90.508	2353	NA	NA	NA	NA	Opisthokonta	Eukaryote
57-Jose-T1-15-25	57-Jose-T1-15-25PNNLk127_734608	7.04023	ND_228458PNNLRv4_229283_RdRP	Cluster261	Lenarviricota;Howeltoviricetes;Cryppavirales;Mitoviridae;NA	ND_228458PNNLRv4_229283_RdRP	ND_228458	94.402	2028	NA	NA	NA	NA	Opisthokonta	Eukaryote
57-Jose-T1-15-25	57-Jose-T1-15-25PNNLk127_746119	9.80948	ND_034595PNNLRdRP	Cluster763	Lenarviricota;Howeltoviricetes;Cryppavirales;Mitoviridae;Mitovirus_sp	ND_034595PNNLRdRP	ND_034595	96.33	2013	NA	NA	NA	NA	Opisthokonta	Eukaryote
57-Jose-T1-15-25	57-Jose-T1-15-25PNNLk127_768698	5.30055	ND_313644PNNLRdRP	Cluster487	Lenarviricota;Howeltoviricetes;Cryppavirales;Mitoviridae;NA	ND_313644PNNLRdRP	ND_313644	90.7	1103	NA	NA	NA	NA	Opisthokonta	Eukaryote
57-Jose-T1-15-25	57-Jose-T1-15-25PNNLk127_778555	3.64017	ND_098833PNNLRdRP	Cluster419	Lenarviricota;Howeltoviricetes;Cryppavirales;Mitoviridae;Mitovirus_sp	ND_098833PNNLRdRP	ND_098833	92.295	1712	NA	NA	NA	NA	Opisthokonta	Eukaryote
57-Jose-T1-15-25	57-Jose-T1-15-25PNNLk127_875988	7.07419	ND_253389PNNLRdRP	Cluster486	Lenarviricota;Howeltoviricetes;Cryppavirales;Mitoviridae;NA	ND_253389PNNLRdRP	ND_253389	90.992	1613	NA	NA	NA	NA	Opisthokonta	Eukaryote
58-Alkar-T4-0-5	58-Alkar-T4-0-5PNNLk127_1034501	4.13781	ND_039890PNNLRdRP	Cluster757	Lenarviricota;Howeltoviricetes;Cryppavirales;Mitoviridae;Mitovirus_sp	ND_039890PNNLRdRP	ND_039890	90.707	1729	NA	NA	NA	NA	Opisthokonta	Eukaryote
58-Alkar-T4-0-5	58-Alkar-T4-0-5PNNLk127_108316	13.0873	ND_040114PNNLRdRP	Cluster350	Lenarviricota;Howeltoviricetes;Cryppavirales;Mitoviridae;NA	ND_040114PNNLRdRP	ND_040114	91.779	3596	NA	NA	NA	NA	Opisthokonta	Eukaryote
58-Alkar-T4-0-5	58-Alkar-T4-0-5PNNLk127_1116212	2.22228	ND_034185PNNLRdRP	Cluster763	Lenarviricota;Howeltoviricetes;Cryppavirales;Mitoviridae;Mitovirus_sp	ND_034185PNNLRdRP	ND_034185	93.061	1533	NA	NA	NA	NA	Opisthokonta	Eukaryote
58-Alkar-T4-0-5	58-Alkar-T4-0-5PNNLk127_1274397	11.9617	ND_132696PNNLRdRP	Cluster336	Lenarviricota;Howeltoviricetes;Cryppavirales;Mitoviridae;NA	ND_132696PNNLRdRP	ND_132696	91.926	2338	NA	NA	NA	NA	Opisthokonta	Eukaryote
58-Alkar-T4-0-5	58-Alkar-T4-0-5PNNLk127_1327844	5.47419	ND_211983PNNLRdRP	Cluster440	Lenarviricota;Howeltoviricetes;Cryppavirales;Mitoviridae;Mitovirus_sp	ND_211983PNNLRdRP	ND_211983	91.64	1701	NA	NA	NA	NA	Opisthokonta	Eukaryote
58-Alkar-T4-0-5	58-Alkar-T4-0-5PNNLk127_1400600	4.24184	ND_212465PNNLRv4_290617_RdRP	Cluster252	Lenarviricota;Howeltoviricetes;Cryppavirales;Mitoviridae;NA	ND_212465PNNLRv4_290617_RdRP	ND_212465	91.508	1434	NA	NA	NA	NA	Opisthokonta	Eukaryote
58-Alkar-T4-0-5	58-Alkar-T4-0-5PNNLk127_1581314	80.4893	ND_263428PNNLRdRP	Cluster401	Lenarviricota;Howeltoviricetes;Cryppavirales;Mitoviridae;NA	ND_263428PNNLRdRP	ND_263428	93.712	2708	NA	NA	NA	NA	Opisthokonta	Eukaryote
58-Alkar-T4-0-5	58-Alkar-T4-0-5PNNLk127_1583461	9.95137	ND_052869PNNLRv4_149775_RdRP	Cluster176	Pisuviricota;Pisoniviricetes;Picornavirales;f.0025;NA	ND_052869PNNLRv4_149775_RdRP	ND_052869	91.171	2169	NA	NA	NA	NA	Opisthokonta	Eukaryote
58-Alkar-T4-0-5	58-Alkar-T4-0-5PNNLk127_1795302	9.81885	NC_031687.1PNNLRv4_270713	Cluster317	Pisuviricota;Pisoniviricetes;Picornavirales;Dicistroviridae	NC_031687.1PNNLRv4_270713	NC_031687.1	94.351	7136	NA	NA	NA	NA	Opisthokonta	Eukaryote
58-Alkar-T4-0-5	58-Alkar-T4-0-5PNNLk127_1833811	10.5293	ND_052248PNNLRdRP	Cluster212	Pisuviricota;Pisoniviricetes;Picornavirales;f.0025;NA	ND_052248PNNLRdRP	ND_052248	97.313	7962	NA	NA	NA	NA	Opisthokonta	Eukaryote
58-Alkar-T4-0-5	58-Alkar-T4-0-5PNNLk127_2278307	7.7967	ND_136329PNNLRdRP	Cluster325	Lenarviricota;Howeltoviricetes;Cryppavirales;Mitoviridae;NA	ND_136329PNNLRdRP	ND_136329	92.447	2135	NA	NA	NA	NA	Opisthokonta	Eukaryote
58-Alkar-T4-0-5	58-Alkar-T4-0-5PNNLk127_2378526	3.66612	ND_154742PNNLRdRP	Cluster616	Lenarviricota;Howeltoviricetes;Cryppavirales;Mitoviridae;NA	ND_154742PNNLRdRP	ND_154742	99.747	2178	NA	NA	NA	NA	Opisthokonta	Eukaryote
58-Alkar-T4-0-5	58-Alkar-T4-0-5PNNLk127_2417298	12.653	ND_127205PNNLRdRP	Cluster834	Lenarviricota;Howeltoviricetes;Cryppavirales;Mitoviridae;NA	ND_127205PNNLRdRP	ND_127205	92.278	3264	NA	NA	NA	NA	Opisthokonta	Eukaryote
58-Alkar-T4-0-5	58-Alkar-T4-0-5PNNLk127_2423207	3.19956	ND_148821PNNLRdRP	Cluster712	Lenarviricota;Howeltoviricetes;Cryppavirales;Mitoviridae;NA	ND_148821PNNLRdRP	ND_148821	99.73	2034	NA	NA	NA	NA	Opisthokonta	Eukaryote
58-Alkar-T4-0-5	58-Alkar-T4-0-5PNNLk127_2569887	8.38662	ND_173487PNNLRdRP	Cluster720	Lenarviricota;Howeltoviricetes;Cryppavirales;Mitoviridae;NA	ND_173487PNNLRdRP	ND_173487	90.918	1376	NA	NA	NA	NA	Opisthokonta	Eukaryote
58-Alkar-T4-0-5	58-Alkar-T4-0-5PNNLk127_257785	9.41608	ND_274695PNNLRdRP	Cluster358	Lenarviricota;Howeltoviricetes;Cryppavirales;Mitoviridae;NA	ND_274695PNNLRdRP	ND_274695	90.575	2163	NA	NA	NA	NA	Opisthokonta	Eukaryote
58-Alkar-T4-0-5	58-Alkar-T4-0-5PNNLk127_2590506	234.95	ND_053200PNNLRdRP	Cluster836	Lenarviricota;Howeltoviricetes;Cryppavirales;Mitoviridae;NA	ND_053200PNNLRdRP	ND_053200	91.301	1832	NA	NA	NA	NA	Opisthokonta	Eukaryote
58-Alkar-T4-0-5	58-Alkar-T4-0-5PNNLk127_2682658	10.8719	ND_173487PNNLRdRP	Cluster720	Lenarviricota;Howeltoviricetes;Cryppavirales;Mitoviridae;NA	ND_173487PNNLRdRP	ND_173487	90.555	1354	NA	NA	NA	NA	Opisthokonta	Eukaryote
58-Alkar-T4-0-5	58-Alkar-T4-0-5PNNLk127_272549	73.5013	ND_264452PNNLRdRP	Cluster216	Lenarviricota;Howeltoviricetes;Cryppavirales;Mitoviridae;NA	ND_264452PNNLRdRP	ND_264452	97.164	4588	NA	NA	NA	NA	Opisthokonta	Eukaryote
58-Alkar-T4-0-5	58-Alkar-T4-0-5PNNLk127_2734613	114.302	ND_144137PNNLRdRP	Cluster416	Lenarviricota;Howeltoviricetes;Cryppavirales;Mitoviridae;NA	ND_144137PNNLRdRP	ND_144137	90.731	3666	NA	NA	NA	NA	Opisthokonta	Eukaryote
58-Alkar-T4-0-5	58-Alkar-T4-0-5PNNLk127_372002	14.979	ND_173487PNNLRdRP	Cluster720	Lenarviricota;Howeltoviricetes;Cryppavirales;Mitoviridae;NA	ND_173487PNNLRdRP	ND_173487	91.877	773	NA	NA	NA	NA	Opisthokonta	Eukaryote
58-Alkar-T4-0-5	58-Alkar-T4-0-5PNNLk127_50121	5.57139	ND_049972PNNLRdRP	Cluster730	Lenarviricota;Howeltoviricetes;Cryppavirales;Mitoviridae;NA	ND_049972PNNLRdRP	ND_049972	91.929	1640	NA	NA	NA	NA	Opisthokonta	Eukaryote
58-Alkar-T4-0-5	58-Alkar-T4-0-5PNNLk127_545682	16.9215	ND_173487PNNLRdRP	Cluster720	Lenarviricota;Howeltoviricetes;Cryppavirales;Mitoviridae;NA	ND_173487PNNLRdRP	ND_173487	90.332	1343	NA	NA	NA	NA	Opisthokonta	Eukaryote
58-Alkar-T4-0-5	58-Alkar-T4-0-5PNNLk127_791454	5.22136	ND_255300PNNLRdRP	Cluster431	Lenarviricota;Howeltoviricetes;Cryppavirales;Mitoviridae;NA	ND_255300PNNLRdRP	ND_255300	92.575	2065	NA	NA	NA	NA	Opisthokonta	Eukaryote
58-Alkar-T4-0-5	58-Alkar-T4-0-5PNNLk127_837130	4.6164	ND_121301PNNLRdRP	Cluster494	Lenarviricota;Howeltoviricetes;Cryppavirales;Mitoviridae;NA	ND_121301PNNLRdRP	ND_121301	90.755	2268	NA	NA	NA	NA	Opisthokonta	Eukaryote
58-Alkar-T4-0-5	58-Alkar-T4-0-5PNNLk127_860905	20.5001	ND_133437PNNLRdRP	Cluster547	Lenarviricota;Howeltoviricetes;Cryppavirales;Mitoviridae;NA	ND_133437PNNLRdRP	ND_133437	91.934	2531	NA	NA	NA	NA	Opisthokonta	Eukaryote
ControlSoil1-T5-0-5	ControlSoil1-T5-0-5PNNLk127_510585	13.3875	ND_429528PNNLRdRP	Cluster312	Lenarviricota;Howeltoviricetes;Cryppavirales;Mitoviridae;NA	ND_429528PNNLRdRP	ND_429528	99.001	3406	NA	NA	NA	NA	Opisthokonta	Eukaryote
ControlSoil1-T5-15-25	ControlSoil1-T5-15-25PNNLk127_76389	55.7026	ND_325863PNNLRdRP	Cluster857	Lenarviricota;Howeltoviricetes;Cryppavirales;Mitoviridae;Mitovirus_sp	ND_325863PNNLRdRP	ND_325863	91.866	1578	NA	NA	NA	NA	Opisthokonta	Eukaryote
ControlSoil2-T5-0-5	ControlSoil2-T5-0-5PNNLk127_106312	4.33247	ND_037413PNNLRdRP	Cluster669	Lenarviricota;Howeltoviricetes;Cryppavirales;Mitoviridae;NA	ND_037413PNNLRdRP	ND_037413	92.547	1519	NA	NA	NA	NA	Opisthokonta	Eukaryote
ControlSoil2-T5-0-5	ControlSoil2-T5-0-5PNNLk127_1199280	64.6285	ND_196169PNNLRdRP	Cluster619	Lenarviricota;Howeltoviricetes;Cryppavirales;Mitoviridae;NA	ND_196169PNNLRdRP	ND_196169	90.37	1345	NA	NA	NA	NA	Opisthokonta	Eukaryote
ControlSoil2-T5-0-5	ControlSoil2-T5-0-5PNNLk127_1279768	52.6504	ND_087984PNNLRdRP	Cluster541	Lenarviricota;Howeltoviricetes;Cryppavirales;Mitoviridae;NA	ND_087984PNNLRdRP	ND_087984	91.228	1622	NA	NA	NA	NA	Opisthokonta	Eukaryote
ControlSoil2-T5-0-5	ControlSoil2-T5-0-5PNNLk127_1486535	6.13667	ND_196140PNNLRdRP	Cluster301	Lenarviricota;Howeltoviricetes;Cryppavirales;Mitoviridae;NA	ND_196140PNNLRdRP	ND_196140	91.398	3559	NA	NA	NA	NA	Opisthokonta	Eukaryote
ControlSoil2-T5-0-5	ControlSoil2-T5-0-5PNNLk127_1614674	4.54346	ND_231140PNNLRdRP	Cluster292	Lenarviricota;Howeltoviricetes;Cryppavirales;Mitoviridae;NA	ND_231140PNNLRdRP	ND_231140	96.244	3011	NA	NA	NA	NA	Opisthokonta	Eukaryote
ControlSoil2-T5-0-5	ControlSoil2-T5-0-5PNNLk127_1748240	67.664	ND_196147PNNLRdRP	Cluster382	Lenarviricota;Howeltoviricetes;Cryppavirales;Mitoviridae;NA	ND_196147PNNLRdRP	ND_196147	90.721	2507	NA	NA	NA	NA	Opisthokonta	Eukaryote
ControlSoil2-T5-0-5	ControlSoil2-T5-0-5PNNLk127_2395587	5.57277	ND_134525PNNLRdRP	Cluster794	Lenarviricota;Howeltoviricetes;Cryppavirales;Mitoviridae;NA	ND_134525PNNLRdRP	ND_134525	90.887	1661	NA	NA	NA	NA	Opisthokonta	Eukaryote
ControlSoil2-T5-0-5	ControlSoil2-T5-0-5PNNLk127_452825	4.3749	ND_140162PNNLRdRP	Cluster789	Lenarviricota;Howeltoviricetes;Cryppavirales;Mitoviridae;NA	ND_140162PNNLRdRP	ND_140162	93.985	1609	NA	NA	NA	NA	Opisthokonta	Eukaryote
ControlSoil2-T5-15-25	ControlSoil2-T5-15-25PNNLk127_187192	23.6893	ND_052353PNNLRdRP	Cluster298	Lenarviricota;Howeltoviricetes;Cryppavirales;Mitoviridae;NA	ND_052353PNNLRdRP	ND_052353	90.781	1609	NA	NA	NA	NA	Opisthokonta	Eukaryote
ControlSoil2-T5-15-25	ControlSoil2-T5-15-25PNNLk127_206496	9.75684	ND_275200PNNLRdRP	Cluster527	Lenarviricota;Howeltoviricetes;Cryppavirales;Mitoviridae;Mitovirus_sp	ND_275200PNNLRdRP	ND_275200	93.227	1563	NA	NA	NA	NA	Opisthokonta	Eukaryote
ControlSoil2-T5-15-25	ControlSoil2-T5-15-25PNNLk127_52117	13.0315	ND_039013PNNLRdRP	Cluster797	Lenarviricota;Howeltoviricetes;Cryppavirales;Mitoviridae;NA	ND_039013PNNLRdRP	ND_039013	96.53	2097	NA	NA	NA	NA	Opisthokonta	Eukaryote
ControlSoil3-T5-0-5	ControlSoil3-T5-0-5PNNLk127_135795	3.5659	ND_173360PNNLRdRP	Cluster741	Lenarviricota;Howeltoviricetes;Cryppavirales;Mitoviridae;Soybean_leaf-associated_mitovirus_2	ND_173360PNNLRdRP	ND_173360	93.087	1543	NA	NA	NA	NA	Opisthokonta	Eukaryote
ControlSoil3-T5-0-5	ControlSoil3-T5-0-5PNNLk127_1511327	2.83243	ND_098895PNNLRdRP	Cluster513	Lenarviricota;Howeltoviricetes;Cryppavirales;Mitoviridae;NA	ND_098895PNNLRdRP	ND_098895	95.213	2412	NA	NA	NA	NA	Opisthokonta	Eukaryote
ControlSoil3-T5-0-5	ControlSoil3-T5-0-5PNNLk127_1517122	2.99185	ND_173487PNNLRdRP	Cluster720	Lenarviricota;Howeltoviricetes;Cryppavirales;Mitoviridae;NA	ND_173487PNNLRdRP	ND_173487	90.708	902	NA	NA	NA	NA	Opisthokonta	Eukaryote
ControlSoil3-T5-0-5	ControlSoil3-T5-0-5PNNLk127_2178966	2.32414	ND_241076PNNLRdRP	Cluster563	Lenarviricota;Howeltoviricetes;Cryppavirales;Mitoviridae;NA	ND_241076PNNLRdRP	ND_241076	93.548	1753	NA	NA	NA	NA	Opisthokonta	Eukaryote
ControlSoil3-T5-0-5	ControlSoil3-T5-0-5PNNLk127_2350230	267.373	ND_210611PNNLRdRP	Cluster446	Lenarviricota;Howeltoviricetes;Cryppavirales;Mitoviridae;Rhizoctonia_solani_mitovirus_40	ND_210611PNNLRdRP	ND_210611	93.377	5164	NA	NA	NA	NA	Opisthokonta	Eukaryote
ControlSoil3-T5-0-5	ControlSoil3-T5-0-5PNNLk127_2394411	4.32359	ND_143118PNNLRdRP	Cluster266	Lenarviricota;Howeltoviricetes;Cryppavirales;Mitoviridae;Fusarium_sacchari_mitovirus_1	ND_143118PNNLRdRP	ND_143118	92.357	3326	NA	NA	NA	NA	Opisthokonta	Eukaryote
ControlSoil3-T5-0-5	ControlSoil3-T5-0-5PNNLk127_2595251	8.56819	ND_173358PNNLRdRP	Cluster768	Lenarviricota;Howeltoviricetes;Cryppavirales;Mitoviridae;NA	ND_173358PNNLRdRP	ND_173358	96.256	2102	NA	NA	NA	NA	Opisthokonta	Eukaryote
ControlSoil3-T5-0-5	ControlSoil3-T5-0-5PNNLk127_2799395	26.5281	ND_172805PNNLRdRP	Cluster356	Lenarviricota;Howeltoviricetes;Cryppavirales;Mitoviridae;NA	ND_172805PNNLRdRP	ND_172805	90.363	4065	NA	NA	NA	NA	Opisthokonta	Eukaryote
ControlSoil3-T5-0-5	ControlSoil3-T5-0-5PNNLk127_3770448	3.41369	ND_277342PNNLRdRP	Cluster232	Lenarviricota;Howeltoviricetes;Cryppavirales;Mitoviridae;NA	ND_277342PNNLRdRP	ND_277342	93.606	2259	NA	NA	NA	NA	Opisthokonta	Eukaryote
ControlSoil3-T5-0-5	ControlSoil3-T5-0-5PNNLk127_3936298	3.63414	ND_196170PNNLRdRP	Cluster627	Lenarviricota;Howeltoviricetes;Cryppavirales;Mitoviridae;NA	ND_196170PNNLRdRP	ND_196170	94.111	1343	NA	NA	NA	NA	Opisthokonta	Eukaryote
ControlSoil3-T5-0-5	ControlSoil3-T5-0-5PNNLk127_530364	3.3986	ND_173360PNNLRdRP	Cluster741	Lenarviricota;Howeltoviricetes;Cryppavirales;Mitoviridae;Soybean_leaf-associated_mitovirus_2	ND_173360PNNLRdRP	ND_173360	92.962	1775	NA	NA	NA	NA	Opisthokonta	Eukaryote
ControlSoil3-T5-0-5	ControlSoil3-T5-0-5PNNLk127_563685	281.061	ND_231604PNNLRdRP	Cluster410	Lenarviricota;Howeltoviricetes;Cryppavirales;Mitoviridae;NA	ND_231604PNNLRdRP	ND_231604	94.595	1766	NA	NA	NA	NA	Opisthokonta	Eukaryote
ControlSoil3-T5-0-5	ControlSoil3-T5-0-5PNNLk127_959249	340.077	ND_223224PNNLRdRP	Cluster447	Lenarviricota;Howeltoviricetes;Cryppavirales;Mitoviridae;NA	ND_223224PNNLRdRP	ND_223224	95.25	3764	NA	NA	NA	NA	Opisthokonta	Eukaryote
ControlSoil3-T5-15-25	ControlSoil3-T5-15-25PNNLk127_1263318	2.87122	ND_231604PNNLRdRP	Cluster410	Lenarviricota;Howeltoviricetes;Cryppavirales;Mitoviridae;NA	ND_231604PNNLRdRP	ND_231604	94.253	1975	NA	NA	NA	NA	Opisthokonta	Eukaryote
ControlSoil3-T5-15-25	ControlSoil3-T5-15-25PNNLk127_422888	1.77057	ND_223224PNNLRdRP	Cluster447	Lenarviricota;Howeltoviricetes;Cryppavirales;Mitoviridae;NA	ND_223224PNNLRdRP	ND_223224	95.007	2106	NA	NA	NA	NA	Opisthokonta	Eukaryote
18-Alkar-T4-0-5	18-Alkar-T4-0-5PNNLk127_71400	2.83816	ND_352833PNNLRdRP	Cluster822	Pisuviricota;Pisoniviricetes;Picornavirales;Marnaviridae;NA	ND_352833PNNLRdRP	ND_352833	98.947	2209	NA	NA	NA	NA	Opisthokonta,Rhodophyta,SAR	Eukaryote
46-Jose-T1-0-5	46-Jose-T1-0-5PNNLk127_192980	3.7822	ND_376280PNNLRv4_026458_RdRP	Cluster340	Pisuviricota;Pisoniviricetes;Picornavirales;Marnaviridae;NA	ND_376280PNNLRv4_026458_RdRP	ND_376280	97.674	2143	NA	NA	NA	NA	Opisthokonta,Rhodophyta,SAR	Eukaryote
46-Jose-T1-15-25	46-Jose-T1-15-25PNNLk127_305046	2.88108	ND_352833PNNLRdRP	Cluster822	Pisuviricota;Pisoniviricetes;Picornavirales;Marnaviridae;NA	ND_352833PNNLRdRP	ND_352833	99.187	2438	NA	NA	NA	NA	Opisthokonta,Rhodophyta,SAR	Eukaryote
48-Jose-T4-15-25	48-Jose-T4-15-25PNNLk127_717740	3.3672	ND_379096PNNLya2_JAAOEH010001016_1_RdRP	Cluster397	Pisuviricota;Pisoniviricetes;Picornavirales;Marnaviridae;NA	ND_379096PNNLya2_JAAOEH010001016_1_RdRP	ND_379096	96.429	1940	NA	NA	NA	NA	Opisthokonta,Rhodophyta,SAR	Eukaryote
48-Jose-T4-15-25	48-Jose-T4-15-25PNNLk127_843116	2.76271	ND_260107PNNLya2_JAAOEH010001016_1_RdRP	Cluster397	Pisuviricota;Pisoniviricetes;Picornavirales;Marnaviridae;NA	ND_260107PNNLya2_JAAOEH010001016_1_RdRP	ND_260107	93.977	1458	NA	NA	NA	NA	Opisthokonta,Rhodophyta,SAR	Eukaryote
55-Alkar-T1-0-5	55-Alkar-T1-0-5PNNLk127_1569352	3.68333	ND_353554PNNLRdRP	Cluster799	Pisuviricota;Pisoniviricetes;Picornavirales;Marnaviridae;NA	ND_353554PNNLRdRP	ND_353554	97.596	1783	NA	NA	NA	NA	Opisthokonta,Rhodophyta,SAR	Eukaryote
55-Alkar-T1-0-5	55-Alkar-T1-0-5PNNLk127_1783331	3.88751	ND_049514PNNLRdRP	Cluster685	Pisuviricota;Pisoniviricetes;Picornavirales;Marnaviridae;NA	ND_049514PNNLRdRP	ND_049514	93.519	1493	NA	NA	NA	NA	Opisthokonta,Rhodophyta,SAR	Eukaryote
40-Jose-T1-0-5	40-Jose-T1-0-5PNNLk127_51486	21.9859	ND_261027PNNLRdRP	Cluster522	Kitrinoviricota;Magsaviricetes;Nodamuvirales;Nodaviridae;NA	ND_261027PNNLRdRP	ND_261027	97.832	2549	NA	NA	NA	NA	Opisthokonta,SAR	Eukaryote
40-Jose-T1-0-5	40-Jose-T1-0-5PNNLk127_78578	18.6151	ND_254474PNNLRdRP	Cluster302	Kitrinoviricota;Magsaviricetes;Nodamuvirales;Nodaviridae;NA	ND_254474PNNLRdRP	ND_254474	99.476	2082	NA	NA	NA	NA	Opisthokonta,SAR	Eukaryote
42-Alkar-T1-0-5	42-Alkar-T1-0-5PNNLk127_159133	51.0873	ND_261027PNNLRdRP	Cluster522	Kitrinoviricota;Magsaviricetes;Nodamuvirales;Nodaviridae;NA	ND_261027PNNLRdRP	ND_261027	97.764	2543	NA	NA	NA	NA	Opisthokonta,SAR	Eukaryote
42-Alkar-T1-0-5	42-Alkar-T1-0-5PNNLk127_294680	32.8644	ND_126903PNNLRdRP	Cluster361	Kitrinoviricota;Magsaviricetes;Nodamuvirales;Nodaviridae;NA	ND_126903PNNLRdRP	ND_126903	98.223	5805	NA	NA	NA	NA	Opisthokonta,SAR	Eukaryote
43-Jose-T4-0-5	43-Jose-T4-0-5PNNLk127_895771	6.43005	ND_256758PNNLRdRP	Cluster302	Kitrinoviricota;Magsaviricetes;Nodamuvirales;Nodaviridae;NA	ND_256758PNNLRdRP	ND_256758	91.703	3476	NA	NA	NA	NA	Opisthokonta,SAR	Eukaryote
43-Jose-T4-0-5	43-Jose-T4-0-5PNNLk127_907631	97.0905	ND_261027PNNLRdRP	Cluster522	Kitrinoviricota;Magsaviricetes;Nodamuvirales;Nodaviridae;NA	ND_261027PNNLRdRP	ND_261027	97.832	2549	NA	NA	NA	NA	Opisthokonta,SAR	Eukaryote
43-Jose-T4-15-25	43-Jose-T4-15-25PNNLk127_218780	10.7557	ND_252772PNNLRdRP	Cluster302	Kitrinoviricota;Magsaviricetes;Nodamuvirales;Nodaviridae;NA	ND_252772PNNLRdRP	ND_252772	90.261	2748	NA	NA	NA	NA	Opisthokonta,SAR	Eukaryote
53-Jose-T4-0-5	53-Jose-T4-0-5PNNLk127_2547788	6.62117	ND_126903PNNLRdRP	Cluster361	Kitrinoviricota;Magsaviricetes;Nodamuvirales;Nodaviridae;NA	ND_126903PNNLRdRP	ND_126903	98.227	3650	NA	NA	NA	NA	Opisthokonta,SAR	Eukaryote
55-Alkar-T1-0-5	55-Alkar-T1-0-5PNNLk127_1715995	63.7807	ND_126903PNNLRdRP	Cluster361	Kitrinoviricota;Magsaviricetes;Nodamuvirales;Nodaviridae;NA	ND_126903PNNLRdRP	ND_126903	98.217	5782	NA	NA	NA	NA	Opisthokonta,SAR	Eukaryote
55-Alkar-T1-0-5	55-Alkar-T1-0-5PNNLk127_1756034	6.9739	ND_261027PNNLRdRP	Cluster522	Kitrinoviricota;Magsaviricetes;Nodamuvirales;Nodaviridae;NA	ND_261027PNNLRdRP	ND_261027	97.786	2337	NA	NA	NA	NA	Opisthokonta,SAR	Eukaryote
57-Jose-T1-0-5	57-Jose-T1-0-5PNNLk127_1224088	8.11142	ND_140684PNNLRv4_145661_RdRP	Cluster339	Kitrinoviricota;Magsaviricetes;Nodamuvirales;Nodaviridae;NA	ND_140684PNNLRv4_145661_RdRP	ND_140684	94.938	1640	NA	NA	NA	NA	Opisthokonta,SAR	Eukaryote
57-Jose-T1-0-5	57-Jose-T1-0-5PNNLk127_1341872	8.47947	ND_172914PNNLRdRP	Cluster339	Kitrinoviricota;Magsaviricetes;Nodamuvirales;Nodaviridae;NA	ND_172914PNNLRdRP	ND_172914	94.447	2856	NA	NA	NA	NA	Opisthokonta,SAR	Eukaryote
57-Jose-T1-0-5	57-Jose-T1-0-5PNNLk127_1421235	131.945	ND_261027PNNLRdRP	Cluster522	Kitrinoviricota;Magsaviricetes;Nodamuvirales;Nodaviridae;NA	ND_261027PNNLRdRP	ND_261027	97.764	2543	NA	NA	NA	NA	Opisthokonta,SAR	Eukaryote
57-Jose-T1-0-5	57-Jose-T1-0-5PNNLk127_329706	6.50782	ND_142850PNNLRdRP	Cluster339	Kitrinoviricota;Magsaviricetes;Nodamuvirales;Nodaviridae;NA	ND_142850PNNLRdRP	ND_142850	92.822	1454	NA	NA	NA	NA	Opisthokonta,SAR	Eukaryote
57-Jose-T1-0-5	57-Jose-T1-0-5PNNLk127_372272	81.0248	ND_126903PNNLRdRP	Cluster361	Kitrinoviricota;Magsaviricetes;Nodamuvirales;Nodaviridae;NA	ND_126903PNNLRdRP	ND_126903	98.25	5799	NA	NA	NA	NA	Opisthokonta,SAR	Eukaryote
57-Jose-T1-15-25	57-Jose-T1-15-25PNNLk127_28745	6.41274	ND_028638PNNLRdRP	Cluster697	Kitrinoviricota;Magsaviricetes;Nodamuvirales;Nodaviridae;NA	ND_028638PNNLRdRP	ND_028638	99.849	2435	NA	NA	NA	NA	Opisthokonta,SAR	Eukaryote
ControlSoil3-T5-0-5	ControlSoil3-T5-0-5PNNLk127_2920268	403.128	ND_026846PNNLRdRP	Cluster341	Kitrinoviricota;Magsaviricetes;Nodamuvirales;Nodaviridae;NA	ND_026846PNNLRdRP	ND_026846	97.553	3637	NA	NA	NA	NA	Opisthokonta,SAR	Eukaryote
18-Alkar-T4-0-5	18-Alkar-T4-0-5PNNLk127_151836	2.97791	ND_233315PNNLRdRP	Cluster754	Unclassified;NA;NA;NA;NA	ND_233315PNNLRdRP	ND_233315	95.553	1616	NA	NA	NA	NA	Unclassified host lineage	Unclassified host
18-Alkar-T4-0-5	18-Alkar-T4-0-5PNNLk127_167798	89.8595	ND_245619PNNLRdRP	Cluster409	Unclassified;NA;NA;NA;NA	ND_245619PNNLRdRP	ND_245619	94.23	2806	NA	NA	NA	NA	Unclassified host lineage	Unclassified host
18-Alkar-T4-0-5	18-Alkar-T4-0-5PNNLk127_845541	20.3194	ND_126896PNNLRdRP	Cluster655	Unclassified;NA;NA;NA;NA	ND_126896PNNLRdRP	ND_126896	91.431	1832	NA	NA	NA	NA	Unclassified host lineage	Unclassified host
31-Alkar-T1-0-5	31-Alkar-T1-0-5PNNLk127_1193947	14.4235	ND_255992PNNLRdRP	Cluster796	Unclassified;NA;NA;NA;NA	ND_255992PNNLRdRP	ND_255992	93.521	1735	NA	NA	NA	NA	Unclassified host lineage	Unclassified host
31-Alkar-T1-0-5	31-Alkar-T1-0-5PNNLk127_277813	28.2321	ND_141126PNNLRdRP	Cluster809	Unclassified;NA;NA;NA;NA	ND_141126PNNLRdRP	ND_141126	97.423	1984	NA	NA	NA	NA	Unclassified host lineage	Unclassified host
31-Alkar-T1-0-5	31-Alkar-T1-0-5PNNLk127_341270	8.41399	ND_272379PNNLRdRP	Cluster780	Unclassified;NA;NA;NA;NA	ND_272379PNNLRdRP	ND_272379	92.583	1644	NA	NA	NA	NA	Unclassified host lineage	Unclassified host
31-Alkar-T1-0-5	31-Alkar-T1-0-5PNNLk127_363853	15.2867	ND_255955PNNLRdRP	Cluster764	Unclassified;NA;NA;NA;NA	ND_255955PNNLRdRP	ND_255955	93.997	1766	NA	NA	NA	NA	Unclassified host lineage	Unclassified host
31-Alkar-T1-0-5	31-Alkar-T1-0-5PNNLk127_719539	3.48725	ND_126896PNNLRdRP	Cluster655	Unclassified;NA;NA;NA;NA	ND_126896PNNLRdRP	ND_126896	90.453	1360	NA	NA	NA	NA	Unclassified host lineage	Unclassified host
31-Alkar-T1-0-5	31-Alkar-T1-0-5PNNLk127_720102	5.72888	ND_255787PNNLRdRP	Cluster749	Unclassified;NA;NA;NA;NA	ND_255787PNNLRdRP	ND_255787	95.789	1533	NA	NA	NA	NA	Unclassified host lineage	Unclassified host
31-Alkar-T1-0-5	31-Alkar-T1-0-5PNNLk127_834654	18.9177	ND_260979PNNLRdRP	Cluster769	Unclassified;NA;NA;NA;NA	ND_260979PNNLRdRP	ND_260979	91.637	1155	NA	NA	NA	NA	Unclassified host lineage	Unclassified host
31-Alkar-T1-0-5	31-Alkar-T1-0-5PNNLk127_898994	190.139	ND_002923PNNLRdRP	Cluster847	Unclassified;NA;NA;NA;NA	ND_002923PNNLRdRP	ND_002923	93.182	451	NA	NA	NA	NA	Unclassified host lineage	Unclassified host
38-Alkar-T4-0-5	38-Alkar-T4-0-5PNNLk127_155389	15.79	ND_241791PNNLRdRP	Cluster617	Unclassified;NA;NA;NA;NA	ND_241791PNNLRdRP	ND_241791	97.692	2532	NA	NA	NA	NA	Unclassified host lineage	Unclassified host
38-Alkar-T4-0-5	38-Alkar-T4-0-5PNNLk127_169672	5.16926	ND_235158PNNLRdRP	Cluster605	Unclassified;NA;NA;NA;NA	ND_235158PNNLRdRP	ND_235158	95.303	1622	NA	NA	NA	NA	Unclassified host lineage	Unclassified host
38-Alkar-T4-0-5	38-Alkar-T4-0-5PNNLk127_405286	12.8944	ND_126896PNNLRdRP	Cluster655	Unclassified;NA;NA;NA;NA	ND_126896PNNLRdRP	ND_126896	91.58	1844	NA	NA	NA	NA	Unclassified host lineage	Unclassified host
38-Alkar-T4-0-5	38-Alkar-T4-0-5PNNLk127_524767	12.1833	ND_260979PNNLRdRP	Cluster769	Unclassified;NA;NA;NA;NA	ND_260979PNNLRdRP	ND_260979	90.733	1991	NA	NA	NA	NA	Unclassified host lineage	Unclassified host
40-Jose-T1-0-5	40-Jose-T1-0-5PNNLk127_1000574	21.0957	ND_129728PNNLRdRP	Cluster664	Unclassified;NA;NA;NA;NA	ND_129728PNNLRdRP	ND_129728	90.909	1646	NA	NA	NA	NA	Unclassified host lineage	Unclassified host
40-Jose-T1-0-5	40-Jose-T1-0-5PNNLk127_1039833	38.3034	ND_323865PNNLRdRP	Cluster614	Unclassified;NA;NA;NA;NA	ND_323865PNNLRdRP	ND_323865	90.098	1583	NA	NA	NA	NA	Unclassified host lineage	Unclassified host
40-Jose-T1-0-5	40-Jose-T1-0-5PNNLk127_555860	13.8494	ND_168056PNNLRdRP	Cluster583	Unclassified;NA;NA;NA;NA	ND_168056PNNLRdRP	ND_168056	96.547	1247	NA	NA	NA	NA	Unclassified host lineage	Unclassified host
40-Jose-T1-0-5	40-Jose-T1-0-5PNNLk127_624642	6.26968	ND_003394PNNLRdRP	Cluster841	Unclassified;NA;NA;NA;NA	ND_003394PNNLRdRP	ND_003394	94.31	1258	NA	NA	NA	NA	Unclassified host lineage	Unclassified host
40-Jose-T1-0-5	40-Jose-T1-0-5PNNLk127_668192	6.51715	ND_271575PNNLRdRP	Cluster660	Unclassified;NA;NA;NA;NA	ND_271575PNNLRdRP	ND_271575	98.279	1832	NA	NA	NA	NA	Unclassified host lineage	Unclassified host
40-Jose-T1-0-5	40-Jose-T1-0-5PNNLk127_828419	16.6663	ND_370255PNNLRdRP	Cluster633	Unclassified;NA;NA;NA;NA	ND_370255PNNLRdRP	ND_370255	95.126	1877	NA	NA	NA	NA	Unclassified host lineage	Unclassified host
40-Jose-T1-15-25	40-Jose-T1-15-25PNNLk127_307786	34.9578	ND_131694PNNLRdRP	Cluster774	Unclassified;NA;NA;NA;NA	ND_131694PNNLRdRP	ND_131694	96.15	1698	NA	NA	NA	NA	Unclassified host lineage	Unclassified host
40-Jose-T1-15-25	40-Jose-T1-15-25PNNLk127_649873	8.42908	ND_226725PNNLRdRP	Cluster706	Unclassified;NA;NA;NA;NA	ND_226725PNNLRdRP	ND_226725	90.331	2060	NA	NA	NA	NA	Unclassified host lineage	Unclassified host
40-Jose-T1-15-25	40-Jose-T1-15-25PNNLk127_9000	4.70702	ND_052226PNNLRdRP	Cluster520	Unclassified;NA;NA;NA;NA	ND_052226PNNLRdRP	ND_052226	95.221	2615	NA	NA	NA	NA	Unclassified host lineage	Unclassified host
42-Alkar-T1-0-5	42-Alkar-T1-0-5PNNLk127_1126780	29.3457	ND_129728PNNLRdRP	Cluster664	Unclassified;NA;NA;NA;NA	ND_129728PNNLRdRP	ND_129728	90.909	1646	NA	NA	NA	NA	Unclassified host lineage	Unclassified host
42-Alkar-T1-0-5	42-Alkar-T1-0-5PNNLk127_1195897	6.0904	ND_253318PNNLRdRP	Cluster815	Unclassified;NA;NA;NA;NA	ND_253318PNNLRdRP	ND_253318	99.127	1443	NA	NA	NA	NA	Unclassified host lineage	Unclassified host
42-Alkar-T1-0-5	42-Alkar-T1-0-5PNNLk127_778246	9.71565	ND_271575PNNLRdRP	Cluster660	Unclassified;NA;NA;NA;NA	ND_271575PNNLRdRP	ND_271575	93.613	1565	NA	NA	NA	NA	Unclassified host lineage	Unclassified host
42-Alkar-T1-0-5	42-Alkar-T1-0-5PNNLk127_974317	13.9329	ND_276628PNNLRdRP	Cluster839	Unclassified;NA;NA;NA;NA	ND_276628PNNLRdRP	ND_276628	96.296	1906	NA	NA	NA	NA	Unclassified host lineage	Unclassified host
43-Jose-T4-0-5	43-Jose-T4-0-5PNNLk127_564473	278.162	ND_159279PNNLRdRP	Cluster635	Unclassified;NA;NA;NA;NA	ND_159279PNNLRdRP	ND_159279	91.912	3121	NA	NA	NA	NA	Unclassified host lineage	Unclassified host
43-Jose-T4-0-5	43-Jose-T4-0-5PNNLk127_619469	5.64554	ND_265704PNNLRdRP	Cluster387	Unclassified;NA;NA;NA;NA	ND_265704PNNLRdRP	ND_265704	93.685	2606	NA	NA	NA	NA	Unclassified host lineage	Unclassified host
43-Jose-T4-15-25	43-Jose-T4-15-25PNNLk127_181294	42.0939	ND_003584PNNLRdRP	Cluster863	Unclassified;NA;NA;NA;NA	ND_003584PNNLRdRP	ND_003584	97.399	586	NA	NA	NA	NA	Unclassified host lineage	Unclassified host
43-Jose-T4-15-25	43-Jose-T4-15-25PNNLk127_401869	8.52499	ND_159493PNNLRdRP	Cluster790	Unclassified;NA;NA;NA;NA	ND_159493PNNLRdRP	ND_159493	94.981	1653	NA	NA	NA	NA	Unclassified host lineage	Unclassified host
43-Jose-T4-15-25	43-Jose-T4-15-25PNNLk127_653473	9.24455	ND_159279PNNLRdRP	Cluster635	Unclassified;NA;NA;NA;NA	ND_159279PNNLRdRP	ND_159279	92.01	2276	NA	NA	NA	NA	Unclassified host lineage	Unclassified host
46-Jose-T1-0-5	46-Jose-T1-0-5PNNLk127_1076308	13.0721	ND_159493PNNLRdRP	Cluster790	Unclassified;NA;NA;NA;NA	ND_159493PNNLRdRP	ND_159493	94.698	1696	NA	NA	NA	NA	Unclassified host lineage	Unclassified host
46-Jose-T1-0-5	46-Jose-T1-0-5PNNLk127_1393162	17.2186	ND_266767PNNLRdRP	Cluster566	Unclassified;NA;NA;NA;NA	ND_266767PNNLRdRP	ND_266767	91.877	3747	NA	NA	NA	NA	Unclassified host lineage	Unclassified host
46-Jose-T1-0-5	46-Jose-T1-0-5PNNLk127_1511339	13.158	ND_129728PNNLRdRP	Cluster664	Unclassified;NA;NA;NA;NA	ND_129728PNNLRdRP	ND_129728	93.443	1807	NA	NA	NA	NA	Unclassified host lineage	Unclassified host
46-Jose-T1-0-5	46-Jose-T1-0-5PNNLk127_1690319	6.38382	ND_129722PNNLRdRP	Cluster663	Unclassified;NA;NA;NA;NA	ND_129722PNNLRdRP	ND_129722	93.279	1796	NA	NA	NA	NA	Unclassified host lineage	Unclassified host
46-Jose-T1-0-5	46-Jose-T1-0-5PNNLk127_1802114	5.47287	ND_126896PNNLRdRP	Cluster655	Unclassified;NA;NA;NA;NA	ND_126896PNNLRdRP	ND_126896	91.968	1230	NA	NA	NA	NA	Unclassified host lineage	Unclassified host
46-Jose-T1-0-5	46-Jose-T1-0-5PNNLk127_252412	68.3228	ND_218724PNNLRdRP	Cluster795	Unclassified;NA;NA;NA;NA	ND_218724PNNLRdRP	ND_218724	91.435	1724	NA	NA	NA	NA	Unclassified host lineage	Unclassified host
46-Jose-T1-0-5	46-Jose-T1-0-5PNNLk127_48585	15.1398	ND_159279PNNLRdRP	Cluster635	Unclassified;NA;NA;NA;NA	ND_159279PNNLRdRP	ND_159279	92.67	2414	NA	NA	NA	NA	Unclassified host lineage	Unclassified host
46-Jose-T1-15-25	46-Jose-T1-15-25PNNLk127_153974	11.6704	ND_131694PNNLRdRP	Cluster774	Unclassified;NA;NA;NA;NA	ND_131694PNNLRdRP	ND_131694	96.254	1576	NA	NA	NA	NA	Unclassified host lineage	Unclassified host
46-Jose-T1-15-25	46-Jose-T1-15-25PNNLk127_205283	3.6428	ND_272379PNNLRdRP	Cluster780	Unclassified;NA;NA;NA;NA	ND_272379PNNLRdRP	ND_272379	92.022	1282	NA	NA	NA	NA	Unclassified host lineage	Unclassified host
46-Jose-T1-15-25	46-Jose-T1-15-25PNNLk127_290091	32.6896	ND_159493PNNLRdRP	Cluster790	Unclassified;NA;NA;NA;NA	ND_159493PNNLRdRP	ND_159493	94.79	1701	NA	NA	NA	NA	Unclassified host lineage	Unclassified host
46-Jose-T1-15-25	46-Jose-T1-15-25PNNLk127_39269	6.75288	ND_260979PNNLRdRP	Cluster769	Unclassified;NA;NA;NA;NA	ND_260979PNNLRdRP	ND_260979	90.654	1984	NA	NA	NA	NA	Unclassified host lineage	Unclassified host
48-Jose-T4-0-5	48-Jose-T4-0-5PNNLk127_104404	8.62576	ND_255965PNNLRdRP	Cluster689	Unclassified;NA;NA;NA;NA	ND_255965PNNLRdRP	ND_255965	91.611	1655	NA	NA	NA	NA	Unclassified host lineage	Unclassified host
48-Jose-T4-0-5	48-Jose-T4-0-5PNNLk127_1467098	11.7664	ND_255955PNNLRdRP	Cluster764	Unclassified;NA;NA;NA;NA	ND_255955PNNLRdRP	ND_255955	91.29	1626	NA	NA	NA	NA	Unclassified host lineage	Unclassified host
48-Jose-T4-0-5	48-Jose-T4-0-5PNNLk127_442117	26.0527	ND_257017PNNLRdRP	Cluster715	Unclassified;NA;NA;NA;NA	ND_257017PNNLRdRP	ND_257017	90.123	2302	NA	NA	NA	NA	Unclassified host lineage	Unclassified host
48-Jose-T4-0-5	48-Jose-T4-0-5PNNLk127_840676	4.10162	ND_262263PNNLRdRP	Cluster826	Unclassified;NA;NA;NA;NA	ND_262263PNNLRdRP	ND_262263	92.29	1879	NA	NA	NA	NA	Unclassified host lineage	Unclassified host
48-Jose-T4-15-25	48-Jose-T4-15-25PNNLk127_1195739	119.841	ND_126896PNNLRdRP	Cluster655	Unclassified;NA;NA;NA;NA	ND_126896PNNLRdRP	ND_126896	91.505	1838	NA	NA	NA	NA	Unclassified host lineage	Unclassified host
48-Jose-T4-15-25	48-Jose-T4-15-25PNNLk127_1198042	39.3577	ND_260979PNNLRdRP	Cluster769	Unclassified;NA;NA;NA;NA	ND_260979PNNLRdRP	ND_260979	90.837	2010	NA	NA	NA	NA	Unclassified host lineage	Unclassified host
48-Jose-T4-15-25	48-Jose-T4-15-25PNNLk127_1202447	6.18664	ND_033756PNNLRdRP	Cluster852	Unclassified;NA;NA;NA;NA	ND_033756PNNLRdRP	ND_033756	94.397	1973	NA	NA	NA	NA	Unclassified host lineage	Unclassified host
48-Jose-T4-15-25	48-Jose-T4-15-25PNNLk127_1343311	2.90396	ND_255441PNNLRdRP	Cluster480	Unclassified;NA;NA;NA;NA	ND_255441PNNLRdRP	ND_255441	90.052	1735	NA	NA	NA	NA	Unclassified host lineage	Unclassified host
48-Jose-T4-15-25	48-Jose-T4-15-25PNNLk127_921928	39.312	ND_050297PNNLRdRP	Cluster851	Unclassified;NA;NA;NA;NA	ND_050297PNNLRdRP	ND_050297	92.955	1797	NA	NA	NA	NA	Unclassified host lineage	Unclassified host
53-Jose-T4-0-5	53-Jose-T4-0-5PNNLk127_1039377	1.99387	ND_225913PNNLRdRP	Cluster605	Unclassified;NA;NA;NA;NA	ND_225913PNNLRdRP	ND_225913	91.332	1493	NA	NA	NA	NA	Unclassified host lineage	Unclassified host
53-Jose-T4-0-5	53-Jose-T4-0-5PNNLk127_1992871	8.09561	ND_275396PNNLRdRP	Cluster721	Unclassified;NA;NA;NA;NA	ND_275396PNNLRdRP	ND_275396	92.705	1622	NA	NA	NA	NA	Unclassified host lineage	Unclassified host
53-Jose-T4-0-5	53-Jose-T4-0-5PNNLk127_2276991	10.1113	ND_131350PNNLRdRP	Cluster200	Unclassified;NA;NA;NA;NA	ND_131350PNNLRdRP	ND_131350	91.186	3483	NA	NA	NA	NA	Unclassified host lineage	Unclassified host
53-Jose-T4-0-5	53-Jose-T4-0-5PNNLk127_237631	5.48132	ND_257017PNNLRdRP	Cluster715	Unclassified;NA;NA;NA;NA	ND_257017PNNLRdRP	ND_257017	93.881	2436	NA	NA	NA	NA	Unclassified host lineage	Unclassified host
53-Jose-T4-0-5	53-Jose-T4-0-5PNNLk127_2607978	4.82794	ND_254446PNNLRdRP	Cluster845	Unclassified;NA;NA;NA;NA	ND_254446PNNLRdRP	ND_254446	95.271	1844	NA	NA	NA	NA	Unclassified host lineage	Unclassified host
53-Jose-T4-0-5	53-Jose-T4-0-5PNNLk127_430446	19.6496	ND_133407PNNLRdRP	Cluster855	Unclassified;NA;NA;NA;NA	ND_133407PNNLRdRP	ND_133407	90.359	3663	NA	NA	NA	NA	Unclassified host lineage	Unclassified host
53-Jose-T4-0-5	53-Jose-T4-0-5PNNLk127_495173	1.55389	ND_173374PNNLRdRP	Cluster723	Unclassified;NA;NA;NA;NA	ND_173374PNNLRdRP	ND_173374	90.205	824	NA	NA	NA	NA	Unclassified host lineage	Unclassified host
53-Jose-T4-0-5	53-Jose-T4-0-5PNNLk127_637874	5.65285	ND_126896PNNLRdRP	Cluster655	Unclassified;NA;NA;NA;NA	ND_126896PNNLRdRP	ND_126896	91.35	1827	NA	NA	NA	NA	Unclassified host lineage	Unclassified host
53-Jose-T4-15-25	53-Jose-T4-15-25PNNLk127_352830	17.5859	ND_222298PNNLRdRP	Cluster605	Unclassified;NA;NA;NA;NA	ND_222298PNNLRdRP	ND_222298	92.586	3406	NA	NA	NA	NA	Unclassified host lineage	Unclassified host
55-Alkar-T1-0-5	55-Alkar-T1-0-5PNNLk127_1597653	5.9202	ND_272379PNNLRdRP	Cluster780	Unclassified;NA;NA;NA;NA	ND_272379PNNLRdRP	ND_272379	92.664	1650	NA	NA	NA	NA	Unclassified host lineage	Unclassified host
55-Alkar-T1-0-5	55-Alkar-T1-0-5PNNLk127_1714439	4.57211	ND_128762PNNLRdRP	Cluster407	Unclassified;NA;NA;NA;NA	ND_128762PNNLRdRP	ND_128762	96.46	2423	NA	NA	NA	NA	Unclassified host lineage	Unclassified host
55-Alkar-T1-0-5	55-Alkar-T1-0-5PNNLk127_1839476	44.9133	ND_233315PNNLRdRP	Cluster754	Unclassified;NA;NA;NA;NA	ND_233315PNNLRdRP	ND_233315	95.717	1838	NA	NA	NA	NA	Unclassified host lineage	Unclassified host
55-Alkar-T1-0-5	55-Alkar-T1-0-5PNNLk127_2068799	34.4123	ND_241226PNNLRdRP	Cluster234	Unclassified;NA;NA;NA;NA	ND_241226PNNLRdRP	ND_241226	97.929	4098	NA	NA	NA	NA	Unclassified host lineage	Unclassified host
57-Jose-T1-0-5	57-Jose-T1-0-5PNNLk127_12190	27.62	ND_129728PNNLRdRP	Cluster664	Unclassified;NA;NA;NA;NA	ND_129728PNNLRdRP	ND_129728	91.883	1712	NA	NA	NA	NA	Unclassified host lineage	Unclassified host
57-Jose-T1-0-5	57-Jose-T1-0-5PNNLk127_1235623	108.186	ND_131350PNNLRdRP	Cluster200	Unclassified;NA;NA;NA;NA	ND_131350PNNLRdRP	ND_131350	90.744	6154	NA	NA	NA	NA	Unclassified host lineage	Unclassified host
57-Jose-T1-0-5	57-Jose-T1-0-5PNNLk127_1283802	15.9943	ND_268382PNNLRdRP	Cluster565	Unclassified;NA;NA;NA;NA	ND_268382PNNLRdRP	ND_268382	93.617	2244	NA	NA	NA	NA	Unclassified host lineage	Unclassified host
57-Jose-T1-0-5	57-Jose-T1-0-5PNNLk127_1553460	4.13982	ND_245740PNNLRdRP	Cluster673	Unclassified;NA;NA;NA;NA	ND_245740PNNLRdRP	ND_245740	98.515	2021	NA	NA	NA	NA	Unclassified host lineage	Unclassified host
57-Jose-T1-0-5	57-Jose-T1-0-5PNNLk127_1568984	30.615	ND_233315PNNLRdRP	Cluster754	Unclassified;NA;NA;NA;NA	ND_233315PNNLRdRP	ND_233315	96.073	1864	NA	NA	NA	NA	Unclassified host lineage	Unclassified host
57-Jose-T1-0-5	57-Jose-T1-0-5PNNLk127_1573662	36.7264	ND_254443PNNLRdRP	Cluster788	Unclassified;NA;NA;NA;NA	ND_254443PNNLRdRP	ND_254443	95.116	1838	NA	NA	NA	NA	Unclassified host lineage	Unclassified host
57-Jose-T1-0-5	57-Jose-T1-0-5PNNLk127_1578799	7.25794	ND_141664PNNLRdRP	Cluster300	Unclassified;NA;NA;NA;NA	ND_141664PNNLRdRP	ND_141664	96.414	1563	NA	NA	NA	NA	Unclassified host lineage	Unclassified host
57-Jose-T1-0-5	57-Jose-T1-0-5PNNLk127_164733	3.50545	ND_029896PNNLRdRP	Cluster274	Unclassified;NA;NA;NA;NA	ND_029896PNNLRdRP	ND_029896	93.321	1659	NA	NA	NA	NA	Unclassified host lineage	Unclassified host
57-Jose-T1-0-5	57-Jose-T1-0-5PNNLk127_1671145	12.3092	ND_245619PNNLRdRP	Cluster409	Unclassified;NA;NA;NA;NA	ND_245619PNNLRdRP	ND_245619	94.121	2795	NA	NA	NA	NA	Unclassified host lineage	Unclassified host
57-Jose-T1-0-5	57-Jose-T1-0-5PNNLk127_260019	5.50477	ND_370255PNNLRdRP	Cluster633	Unclassified;NA;NA;NA;NA	ND_370255PNNLRdRP	ND_370255	95.164	1731	NA	NA	NA	NA	Unclassified host lineage	Unclassified host
57-Jose-T1-0-5	57-Jose-T1-0-5PNNLk127_394022	14.2313	ND_130069PNNLRdRP	Cluster408	Unclassified;NA;NA;NA;NA	ND_130069PNNLRdRP	ND_130069	90.25	2905	NA	NA	NA	NA	Unclassified host lineage	Unclassified host
57-Jose-T1-0-5	57-Jose-T1-0-5PNNLk127_512095	5.34414	ND_098985PNNLRdRP	Cluster779	Unclassified;NA;NA;NA;NA	ND_098985PNNLRdRP	ND_098985	97.044	1367	NA	NA	NA	NA	Unclassified host lineage	Unclassified host
57-Jose-T1-0-5	57-Jose-T1-0-5PNNLk127_520264	5.3794	ND_246017PNNLRdRP	Cluster596	Unclassified;NA;NA;NA;NA	ND_246017PNNLRdRP	ND_246017	97.154	2078	NA	NA	NA	NA	Unclassified host lineage	Unclassified host
57-Jose-T1-0-5	57-Jose-T1-0-5PNNLk127_538295	1.59038	ND_181524PNNLRdRP	Cluster703	Unclassified;NA;NA;NA;NA	ND_181524PNNLRdRP	ND_181524	96.115	1757	NA	NA	NA	NA	Unclassified host lineage	Unclassified host
57-Jose-T1-0-5	57-Jose-T1-0-5PNNLk127_890909	8.65734	ND_277176PNNLRdRP	Cluster610	Unclassified;NA;NA;NA;NA	ND_277176PNNLRdRP	ND_277176	94.694	3452	NA	NA	NA	NA	Unclassified host lineage	Unclassified host
57-Jose-T1-0-5	57-Jose-T1-0-5PNNLk127_925162	18.0454	ND_272379PNNLRdRP	Cluster780	Unclassified;NA;NA;NA;NA	ND_272379PNNLRdRP	ND_272379	90.547	1419	NA	NA	NA	NA	Unclassified host lineage	Unclassified host
57-Jose-T1-15-25	57-Jose-T1-15-25PNNLk127_173244	34.9502	ND_131350PNNLRdRP	Cluster200	Unclassified;NA;NA;NA;NA	ND_131350PNNLRdRP	ND_131350	90.722	6148	NA	NA	NA	NA	Unclassified host lineage	Unclassified host
57-Jose-T1-15-25	57-Jose-T1-15-25PNNLk127_19292	10.6288	ND_028679PNNLRdRP	Cluster775	Unclassified;NA;NA;NA;NA	ND_028679PNNLRdRP	ND_028679	96.603	3367	NA	NA	NA	NA	Unclassified host lineage	Unclassified host
57-Jose-T1-15-25	57-Jose-T1-15-25PNNLk127_616723	4.80899	ND_257017PNNLRdRP	Cluster715	Unclassified;NA;NA;NA;NA	ND_257017PNNLRdRP	ND_257017	93.95	2543	NA	NA	NA	NA	Unclassified host lineage	Unclassified host
57-Jose-T1-15-25	57-Jose-T1-15-25PNNLk127_75136	18.6307	ND_247426PNNLRdRP	Cluster781	Unclassified;NA;NA;NA;NA	ND_247426PNNLRdRP	ND_247426	97.038	2100	NA	NA	NA	NA	Unclassified host lineage	Unclassified host
57-Jose-T1-15-25	57-Jose-T1-15-25PNNLk127_923749	17.4583	ND_137151PNNLRdRP	Cluster531	Unclassified;NA;NA;NA;NA	ND_137151PNNLRdRP	ND_137151	92.008	2154	NA	NA	NA	NA	Unclassified host lineage	Unclassified host
58-Alkar-T4-0-5	58-Alkar-T4-0-5PNNLk127_1087810	10.1024	ND_126896PNNLRdRP	Cluster655	Unclassified;NA;NA;NA;NA	ND_126896PNNLRdRP	ND_126896	91.58	1844	NA	NA	NA	NA	Unclassified host lineage	Unclassified host
58-Alkar-T4-0-5	58-Alkar-T4-0-5PNNLk127_2164775	32.729	ND_233315PNNLRdRP	Cluster754	Unclassified;NA;NA;NA;NA	ND_233315PNNLRdRP	ND_233315	95.371	1818	NA	NA	NA	NA	Unclassified host lineage	Unclassified host
58-Alkar-T4-0-5	58-Alkar-T4-0-5PNNLk127_484977	3.83957	ND_262263PNNLRdRP	Cluster826	Unclassified;NA;NA;NA;NA	ND_262263PNNLRdRP	ND_262263	91.288	1410	NA	NA	NA	NA	Unclassified host lineage	Unclassified host
ControlSoil2-T5-0-5	ControlSoil2-T5-0-5PNNLk127_2053619	4.75179	ND_088171PNNLRdRP	Cluster694	Unclassified;NA;NA;NA;NA	ND_088171PNNLRdRP	ND_088171	94.634	1820	NA	NA	NA	NA	Unclassified host lineage	Unclassified host
ControlSoil2-T5-0-5	ControlSoil2-T5-0-5PNNLk127_248451	14.4806	ND_088013PNNLRdRP	Cluster798	Unclassified;NA;NA;NA;NA	ND_088013PNNLRdRP	ND_088013	93.678	1810	NA	NA	NA	NA	Unclassified host lineage	Unclassified host
ControlSoil3-T5-0-5	ControlSoil3-T5-0-5PNNLk127_3209827	43.937	ND_126896PNNLRdRP	Cluster655	Unclassified;NA;NA;NA;NA	ND_126896PNNLRdRP	ND_126896	91.505	1838	NA	NA	NA	NA	Unclassified host lineage	Unclassified host
ControlSoil3-T5-0-5	ControlSoil3-T5-0-5PNNLk127_3445903	3.14896	ND_246055PNNLRdRP	Cluster587	Unclassified;NA;NA;NA;NA	ND_246055PNNLRdRP	ND_246055	91.649	1290	NA	NA	NA	NA	Unclassified host lineage	Unclassified host
ControlSoil3-T5-0-5	ControlSoil3-T5-0-5PNNLk127_3749595	8.71622	ND_233315PNNLRdRP	Cluster754	Unclassified;NA;NA;NA;NA	ND_233315PNNLRdRP	ND_233315	95.721	1840	NA	NA	NA	NA	Unclassified host lineage	Unclassified host
ControlSoil3-T5-0-5	ControlSoil3-T5-0-5PNNLk127_526210	4.55798	ND_253387PNNLRdRP	Cluster688	Unclassified;NA;NA;NA;NA	ND_253387PNNLRdRP	ND_253387	91.25	1635	NA	NA	NA	NA	Unclassified host lineage	Unclassified host
ControlSoil3-T5-0-5	ControlSoil3-T5-0-5PNNLk127_836447	9.95483	ND_210661PNNLRdRP	Cluster791	Unclassified;NA;NA;NA;NA	ND_210661PNNLRdRP	ND_210661	92.843	1458	NA	NA	NA	NA	Unclassified host lineage	Unclassified host
18-Alkar-T4-0-5	18-Alkar-T4-0-5PNNLk127_47282	2.80512	ND_253538PNNLRv4_086676_RdRP	Cluster379	Pisuviricota;Pisoniviricetes;Picornavirales;f.0011;NA	ND_253538PNNLRv4_086676_RdRP	ND_253538	93.783	1421	NA	NA	NA	NA	Viridiplantae	Eukaryote
55-Alkar-T1-0-5	55-Alkar-T1-0-5PNNLk127_420397	4.05503	ND_262349PNNLRv4_086676_RdRP	Cluster379	Pisuviricota;Pisoniviricetes;Picornavirales;f.0011;NA	ND_262349PNNLRv4_086676_RdRP	ND_262349	98.826	1519	NA	NA	NA	NA	Viridiplantae	Eukaryote
57-Jose-T1-0-5	57-Jose-T1-0-5PNNLk127_1220112	7.00471	ND_262349PNNLRv4_086676_RdRP	Cluster379	Pisuviricota;Pisoniviricetes;Picornavirales;f.0011;NA	ND_262349PNNLRv4_086676_RdRP	ND_262349	98.843	2313	NA	NA	NA	NA	Viridiplantae	Eukaryote
57-Jose-T1-0-5	57-Jose-T1-0-5PNNLk127_1345279	6.69076	ND_276767PNNLRdRP	Cluster111	Pisuviricota;Pisoniviricetes;Picornavirales;f.0011;NA	ND_276767PNNLRdRP	ND_276767	99.509	1482	NA	NA	NA	NA	Viridiplantae	Eukaryote
57-Jose-T1-15-25	57-Jose-T1-15-25PNNLk127_792034	27.6423	ND_253538PNNLRv4_086676_RdRP	Cluster379	Pisuviricota;Pisoniviricetes;Picornavirales;f.0011;NA	ND_253538PNNLRv4_086676_RdRP	ND_253538	92.163	1413	NA	NA	NA	NA	Viridiplantae	Eukaryote
58-Alkar-T4-0-5	58-Alkar-T4-0-5PNNLk127_2242237	3.2402	ND_253538PNNLRv4_086676_RdRP	Cluster379	Pisuviricota;Pisoniviricetes;Picornavirales;f.0011;NA	ND_253538PNNLRv4_086676_RdRP	ND_253538	92.163	1413	NA	NA	NA	NA	Viridiplantae	Eukaryote
58-Alkar-T4-0-5	58-Alkar-T4-0-5PNNLk127_450507	3.14634	ND_262600PNNLRv4_086676_RdRP	Cluster379	Pisuviricota;Pisoniviricetes;Picornavirales;f.0011;NA	ND_262600PNNLRv4_086676_RdRP	ND_262600	92.308	1035	NA	NA	NA	NA	Viridiplantae	Eukaryote
18-Alkar-T4-0-5	18-Alkar-T4-0-5PNNLk127_616604	6.14375	ND_098716PNNLRv4_176061_RdRP	Cluster2	Pisuviricota;Pisoniviricetes;Picornavirales;f.0005;NA	ND_098716PNNLRv4_176061_RdRP	ND_098716	96.97	1663	NA	NA	NA	NA	Viridiplantae,Opisthokonta	Eukaryote
31-Alkar-T1-0-5	31-Alkar-T1-0-5PNNLk127_1063332	20.1715	ND_231493PNNLRdRP	Cluster813	Lenarviricota;Miaviricetes;Ourlivirales;Botourmiaviridae;Erysiphe_necator_associated_ourmia-like_virus_10	ND_231493PNNLRdRP	ND_231493	96.861	1810	NA	NA	NA	NA	Viridiplantae,Opisthokonta	Eukaryote
31-Alkar-T1-0-5	31-Alkar-T1-0-5PNNLk127_146648	25.783	ND_422642PNNLRdRP	Cluster728	Lenarviricota;Miaviricetes;Ourlivirales;Botourmiaviridae;Erysiphe_necator_associated_ourmia-like_virus_10	ND_422642PNNLRdRP	ND_422642	92.321	1581	NA	NA	NA	NA	Viridiplantae,Opisthokonta	Eukaryote
31-Alkar-T1-0-5	31-Alkar-T1-0-5PNNLk127_308288	1918.81	ND_025248PNNLRdRP	Cluster363	Kitrinoviricota;c.0032;o.0043;f.0169;NA	ND_025248PNNLRdRP	ND_025248	93.455	6168	NA	NA	NA	NA	Viridiplantae,Opisthokonta	Eukaryote
31-Alkar-T1-0-5	31-Alkar-T1-0-5PNNLk127_463317	4.7139	ND_022839PNNLRdRP	Cluster500	Lenarviricota;Miaviricetes;Ourlivirales;Botourmiaviridae;Plasmopara_viticola_lesion_associated_ourmia-like_virus_25	ND_022839PNNLRdRP	ND_022839	94.7	1554	NA	NA	NA	NA	Viridiplantae,Opisthokonta	Eukaryote
31-Alkar-T1-0-5	31-Alkar-T1-0-5PNNLk127_466428	9.07988	ND_141783PNNLRdRP	Cluster647	Lenarviricota;Miaviricetes;Ourlivirales;Botourmiaviridae;NA	ND_141783PNNLRdRP	ND_141783	97.436	1663	NA	NA	NA	NA	Viridiplantae,Opisthokonta	Eukaryote
31-Alkar-T1-0-5	31-Alkar-T1-0-5PNNLk127_632477	14.2756	ND_026780PNNLRdRP	Cluster334	Lenarviricota;Miaviricetes;Ourlivirales;Botourmiaviridae;NA	ND_026780PNNLRdRP	ND_026780	95.598	2331	NA	NA	NA	NA	Viridiplantae,Opisthokonta	Eukaryote
31-Alkar-T1-0-5	31-Alkar-T1-0-5PNNLk127_748601	75.6966	ND_264372PNNLRdRP	Cluster217	Kitrinoviricota;c.0032;o.0043;f.0170;NA	ND_264372PNNLRdRP	ND_264372	93.123	2789	NA	NA	NA	NA	Viridiplantae,Opisthokonta	Eukaryote
38-Alkar-T4-0-5	38-Alkar-T4-0-5PNNLk127_383579	7.31128	ND_039913PNNLRdRP	Cluster530	Pisuviricota;Duplopiviricetes;Durnavirales;f.0109.base-Curvula;Partitiviridae_sp	ND_039913PNNLRdRP	ND_039913	93.065	1810	NA	NA	NA	NA	Viridiplantae,Opisthokonta	Eukaryote
38-Alkar-T4-0-5	38-Alkar-T4-0-5PNNLk127_385616	3.6792	ND_242430PNNLRdRP	Cluster704	Lenarviricota;Miaviricetes;Ourlivirales;Botourmiaviridae;NA	ND_242430PNNLRdRP	ND_242430	96.987	1171	NA	NA	NA	NA	Viridiplantae,Opisthokonta	Eukaryote
38-Alkar-T4-0-5	38-Alkar-T4-0-5PNNLk127_836397	2.32066	ND_053140PNNLRv4_176061_RdRP	Cluster2	Pisuviricota;Pisoniviricetes;Picornavirales;f.0005;NA	ND_053140PNNLRv4_176061_RdRP	ND_053140	97.037	1363	NA	NA	NA	NA	Viridiplantae,Opisthokonta	Eukaryote
40-Jose-T1-0-5	40-Jose-T1-0-5PNNLk127_220473	6.14812	ND_268772PNNLRdRP	Cluster609	Pisuviricota;Stelpaviricetes;o.0005.base-Patata;f.0059;NA	ND_268772PNNLRdRP	ND_268772	93.164	1504	NA	NA	NA	NA	Viridiplantae,Opisthokonta	Eukaryote
40-Jose-T1-0-5	40-Jose-T1-0-5PNNLk127_235876	7.14724	ND_251591PNNLRdRP	Cluster233	Lenarviricota;Miaviricetes;Ourlivirales;Botourmiaviridae;NA	ND_251591PNNLRdRP	ND_251591	96.655	2385	NA	NA	NA	NA	Viridiplantae,Opisthokonta	Eukaryote
40-Jose-T1-0-5	40-Jose-T1-0-5PNNLk127_708780	7.9937	ND_374718PNNLRv4_047470_RdRP	Cluster191	Pisuviricota;Pisoniviricetes;Picornavirales;f.0033;NA	ND_374718PNNLRv4_047470_RdRP	ND_374718	97.988	2329	NA	NA	NA	NA	Viridiplantae,Opisthokonta	Eukaryote
40-Jose-T1-0-5	40-Jose-T1-0-5PNNLk127_767306	3.43834	ND_138973PNNLRdRP	Cluster364	Lenarviricota;Miaviricetes;Ourlivirales;Botourmiaviridae;NA	ND_138973PNNLRdRP	ND_138973	93.118	1406	NA	NA	NA	NA	Viridiplantae,Opisthokonta	Eukaryote
40-Jose-T1-0-5	40-Jose-T1-0-5PNNLk127_899749	6.6817	ND_076290PNNLRdRP	Cluster429	Lenarviricota;Miaviricetes;Ourlivirales;Botourmiaviridae;NA	ND_076290PNNLRdRP	ND_076290	95.164	2839	NA	NA	NA	NA	Viridiplantae,Opisthokonta	Eukaryote
40-Jose-T1-15-25	40-Jose-T1-15-25PNNLk127_686435	5.11362	ND_129671PNNLRdRP	Cluster307	Kitrinoviricota;Tolucaviricetes;Tolivirales;Tombusviridae;NA	ND_129671PNNLRdRP	ND_129671	96.114	2351	NA	NA	NA	NA	Viridiplantae,Opisthokonta	Eukaryote
42-Alkar-T1-0-5	42-Alkar-T1-0-5PNNLk127_249931	4.92832	ND_050321PNNLRdRP	Cluster262	Lenarviricota;Miaviricetes;Ourlivirales;Botourmiaviridae;NA	ND_050321PNNLRdRP	ND_050321	97.892	3530	NA	NA	NA	NA	Viridiplantae,Opisthokonta	Eukaryote
42-Alkar-T1-0-5	42-Alkar-T1-0-5PNNLk127_321334	11.0806	ND_036752PNNLRdRP	Cluster676	Pisuviricota;Duplopiviricetes;Durnavirales;f.0109.base-Curvula;Partitiviridae_sp	ND_036752PNNLRdRP	ND_036752	96.549	1919	NA	NA	NA	NA	Viridiplantae,Opisthokonta	Eukaryote
42-Alkar-T1-0-5	42-Alkar-T1-0-5PNNLk127_362576	5.25294	ND_053140PNNLRv4_176061_RdRP	Cluster2	Pisuviricota;Pisoniviricetes;Picornavirales;f.0005;NA	ND_053140PNNLRv4_176061_RdRP	ND_053140	96.418	1657	NA	NA	NA	NA	Viridiplantae,Opisthokonta	Eukaryote
42-Alkar-T1-0-5	42-Alkar-T1-0-5PNNLk127_752131	6.02442	ND_033085PNNLRdRP	Cluster530	Pisuviricota;Duplopiviricetes;Durnavirales;f.0109.base-Curvula;Partitiviridae_sp	ND_033085PNNLRdRP	ND_033085	93.745	2036	NA	NA	NA	NA	Viridiplantae,Opisthokonta	Eukaryote
42-Alkar-T1-0-5	42-Alkar-T1-0-5PNNLk127_803026	14.295	ND_253902PNNLRdRP	Cluster174	Lenarviricota;Miaviricetes;Ourlivirales;Botourmiaviridae;NA	ND_253902PNNLRdRP	ND_253902	97.085	4741	NA	NA	NA	NA	Viridiplantae,Opisthokonta	Eukaryote
43-Jose-T4-0-5	43-Jose-T4-0-5PNNLk127_1460324	2.39614	ND_255949PNNLRdRP	Cluster716	Lenarviricota;Miaviricetes;Ourlivirales;Botourmiaviridae;NA	ND_255949PNNLRdRP	ND_255949	94.013	1443	NA	NA	NA	NA	Viridiplantae,Opisthokonta	Eukaryote
46-Jose-T1-0-5	46-Jose-T1-0-5PNNLk127_1501416	17.8888	ND_422642PNNLRdRP	Cluster728	Lenarviricota;Miaviricetes;Ourlivirales;Botourmiaviridae;Erysiphe_necator_associated_ourmia-like_virus_10	ND_422642PNNLRdRP	ND_422642	92.246	1578	NA	NA	NA	NA	Viridiplantae,Opisthokonta	Eukaryote
46-Jose-T1-0-5	46-Jose-T1-0-5PNNLk127_1537628	6.11875	ND_236322PNNLRdRP	Cluster498	Lenarviricota;Miaviricetes;Ourlivirales;Botourmiaviridae;Erysiphe_necator_associated_ourmia-like_virus_104	ND_236322PNNLRdRP	ND_236322	91.773	2300	NA	NA	NA	NA	Viridiplantae,Opisthokonta	Eukaryote
46-Jose-T1-0-5	46-Jose-T1-0-5PNNLk127_38075	9.95344	ND_098716PNNLRv4_176061_RdRP	Cluster2	Pisuviricota;Pisoniviricetes;Picornavirales;f.0005;NA	ND_098716PNNLRv4_176061_RdRP	ND_098716	96.737	2604	NA	NA	NA	NA	Viridiplantae,Opisthokonta	Eukaryote
46-Jose-T1-15-25	46-Jose-T1-15-25PNNLk127_306797	15.0275	ND_254174PNNLRdRP	Cluster293	Kitrinoviricota;c.0032;o.0043;f.0170;NA	ND_254174PNNLRdRP	ND_254174	99.451	2979	NA	NA	NA	NA	Viridiplantae,Opisthokonta	Eukaryote
48-Jose-T4-0-5	48-Jose-T4-0-5PNNLk127_1181753	4.04054	ND_022839PNNLRdRP	Cluster500	Lenarviricota;Miaviricetes;Ourlivirales;Botourmiaviridae;Plasmopara_viticola_lesion_associated_ourmia-like_virus_25	ND_022839PNNLRdRP	ND_022839	94.633	2194	NA	NA	NA	NA	Viridiplantae,Opisthokonta	Eukaryote
48-Jose-T4-0-5	48-Jose-T4-0-5PNNLk127_337822	8.72636	ND_142706PNNLRdRP	Cluster548	Lenarviricota;Miaviricetes;Ourlivirales;Botourmiaviridae;NA	ND_142706PNNLRdRP	ND_142706	94.868	2071	NA	NA	NA	NA	Viridiplantae,Opisthokonta	Eukaryote
48-Jose-T4-0-5	48-Jose-T4-0-5PNNLk127_58952	7.93256	ND_374718PNNLRv4_047470_RdRP	Cluster191	Pisuviricota;Pisoniviricetes;Picornavirales;f.0033;NA	ND_374718PNNLRv4_047470_RdRP	ND_374718	97.094	2261	NA	NA	NA	NA	Viridiplantae,Opisthokonta	Eukaryote
48-Jose-T4-0-5	48-Jose-T4-0-5PNNLk127_645870	13.6937	ND_422642PNNLRdRP	Cluster728	Lenarviricota;Miaviricetes;Ourlivirales;Botourmiaviridae;Erysiphe_necator_associated_ourmia-like_virus_10	ND_422642PNNLRdRP	ND_422642	92.143	1568	NA	NA	NA	NA	Viridiplantae,Opisthokonta	Eukaryote
48-Jose-T4-0-5	48-Jose-T4-0-5PNNLk127_724943	4.45132	ND_111295PNNLRdRP	Cluster2	Pisuviricota;Pisoniviricetes;Picornavirales;f.0005;NA	ND_111295PNNLRdRP	ND_111295	97.662	2497	NA	NA	NA	NA	Viridiplantae,Opisthokonta	Eukaryote
48-Jose-T4-0-5	48-Jose-T4-0-5PNNLk127_850789	6.18314	ND_236322PNNLRdRP	Cluster498	Lenarviricota;Miaviricetes;Ourlivirales;Botourmiaviridae;Erysiphe_necator_associated_ourmia-like_virus_104	ND_236322PNNLRdRP	ND_236322	93.203	1882	NA	NA	NA	NA	Viridiplantae,Opisthokonta	Eukaryote
48-Jose-T4-0-5	48-Jose-T4-0-5PNNLk127_861924	4.73314	ND_022830PNNLRdRP	Cluster471	Lenarviricota;Miaviricetes;Ourlivirales;Botourmiaviridae;Plasmopara_viticola_lesion_associated_ourmia-like_virus_6	ND_022830PNNLRdRP	ND_022830	92.288	1657	NA	NA	NA	NA	Viridiplantae,Opisthokonta	Eukaryote
48-Jose-T4-15-25	48-Jose-T4-15-25PNNLk127_1392304	4.09777	ND_230273PNNLRdRP	Cluster326	Lenarviricota;Miaviricetes;Ourlivirales;Botourmiaviridae;NA	ND_230273PNNLRdRP	ND_230273	91.304	2695	NA	NA	NA	NA	Viridiplantae,Opisthokonta	Eukaryote
48-Jose-T4-15-25	48-Jose-T4-15-25PNNLk127_271817	5.17795	ND_422642PNNLRdRP	Cluster728	Lenarviricota;Miaviricetes;Ourlivirales;Botourmiaviridae;Erysiphe_necator_associated_ourmia-like_virus_10	ND_422642PNNLRdRP	ND_422642	92.056	1406	NA	NA	NA	NA	Viridiplantae,Opisthokonta	Eukaryote
48-Jose-T4-15-25	48-Jose-T4-15-25PNNLk127_388295	6.15058	ND_263543PNNLRdRP	Cluster293	Kitrinoviricota;c.0032;o.0043;f.0170;NA	ND_263543PNNLRdRP	ND_263543	99.1	2398	NA	NA	NA	NA	Viridiplantae,Opisthokonta	Eukaryote
53-Jose-T4-0-5	53-Jose-T4-0-5PNNLk127_1150081	5.08954	ND_050321PNNLRdRP	Cluster262	Lenarviricota;Miaviricetes;Ourlivirales;Botourmiaviridae;NA	ND_050321PNNLRdRP	ND_050321	97.221	5118	NA	NA	NA	NA	Viridiplantae,Opisthokonta	Eukaryote
53-Jose-T4-0-5	53-Jose-T4-0-5PNNLk127_1538088	1.74218	ND_039913PNNLRdRP	Cluster530	Pisuviricota;Duplopiviricetes;Durnavirales;f.0109.base-Curvula;Partitiviridae_sp	ND_039913PNNLRdRP	ND_039913	93.065	1810	NA	NA	NA	NA	Viridiplantae,Opisthokonta	Eukaryote
53-Jose-T4-0-5	53-Jose-T4-0-5PNNLk127_2619321	10.5194	ND_217985PNNLRdRP	Cluster738	Lenarviricota;Miaviricetes;Ourlivirales;Botourmiaviridae;NA	ND_217985PNNLRdRP	ND_217985	92.185	2132	NA	NA	NA	NA	Viridiplantae,Opisthokonta	Eukaryote
53-Jose-T4-0-5	53-Jose-T4-0-5PNNLk127_2634543	9.70745	ND_211910PNNLRdRP	Cluster438	Lenarviricota;Miaviricetes;Ourlivirales;Botourmiaviridae;NA	ND_211910PNNLRdRP	ND_211910	94.387	1943	NA	NA	NA	NA	Viridiplantae,Opisthokonta	Eukaryote
53-Jose-T4-15-25	53-Jose-T4-15-25PNNLk127_88131	15.6621	ND_037221PNNLRdRP	Cluster530	Pisuviricota;Duplopiviricetes;Durnavirales;f.0109.base-Curvula;Partitiviridae_sp	ND_037221PNNLRdRP	ND_037221	92.926	1663	NA	NA	NA	NA	Viridiplantae,Opisthokonta	Eukaryote
55-Alkar-T1-0-5	55-Alkar-T1-0-5PNNLk127_1382325	8.31364	ND_036752PNNLRdRP	Cluster676	Pisuviricota;Duplopiviricetes;Durnavirales;f.0109.base-Curvula;Partitiviridae_sp	ND_036752PNNLRdRP	ND_036752	96.632	1923	NA	NA	NA	NA	Viridiplantae,Opisthokonta	Eukaryote
55-Alkar-T1-0-5	55-Alkar-T1-0-5PNNLk127_157284	10.6681	ND_129671PNNLRdRP	Cluster307	Kitrinoviricota;Tolucaviricetes;Tolivirales;Tombusviridae;NA	ND_129671PNNLRdRP	ND_129671	98.409	2543	NA	NA	NA	NA	Viridiplantae,Opisthokonta	Eukaryote
55-Alkar-T1-0-5	55-Alkar-T1-0-5PNNLk127_262600	3.69039	ND_138973PNNLRdRP	Cluster364	Lenarviricota;Miaviricetes;Ourlivirales;Botourmiaviridae;NA	ND_138973PNNLRdRP	ND_138973	91.971	1345	NA	NA	NA	NA	Viridiplantae,Opisthokonta	Eukaryote
55-Alkar-T1-0-5	55-Alkar-T1-0-5PNNLk127_28982	2.08732	ND_139656PNNLRdRP	Cluster549	Lenarviricota;Miaviricetes;Ourlivirales;Botourmiaviridae;Fusarium_oxysporum_ourmia-like_virus	ND_139656PNNLRdRP	ND_139656	92.257	1722	NA	NA	NA	NA	Viridiplantae,Opisthokonta	Eukaryote
55-Alkar-T1-0-5	55-Alkar-T1-0-5PNNLk127_370578	6.46301	ND_051354PNNLRdRP	Cluster372	Lenarviricota;Miaviricetes;Ourlivirales;Botourmiaviridae;NA	ND_051354PNNLRdRP	ND_051354	95.991	3000	NA	NA	NA	NA	Viridiplantae,Opisthokonta	Eukaryote
55-Alkar-T1-0-5	55-Alkar-T1-0-5PNNLk127_455536	6.67676	ND_374718PNNLRv4_047470_RdRP	Cluster191	Pisuviricota;Pisoniviricetes;Picornavirales;f.0033;NA	ND_374718PNNLRv4_047470_RdRP	ND_374718	97.458	1746	NA	NA	NA	NA	Viridiplantae,Opisthokonta	Eukaryote
55-Alkar-T1-0-5	55-Alkar-T1-0-5PNNLk127_911713	3.11365	ND_028367PNNLRdRP	Cluster838	Kitrinoviricota;Tolucaviricetes;Tolivirales;Tombusviridae;NA	ND_028367PNNLRdRP	ND_028367	98.68	1748	NA	NA	NA	NA	Viridiplantae,Opisthokonta	Eukaryote
57-Jose-T1-0-5	57-Jose-T1-0-5PNNLk127_1078803	7.1046	ND_098716PNNLRv4_176061_RdRP	Cluster2	Pisuviricota;Pisoniviricetes;Picornavirales;f.0005;NA	ND_098716PNNLRv4_176061_RdRP	ND_098716	96.346	2566	NA	NA	NA	NA	Viridiplantae,Opisthokonta	Eukaryote
57-Jose-T1-0-5	57-Jose-T1-0-5PNNLk127_379686	5.14883	ND_422642PNNLRdRP	Cluster728	Lenarviricota;Miaviricetes;Ourlivirales;Botourmiaviridae;Erysiphe_necator_associated_ourmia-like_virus_10	ND_422642PNNLRdRP	ND_422642	91.927	1515	NA	NA	NA	NA	Viridiplantae,Opisthokonta	Eukaryote
57-Jose-T1-0-5	57-Jose-T1-0-5PNNLk127_710471	5.14107	ND_217985PNNLRdRP	Cluster738	Lenarviricota;Miaviricetes;Ourlivirales;Botourmiaviridae;NA	ND_217985PNNLRdRP	ND_217985	92.154	2049	NA	NA	NA	NA	Viridiplantae,Opisthokonta	Eukaryote
57-Jose-T1-0-5	57-Jose-T1-0-5PNNLk127_773942	3.96947	ND_244954PNNLRdRP	Cluster755	Lenarviricota;Miaviricetes;Ourlivirales;Botourmiaviridae;NA	ND_244954PNNLRdRP	ND_244954	98.925	1995	NA	NA	NA	NA	Viridiplantae,Opisthokonta	Eukaryote
57-Jose-T1-15-25	57-Jose-T1-15-25PNNLk127_447179	24.9439	ND_275067PNNLRdRP	Cluster375	Kitrinoviricota;c.0031;o.0042;f.0156;NA	ND_275067PNNLRdRP	ND_275067	90.061	2130	NA	NA	NA	NA	Viridiplantae,Opisthokonta	Eukaryote
57-Jose-T1-15-25	57-Jose-T1-15-25PNNLk127_674294	12.0102	ND_129671PNNLRdRP	Cluster307	Kitrinoviricota;Tolucaviricetes;Tolivirales;Tombusviridae;NA	ND_129671PNNLRdRP	ND_129671	98.543	2545	NA	NA	NA	NA	Viridiplantae,Opisthokonta	Eukaryote
57-Jose-T1-15-25	57-Jose-T1-15-25PNNLk127_820929	6.49753	ND_374718PNNLRv4_047470_RdRP	Cluster191	Pisuviricota;Pisoniviricetes;Picornavirales;f.0033;NA	ND_374718PNNLRv4_047470_RdRP	ND_374718	98.733	2385	NA	NA	NA	NA	Viridiplantae,Opisthokonta	Eukaryote
57-Jose-T1-15-25	57-Jose-T1-15-25PNNLk127_863078	3.55446	ND_039913PNNLRdRP	Cluster530	Pisuviricota;Duplopiviricetes;Durnavirales;f.0109.base-Curvula;Partitiviridae_sp	ND_039913PNNLRdRP	ND_039913	93.065	1810	NA	NA	NA	NA	Viridiplantae,Opisthokonta	Eukaryote
58-Alkar-T4-0-5	58-Alkar-T4-0-5PNNLk127_1035764	5.23277	ND_236322PNNLRdRP	Cluster498	Lenarviricota;Miaviricetes;Ourlivirales;Botourmiaviridae;Erysiphe_necator_associated_ourmia-like_virus_104	ND_236322PNNLRdRP	ND_236322	95.366	1716	NA	NA	NA	NA	Viridiplantae,Opisthokonta	Eukaryote
58-Alkar-T4-0-5	58-Alkar-T4-0-5PNNLk127_1077135	6.34872	ND_241263PNNLRdRP	Cluster534	Lenarviricota;Miaviricetes;Ourlivirales;Botourmiaviridae;NA	ND_241263PNNLRdRP	ND_241263	95.889	2560	NA	NA	NA	NA	Viridiplantae,Opisthokonta	Eukaryote
58-Alkar-T4-0-5	58-Alkar-T4-0-5PNNLk127_1203626	5.19375	ND_359909PNNLRdRP	Cluster812	Kitrinoviricota;Alsuviricetes;Martellivirales;Virgaviridae;Ribgrass_mosaic_virus	ND_359909PNNLRdRP	ND_359909	90.251	1770	NA	NA	NA	NA	Viridiplantae,Opisthokonta	Eukaryote
58-Alkar-T4-0-5	58-Alkar-T4-0-5PNNLk127_2334850	3.35189	ND_235990PNNLRdRP	Cluster573	Kitrinoviricota;Alsuviricetes;Tymovirales;Tymoviridae;Triticum_polonicum_mycotymovirus_1	ND_235990PNNLRdRP	ND_235990	97.042	1764	NA	NA	NA	NA	Viridiplantae,Opisthokonta	Eukaryote
58-Alkar-T4-0-5	58-Alkar-T4-0-5PNNLk127_2579979	4.33457	ND_129671PNNLRdRP	Cluster307	Kitrinoviricota;Tolucaviricetes;Tolivirales;Tombusviridae;NA	ND_129671PNNLRdRP	ND_129671	98.394	2189	NA	NA	NA	NA	Viridiplantae,Opisthokonta	Eukaryote
58-Alkar-T4-0-5	58-Alkar-T4-0-5PNNLk127_2644341	15.6111	ND_422642PNNLRdRP	Cluster728	Lenarviricota;Miaviricetes;Ourlivirales;Botourmiaviridae;Erysiphe_necator_associated_ourmia-like_virus_10	ND_422642PNNLRdRP	ND_422642	91.689	1539	NA	NA	NA	NA	Viridiplantae,Opisthokonta	Eukaryote
58-Alkar-T4-0-5	58-Alkar-T4-0-5PNNLk127_2745889	2.43431	ND_407855PNNLRv4_240443_RdRP	Cluster388	Kitrinoviricota;Alsuviricetes;Tymovirales;Tymoviridae;Triticum_polonicum_mycotymovirus_1	ND_407855PNNLRv4_240443_RdRP	ND_407855	96.477	1688	NA	NA	NA	NA	Viridiplantae,Opisthokonta	Eukaryote
58-Alkar-T4-0-5	58-Alkar-T4-0-5PNNLk127_604215	4.52164	ND_098716PNNLRv4_176061_RdRP	Cluster2	Pisuviricota;Pisoniviricetes;Picornavirales;f.0005;NA	ND_098716PNNLRv4_176061_RdRP	ND_098716	96.598	2584	NA	NA	NA	NA	Viridiplantae,Opisthokonta	Eukaryote
58-Alkar-T4-0-5	58-Alkar-T4-0-5PNNLk127_613736	15.2782	ND_039913PNNLRdRP	Cluster530	Pisuviricota;Duplopiviricetes;Durnavirales;f.0109.base-Curvula;Partitiviridae_sp	ND_039913PNNLRdRP	ND_039913	93.065	1810	NA	NA	NA	NA	Viridiplantae,Opisthokonta	Eukaryote
58-Alkar-T4-0-5	58-Alkar-T4-0-5PNNLk127_634248	2.79746	ND_428546PNNLRdRP	Cluster388	Kitrinoviricota;Alsuviricetes;Tymovirales;Tymoviridae;Triticum_polonicum_mycotymovirus_1	ND_428546PNNLRdRP	ND_428546	97.156	1485	NA	NA	NA	NA	Viridiplantae,Opisthokonta	Eukaryote
ControlSoil1-T5-0-5	ControlSoil1-T5-0-5PNNLk127_172982	8.97722	ND_223601PNNLRdRP	Cluster582	Lenarviricota;Miaviricetes;Ourlivirales;Botourmiaviridae;Erysiphe_necator_associated_ourmia-like_virus_10	ND_223601PNNLRdRP	ND_223601	92.292	2143	NA	NA	NA	NA	Viridiplantae,Opisthokonta	Eukaryote
ControlSoil1-T5-0-5	ControlSoil1-T5-0-5PNNLk127_176268	4.86344	ND_311622PNNLRdRP	Cluster812	Kitrinoviricota;Alsuviricetes;Martellivirales;Virgaviridae;Ribgrass_mosaic_virus	ND_311622PNNLRdRP	ND_311622	90.915	1923	NA	NA	NA	NA	Viridiplantae,Opisthokonta	Eukaryote
ControlSoil1-T5-0-5	ControlSoil1-T5-0-5PNNLk127_2186033	3.40173	ND_273333PNNLRdRP	Cluster731	Lenarviricota;Miaviricetes;Ourlivirales;Botourmiaviridae;NA	ND_273333PNNLRdRP	ND_273333	91.569	1290	NA	NA	NA	NA	Viridiplantae,Opisthokonta	Eukaryote
ControlSoil1-T5-0-5	ControlSoil1-T5-0-5PNNLk127_2737067	6.69947	ND_413213PNNLRdRP	Cluster652	Lenarviricota;Miaviricetes;Ourlivirales;Botourmiaviridae;Plasmopara_viticola_lesion_associated_ourmia-like_virus_68	ND_413213PNNLRdRP	ND_413213	91.137	1620	NA	NA	NA	NA	Viridiplantae,Opisthokonta	Eukaryote
ControlSoil1-T5-0-5	ControlSoil1-T5-0-5PNNLk127_3332354	172.937	ND_233257PNNLRdRP	Cluster659	Lenarviricota;Miaviricetes;Ourlivirales;Botourmiaviridae;NA	ND_233257PNNLRdRP	ND_233257	90.895	1681	NA	NA	NA	NA	Viridiplantae,Opisthokonta	Eukaryote
ControlSoil1-T5-0-5	ControlSoil1-T5-0-5PNNLk127_3335795	7.50733	NC_002028.2PNNLrv20_v2_2768	Cluster392	Kitrinoviricota;Alsuviricetes;Martellivirales;Bromoviridae;Bromovirus	NC_002028.2PNNLrv20_v2_2768	NC_002028.2	99.505	3677	NA	NA	NA	NA	Viridiplantae,Opisthokonta	Eukaryote
ControlSoil1-T5-0-5	ControlSoil1-T5-0-5PNNLk127_653224	8.43911	ND_236322PNNLRdRP	Cluster498	Lenarviricota;Miaviricetes;Ourlivirales;Botourmiaviridae;Erysiphe_necator_associated_ourmia-like_virus_104	ND_236322PNNLRdRP	ND_236322	95.876	3179	NA	NA	NA	NA	Viridiplantae,Opisthokonta	Eukaryote
ControlSoil2-T5-0-5	ControlSoil2-T5-0-5PNNLk127_185691	1.74577	ND_213953PNNLRdRP	Cluster771	Lenarviricota;Miaviricetes;Ourlivirales;Botourmiaviridae;Plasmopara_viticola_lesion_associated_ourmia-like_virus_55	ND_213953PNNLRdRP	ND_213953	93.61	1724	NA	NA	NA	NA	Viridiplantae,Opisthokonta	Eukaryote
ControlSoil3-T5-0-5	ControlSoil3-T5-0-5PNNLk127_1007	3.41542	ND_022842PNNLRdRP	Cluster437	Lenarviricota;Miaviricetes;Ourlivirales;Botourmiaviridae;Plasmopara_viticola_lesion_associated_ourmia-like_virus_30	ND_022842PNNLRdRP	ND_022842	91.858	1877	NA	NA	NA	NA	Viridiplantae,Opisthokonta	Eukaryote
ControlSoil3-T5-0-5	ControlSoil3-T5-0-5PNNLk127_1478264	9.34279	ND_141090PNNLRdRP	Cluster592	Lenarviricota;Miaviricetes;Ourlivirales;Botourmiaviridae;NA	ND_141090PNNLRdRP	ND_141090	94.198	3339	NA	NA	NA	NA	Viridiplantae,Opisthokonta	Eukaryote
ControlSoil3-T5-0-5	ControlSoil3-T5-0-5PNNLk127_1826464	3.99521	ND_224783PNNLRdRP	Cluster478	Lenarviricota;Miaviricetes;Ourlivirales;Botourmiaviridae;Plasmopara_viticola_lesion_associated_ourmia-like_virus_77	ND_224783PNNLRdRP	ND_224783	93.889	1901	NA	NA	NA	NA	Viridiplantae,Opisthokonta	Eukaryote
ControlSoil3-T5-0-5	ControlSoil3-T5-0-5PNNLk127_1924369	2.24658	ND_022830PNNLRdRP	Cluster471	Lenarviricota;Miaviricetes;Ourlivirales;Botourmiaviridae;Plasmopara_viticola_lesion_associated_ourmia-like_virus_6	ND_022830PNNLRdRP	ND_022830	93.342	2220	NA	NA	NA	NA	Viridiplantae,Opisthokonta	Eukaryote
ControlSoil3-T5-0-5	ControlSoil3-T5-0-5PNNLk127_2372196	13.3975	ND_022859PNNLRdRP	Cluster562	Lenarviricota;Miaviricetes;Ourlivirales;Botourmiaviridae;Plasmopara_viticola_lesion_associated_ourmia-like_virus_55	ND_022859PNNLRdRP	ND_022859	93.391	1882	NA	NA	NA	NA	Viridiplantae,Opisthokonta	Eukaryote
ControlSoil3-T5-0-5	ControlSoil3-T5-0-5PNNLk127_2748297	3.45256	ND_245934PNNLRdRP	Cluster564	Lenarviricota;Miaviricetes;Ourlivirales;Botourmiaviridae;Plasmopara_viticola_lesion_associated_ourmia-like_virus_65	ND_245934PNNLRdRP	ND_245934	93.86	1886	NA	NA	NA	NA	Viridiplantae,Opisthokonta	Eukaryote
ControlSoil3-T5-0-5	ControlSoil3-T5-0-5PNNLk127_275756	111.565	ND_233257PNNLRdRP	Cluster659	Lenarviricota;Miaviricetes;Ourlivirales;Botourmiaviridae;NA	ND_233257PNNLRdRP	ND_233257	91.172	1692	NA	NA	NA	NA	Viridiplantae,Opisthokonta	Eukaryote
ControlSoil3-T5-0-5	ControlSoil3-T5-0-5PNNLk127_3564156	3.14023	ND_205157PNNLRdRP	Cluster804	Lenarviricota;Miaviricetes;Ourlivirales;Botourmiaviridae;Erysiphe_necator_associated_ourmia-like_virus_67	ND_205157PNNLRdRP	ND_205157	90.041	933	NA	NA	NA	NA	Viridiplantae,Opisthokonta	Eukaryote
ControlSoil3-T5-0-5	ControlSoil3-T5-0-5PNNLk127_508455	6.17091	ND_243799PNNLRdRP	Cluster761	Lenarviricota;Miaviricetes;Ourlivirales;Botourmiaviridae;Plasmopara_viticola_lesion_associated_ourmia-like_virus_65	ND_243799PNNLRdRP	ND_243799	92.516	1794	NA	NA	NA	NA	Viridiplantae,Opisthokonta	Eukaryote
18-Alkar-T4-0-5	18-Alkar-T4-0-5PNNLk127_644855	9.64577	ND_263470PNNLRdRP	Cluster432	Pisuviricota;Duplopiviricetes;Durnavirales;Partitiviridae;Gammapartitivirus	ND_263470PNNLRdRP	ND_263470	95.571	2748	NA	NA	NA	NA	Viridiplantae,Opisthokonta,SAR	Eukaryote
38-Alkar-T4-0-5	38-Alkar-T4-0-5PNNLk127_789909	5.12757	ND_269600PNNLRdRP	Cluster674	Pisuviricota;Duplopiviricetes;Durnavirales;Partitiviridae;Gammapartitivirus	ND_269600PNNLRdRP	ND_269600	94.942	1890	NA	NA	NA	NA	Viridiplantae,Opisthokonta,SAR	Eukaryote
40-Jose-T1-0-5	40-Jose-T1-0-5PNNLk127_238223	18.6843	ND_025636PNNLRdRP	Cluster428	Pisuviricota;c.0012;Sobelivirales;Solemoviridae;NA	ND_025636PNNLRdRP	ND_025636	95.52	5958	NA	NA	NA	NA	Viridiplantae,Opisthokonta,SAR	Eukaryote
40-Jose-T1-15-25	40-Jose-T1-15-25PNNLk127_546555	33.2978	ND_269278PNNLRdRP	Cluster491	Pisuviricota;Duplopiviricetes;Durnavirales;Partitiviridae;genPartiti.0029	ND_269278PNNLRdRP	ND_269278	93.278	2850	NA	NA	NA	NA	Viridiplantae,Opisthokonta,SAR	Eukaryote
40-Jose-T1-15-25	40-Jose-T1-15-25PNNLk127_678361	12.9182	ND_269600PNNLRdRP	Cluster674	Pisuviricota;Duplopiviricetes;Durnavirales;Partitiviridae;Gammapartitivirus	ND_269600PNNLRdRP	ND_269600	94.509	1855	NA	NA	NA	NA	Viridiplantae,Opisthokonta,SAR	Eukaryote
43-Jose-T4-15-25	43-Jose-T4-15-25PNNLk127_677322	2.22214	ND_141260PNNLRdRP	Cluster803	Pisuviricota;Duplopiviricetes;Durnavirales;Partitiviridae;Betapartitivirus	ND_141260PNNLRdRP	ND_141260	97.758	1768	NA	NA	NA	NA	Viridiplantae,Opisthokonta,SAR	Eukaryote
46-Jose-T1-0-5	46-Jose-T1-0-5PNNLk127_744435	8.95634	ND_141260PNNLRdRP	Cluster803	Pisuviricota;Duplopiviricetes;Durnavirales;Partitiviridae;Betapartitivirus	ND_141260PNNLRdRP	ND_141260	98.683	2019	NA	NA	NA	NA	Viridiplantae,Opisthokonta,SAR	Eukaryote
46-Jose-T1-0-5	46-Jose-T1-0-5PNNLk127_957909	109.911	ND_173137PNNLRdRP	Cluster767	Pisuviricota;Duplopiviricetes;Durnavirales;Partitiviridae;Alphapartitivirus	ND_173137PNNLRdRP	ND_173137	98.08	3262	NA	NA	NA	NA	Viridiplantae,Opisthokonta,SAR	Eukaryote
46-Jose-T1-15-25	46-Jose-T1-15-25PNNLk127_189415	20.072	ND_173137PNNLRdRP	Cluster767	Pisuviricota;Duplopiviricetes;Durnavirales;Partitiviridae;Alphapartitivirus	ND_173137PNNLRdRP	ND_173137	98.139	3278	NA	NA	NA	NA	Viridiplantae,Opisthokonta,SAR	Eukaryote
46-Jose-T1-15-25	46-Jose-T1-15-25PNNLk127_225329	2.37824	ND_123311PNNLRdRP	Cluster464	Pisuviricota;Duplopiviricetes;Durnavirales;Partitiviridae;Gammapartitivirus	ND_123311PNNLRdRP	ND_123311	93.694	1496	NA	NA	NA	NA	Viridiplantae,Opisthokonta,SAR	Eukaryote
46-Jose-T1-15-25	46-Jose-T1-15-25PNNLk127_94626	6.39731	ND_016708PNNLRdRP	Cluster206	Pisuviricota;Duplopiviricetes;Durnavirales;Partitiviridae;Betapartitivirus	ND_016708PNNLRdRP	ND_016708	93.759	3197	NA	NA	NA	NA	Viridiplantae,Opisthokonta,SAR	Eukaryote
48-Jose-T4-0-5	48-Jose-T4-0-5PNNLk127_965625	10.5624	ND_269600PNNLRdRP	Cluster674	Pisuviricota;Duplopiviricetes;Durnavirales;Partitiviridae;Gammapartitivirus	ND_269600PNNLRdRP	ND_269600	94.942	1890	NA	NA	NA	NA	Viridiplantae,Opisthokonta,SAR	Eukaryote
48-Jose-T4-15-25	48-Jose-T4-15-25PNNLk127_1135897	11.579	ND_263470PNNLRdRP	Cluster432	Pisuviricota;Duplopiviricetes;Durnavirales;Partitiviridae;Gammapartitivirus	ND_263470PNNLRdRP	ND_263470	95.455	2737	NA	NA	NA	NA	Viridiplantae,Opisthokonta,SAR	Eukaryote
48-Jose-T4-15-25	48-Jose-T4-15-25PNNLk127_119970	2.99655	ND_123311PNNLRdRP	Cluster464	Pisuviricota;Duplopiviricetes;Durnavirales;Partitiviridae;Gammapartitivirus	ND_123311PNNLRdRP	ND_123311	95.401	1766	NA	NA	NA	NA	Viridiplantae,Opisthokonta,SAR	Eukaryote
48-Jose-T4-15-25	48-Jose-T4-15-25PNNLk127_637903	5.13461	ND_217130PNNLRdRP	Cluster493	Pisuviricota;Duplopiviricetes;Durnavirales;Partitiviridae;Gammapartitivirus	ND_217130PNNLRdRP	ND_217130	94.144	2390	NA	NA	NA	NA	Viridiplantae,Opisthokonta,SAR	Eukaryote
48-Jose-T4-15-25	48-Jose-T4-15-25PNNLk127_999359	25.0264	ND_173137PNNLRdRP	Cluster767	Pisuviricota;Duplopiviricetes;Durnavirales;Partitiviridae;Alphapartitivirus	ND_173137PNNLRdRP	ND_173137	98.246	3290	NA	NA	NA	NA	Viridiplantae,Opisthokonta,SAR	Eukaryote
53-Jose-T4-0-5	53-Jose-T4-0-5PNNLk127_1178281	3.01822	ND_269600PNNLRdRP	Cluster674	Pisuviricota;Duplopiviricetes;Durnavirales;Partitiviridae;Gammapartitivirus	ND_269600PNNLRdRP	ND_269600	94.759	1871	NA	NA	NA	NA	Viridiplantae,Opisthokonta,SAR	Eukaryote
53-Jose-T4-0-5	53-Jose-T4-0-5PNNLk127_1310758	4.09048	ND_256010PNNLRdRP	Cluster511	Pisuviricota;Duplopiviricetes;Durnavirales;Partitiviridae;Alphapartitivirus	ND_256010PNNLRdRP	ND_256010	98.79	2060	NA	NA	NA	NA	Viridiplantae,Opisthokonta,SAR	Eukaryote
53-Jose-T4-0-5	53-Jose-T4-0-5PNNLk127_1856796	49.2192	ND_025636PNNLRdRP	Cluster428	Pisuviricota;c.0012;Sobelivirales;Solemoviridae;NA	ND_025636PNNLRdRP	ND_025636	95.467	5947	NA	NA	NA	NA	Viridiplantae,Opisthokonta,SAR	Eukaryote
53-Jose-T4-0-5	53-Jose-T4-0-5PNNLk127_2332877	2.20938	ND_201316PNNLRdRP	Cluster862	Pisuviricota;Duplopiviricetes;Durnavirales;Partitiviridae;Gammapartitivirus	ND_201316PNNLRdRP	ND_201316	98.546	1700	NA	NA	NA	NA	Viridiplantae,Opisthokonta,SAR	Eukaryote
53-Jose-T4-15-25	53-Jose-T4-15-25PNNLk127_250583	31.9482	ND_269600PNNLRdRP	Cluster674	Pisuviricota;Duplopiviricetes;Durnavirales;Partitiviridae;Gammapartitivirus	ND_269600PNNLRdRP	ND_269600	95.988	1620	NA	NA	NA	NA	Viridiplantae,Opisthokonta,SAR	Eukaryote
53-Jose-T4-15-25	53-Jose-T4-15-25PNNLk127_26491	79.8992	ND_141260PNNLRdRP	Cluster803	Pisuviricota;Duplopiviricetes;Durnavirales;Partitiviridae;Betapartitivirus	ND_141260PNNLRdRP	ND_141260	98.244	1993	NA	NA	NA	NA	Viridiplantae,Opisthokonta,SAR	Eukaryote
55-Alkar-T1-0-5	55-Alkar-T1-0-5PNNLk127_1158077	76.7892	ND_053338PNNLRdRP	Cluster475	Pisuviricota;c.0012;Sobelivirales;Solemoviridae;NA	ND_053338PNNLRdRP	ND_053338	92.946	3273	NA	NA	NA	NA	Viridiplantae,Opisthokonta,SAR	Eukaryote
55-Alkar-T1-0-5	55-Alkar-T1-0-5PNNLk127_165800	6.84879	ND_356849PNNLRdRP	Cluster512	Pisuviricota;c.0012;Sobelivirales;Solemoviridae;NA	ND_356849PNNLRdRP	ND_356849	99.923	4780	NA	NA	NA	NA	Viridiplantae,Opisthokonta,SAR	Eukaryote
55-Alkar-T1-0-5	55-Alkar-T1-0-5PNNLk127_1754814	4.57687	ND_217130PNNLRdRP	Cluster493	Pisuviricota;Duplopiviricetes;Durnavirales;Partitiviridae;Gammapartitivirus	ND_217130PNNLRdRP	ND_217130	93.787	2532	NA	NA	NA	NA	Viridiplantae,Opisthokonta,SAR	Eukaryote
55-Alkar-T1-0-5	55-Alkar-T1-0-5PNNLk127_1805334	654.374	ND_053338PNNLRdRP	Cluster475	Pisuviricota;c.0012;Sobelivirales;Solemoviridae;NA	ND_053338PNNLRdRP	ND_053338	99.265	2946	NA	NA	NA	NA	Viridiplantae,Opisthokonta,SAR	Eukaryote
57-Jose-T1-0-5	57-Jose-T1-0-5PNNLk127_1084089	6.02097	ND_199137PNNLRdRP	Cluster188	Pisuviricota;Duplopiviricetes;Durnavirales;Partitiviridae;Alphapartitivirus	ND_199137PNNLRdRP	ND_199137	98.821	1965	NA	NA	NA	NA	Viridiplantae,Opisthokonta,SAR	Eukaryote
57-Jose-T1-0-5	57-Jose-T1-0-5PNNLk127_1427735	11.1785	ND_269600PNNLRdRP	Cluster674	Pisuviricota;Duplopiviricetes;Durnavirales;Partitiviridae;Gammapartitivirus	ND_269600PNNLRdRP	ND_269600	94.902	1842	NA	NA	NA	NA	Viridiplantae,Opisthokonta,SAR	Eukaryote
57-Jose-T1-0-5	57-Jose-T1-0-5PNNLk127_1691574	6.18236	ND_217130PNNLRdRP	Cluster493	Pisuviricota;Duplopiviricetes;Durnavirales;Partitiviridae;Gammapartitivirus	ND_217130PNNLRdRP	ND_217130	93.623	1988	NA	NA	NA	NA	Viridiplantae,Opisthokonta,SAR	Eukaryote
57-Jose-T1-0-5	57-Jose-T1-0-5PNNLk127_659988	3.34472	ND_178639PNNLRdRP	Cluster193	Pisuviricota;Duplopiviricetes;Durnavirales;Partitiviridae;Alphapartitivirus	ND_178639PNNLRdRP	ND_178639	92.421	1749	NA	NA	NA	NA	Viridiplantae,Opisthokonta,SAR	Eukaryote
57-Jose-T1-15-25	57-Jose-T1-15-25PNNLk127_1129010	13.4513	ND_263470PNNLRdRP	Cluster432	Pisuviricota;Duplopiviricetes;Durnavirales;Partitiviridae;Gammapartitivirus	ND_263470PNNLRdRP	ND_263470	95.513	2743	NA	NA	NA	NA	Viridiplantae,Opisthokonta,SAR	Eukaryote
57-Jose-T1-15-25	57-Jose-T1-15-25PNNLk127_1140309	5.77381	ND_428464PNNLRdRP	Cluster523	Pisuviricota;Duplopiviricetes;Durnavirales;Partitiviridae;Alphapartitivirus	ND_428464PNNLRdRP	ND_428464	90.157	913	NA	NA	NA	NA	Viridiplantae,Opisthokonta,SAR	Eukaryote
57-Jose-T1-15-25	57-Jose-T1-15-25PNNLk127_194949	5.36876	ND_217130PNNLRdRP	Cluster493	Pisuviricota;Duplopiviricetes;Durnavirales;Partitiviridae;Gammapartitivirus	ND_217130PNNLRdRP	ND_217130	93.907	2401	NA	NA	NA	NA	Viridiplantae,Opisthokonta,SAR	Eukaryote
57-Jose-T1-15-25	57-Jose-T1-15-25PNNLk127_418067	45.992	ND_173137PNNLRdRP	Cluster767	Pisuviricota;Duplopiviricetes;Durnavirales;Partitiviridae;Alphapartitivirus	ND_173137PNNLRdRP	ND_173137	98.139	3278	NA	NA	NA	NA	Viridiplantae,Opisthokonta,SAR	Eukaryote
57-Jose-T1-15-25	57-Jose-T1-15-25PNNLk127_646216	4.75302	ND_178639PNNLRdRP	Cluster193	Pisuviricota;Duplopiviricetes;Durnavirales;Partitiviridae;Alphapartitivirus	ND_178639PNNLRdRP	ND_178639	92.107	1677	NA	NA	NA	NA	Viridiplantae,Opisthokonta,SAR	Eukaryote
57-Jose-T1-15-25	57-Jose-T1-15-25PNNLk127_948526	4.40426	ND_141260PNNLRdRP	Cluster803	Pisuviricota;Duplopiviricetes;Durnavirales;Partitiviridae;Betapartitivirus	ND_141260PNNLRdRP	ND_141260	98.244	1993	NA	NA	NA	NA	Viridiplantae,Opisthokonta,SAR	Eukaryote
ControlSoil3-T5-0-5	ControlSoil3-T5-0-5PNNLk127_194035	3.20147	ND_234549PNNLRdRP	Cluster395	Pisuviricota;Duplopiviricetes;Durnavirales;Partitiviridae;genPartiti.0020	ND_234549PNNLRdRP	ND_234549	92.424	1978	NA	NA	NA	NA	Viridiplantae,Opisthokonta,SAR	Eukaryote
38-Alkar-T4-0-5	38-Alkar-T4-0-5PNNLk127_769667	7.7763	38-Alkar-T4-0-5PNNLk127_769667_1	Cluster20	Pisuviricota;Pisoniviricetes;Picornavirales;f.0030;NA	k127_769667_1	NA	NA	NA	RdRP_1	PF00680.20	4.3e-41	146.7	Bacteria	Prokaryote
40-Jose-T1-0-5	40-Jose-T1-0-5PNNLk127_1110936	14.7481	40-Jose-T1-0-5PNNLk127_1110936_2	Cluster59	Pisuviricota;Pisoniviricetes;Picornavirales;f.0030;Picornavirales_sp	k127_1110936_2	ND_040077	93.377	3818	RdRP_1	PF00680.20	2.6e-43	154.4	Bacteria	Prokaryote
40-Jose-T1-0-5	40-Jose-T1-0-5PNNLk127_729046	10.1503	40-Jose-T1-0-5PNNLk127_729046_2	Cluster20	Pisuviricota;Pisoniviricetes;Picornavirales;f.0030;NA	k127_729046_2	ND_052800	98.209	16879	RdRP_1	PF00680.20	1.2e-39	142.3	Bacteria	Prokaryote
40-Jose-T1-15-25	40-Jose-T1-15-25PNNLk127_229161	80.495	40-Jose-T1-15-25PNNLk127_229161_2	Cluster59	Pisuviricota;Pisoniviricetes;Picornavirales;f.0030;Picornavirales_sp	k127_229161_2	ND_140108	90.699	2525	RdRP_1	PF00680.20	1.1e-43	155.1	Bacteria	Prokaryote
40-Jose-T1-15-25	40-Jose-T1-15-25PNNLk127_732341	11.4001	40-Jose-T1-15-25PNNLk127_732341_2	Cluster20	Pisuviricota;Pisoniviricetes;Picornavirales;f.0030;NA	k127_732341_2	NA	NA	NA	RdRP_1	PF00680.20	9.9e-41	145.4	Bacteria	Prokaryote
42-Alkar-T1-0-5	42-Alkar-T1-0-5PNNLk127_423297	6.30755	42-Alkar-T1-0-5PNNLk127_423297_1	Cluster20	Pisuviricota;Pisoniviricetes;Picornavirales;f.0030;NA	k127_423297_1	NA	NA	NA	RdRP_1	PF00680.20	1.1e-35	129.3	Bacteria	Prokaryote
43-Jose-T4-0-5	43-Jose-T4-0-5PNNLk127_1709096	277.106	43-Jose-T4-0-5PNNLk127_1709096_2	Cluster18	Pisuviricota;Pisoniviricetes;Picornavirales;f.0030;Picornavirales_sp	k127_1709096_2	ND_050034	91.937	11513	RdRP_1	PF00680.20	5.4e-43	153.9	Bacteria	Prokaryote
43-Jose-T4-15-25	43-Jose-T4-15-25PNNLk127_84100	92.8454	43-Jose-T4-15-25PNNLk127_84100_1	Cluster146	Pisuviricota;Pisoniviricetes;Picornavirales;f.0030;Picornavirales_sp	k127_84100_1	ND_040077	94.464	3973	RdRP_1	PF00680.20	4.8e-45	159.9	Bacteria	Prokaryote
46-Jose-T1-0-5	46-Jose-T1-0-5PNNLk127_104311	22.801	46-Jose-T1-0-5PNNLk127_104311_2	Cluster65	Pisuviricota;Pisoniviricetes;Picornavirales;f.0030;Picornavirales_sp	k127_104311_2	ND_262440	96.112	1929	RdRP_1	PF00680.20	2.1e-43	155.3	Bacteria	Prokaryote
46-Jose-T1-0-5	46-Jose-T1-0-5PNNLk127_1400875	21.3896	46-Jose-T1-0-5PNNLk127_1400875_2	Cluster20	Pisuviricota;Pisoniviricetes;Picornavirales;f.0030;NA	k127_1400875_2	ND_052800	97.936	12672	RdRP_1	PF00680.20	3e-40	144.9	Bacteria	Prokaryote
48-Jose-T4-0-5	48-Jose-T4-0-5PNNLk127_1558725	7.48938	48-Jose-T4-0-5PNNLk127_1558725_3	Cluster170	Pisuviricota;Pisoniviricetes;Picornavirales;f.0030;NA	k127_1558725_3	ND_141592	99.029	2953	RdRP_1	PF00680.20	3.5e-41	147.7	Bacteria	Prokaryote
48-Jose-T4-0-5	48-Jose-T4-0-5PNNLk127_2241	22.6574	48-Jose-T4-0-5PNNLk127_2241_1	Cluster510	Pisuviricota;Pisoniviricetes;Picornavirales;f.0030;NA	k127_2241_1	ND_168764	93.558	1502	RdRP_1	PF00680.20	3.7e-43	154.2	Bacteria	Prokaryote
48-Jose-T4-15-25	48-Jose-T4-15-25PNNLk127_198397	21.8274	48-Jose-T4-15-25PNNLk127_198397_1	Cluster65	Pisuviricota;Pisoniviricetes;Picornavirales;f.0030;Picornavirales_sp	k127_198397_1	ND_135739	91.421	4861	RdRP_1	PF00680.20	7.1e-43	153.3	Bacteria	Prokaryote
53-Jose-T4-0-5	53-Jose-T4-0-5PNNLk127_2359526	44.7528	53-Jose-T4-0-5PNNLk127_2359526_1	Cluster275	Pisuviricota;Pisoniviricetes;Picornavirales;f.0030;Picornavirales_sp	k127_2359526_1	ND_135936	93.28	1844	RdRP_1	PF00680.20	5.7e-44	157.6	Bacteria	Prokaryote
53-Jose-T4-0-5	53-Jose-T4-0-5PNNLk127_3500	9.64714	53-Jose-T4-0-5PNNLk127_3500_2	Cluster20	Pisuviricota;Pisoniviricetes;Picornavirales;f.0030;NA	k127_3500_2	ND_052800	98.136	16840	RdRP_1	PF00680.20	2.6e-39	142.3	Bacteria	Prokaryote
55-Alkar-T1-0-5	55-Alkar-T1-0-5PNNLk127_2007623	8.38569	55-Alkar-T1-0-5PNNLk127_2007623_1	Cluster20	Pisuviricota;Pisoniviricetes;Picornavirales;f.0030;NA	k127_2007623_1	NA	NA	NA	RdRP_1	PF00680.20	2.5e-41	148.6	Bacteria	Prokaryote
55-Alkar-T1-0-5	55-Alkar-T1-0-5PNNLk127_652189	5.4261	55-Alkar-T1-0-5PNNLk127_652189_2	Cluster159	Pisuviricota;Pisoniviricetes;Picornavirales;f.0030;Picornavirales_sp	k127_652189_2	ND_137745	95.928	3140	RdRP_1	PF00680.20	1.6e-44	159.2	Bacteria	Prokaryote
57-Jose-T1-0-5	57-Jose-T1-0-5PNNLk127_721252	27.9649	57-Jose-T1-0-5PNNLk127_721252_1	Cluster145	Pisuviricota;Pisoniviricetes;Picornavirales;f.0030;NA	k127_721252_1	ND_052800	97.985	9387	RdRP_1	PF00680.20	1.1e-40	146.2	Bacteria	Prokaryote
57-Jose-T1-15-25	57-Jose-T1-15-25PNNLk127_1447	55.1178	57-Jose-T1-15-25PNNLk127_1447_1	Cluster20	Pisuviricota;Pisoniviricetes;Picornavirales;f.0030;NA	k127_1447_1	ND_052800	98.199	16873	RdRP_1	PF00680.20	6.2e-40	143.2	Bacteria	Prokaryote
57-Jose-T1-15-25	57-Jose-T1-15-25PNNLk127_610359	19.9192	57-Jose-T1-15-25PNNLk127_610359_1	Cluster159	Pisuviricota;Pisoniviricetes;Picornavirales;f.0030;Picornavirales_sp	k127_610359_1	ND_138672	94.607	1751	RdRP_1	PF00680.20	9.2e-44	155.8	Bacteria	Prokaryote
58-Alkar-T4-0-5	58-Alkar-T4-0-5PNNLk127_1675908	9.24586	58-Alkar-T4-0-5PNNLk127_1675908_1	Cluster18	Pisuviricota;Pisoniviricetes;Picornavirales;f.0030;Picornavirales_sp	k127_1675908_1	ND_040077	92.486	3690	RdRP_1	PF00680.20	6.5e-43	154.2	Bacteria	Prokaryote
18-Alkar-T4-0-5	18-Alkar-T4-0-5PNNLk127_123888	40.3711	18-Alkar-T4-0-5PNNLk127_123888_2	Cluster42	Pisuviricota;Pisoniviricetes;Picornavirales;Dicistroviridae	k127_123888_2	NC_031687.1	93.112	13287	RdRP_1	PF00680.20	1.6e-49	174.4	Opisthokonta	Eukaryote
31-Alkar-T1-0-5	31-Alkar-T1-0-5PNNLk127_9158	2654.16	31-Alkar-T1-0-5PNNLk127_9158_1	Cluster6	Pisuviricota;Pisoniviricetes;Picornavirales;f.0012.base-Solinvi;NA	k127_9158_1	ND_200282	97.564	5201	RdRP_1	PF00680.20	5.1e-29	107.3	Opisthokonta	Eukaryote
38-Alkar-T4-0-5	38-Alkar-T4-0-5PNNLk127_3499	12.7436	38-Alkar-T4-0-5PNNLk127_3499_2	Cluster42	Pisuviricota;Pisoniviricetes;Picornavirales;Dicistroviridae;Dicistroviridae_sp	k127_3499_2	ND_159629	90.446	4933	RdRP_1	PF00680.20	5.4e-50	176	Opisthokonta	Eukaryote
38-Alkar-T4-0-5	38-Alkar-T4-0-5PNNLk127_724784	311.755	38-Alkar-T4-0-5PNNLk127_724784_2	Cluster44	Pisuviricota;Pisoniviricetes;Picornavirales;Dicistroviridae;NA	k127_724784_2	ND_123379	91.258	3182	RdRP_1	PF00680.20	2.7e-65	226.5	Opisthokonta	Eukaryote
40-Jose-T1-0-5	40-Jose-T1-0-5PNNLk127_1045123	123.998	40-Jose-T1-0-5PNNLk127_1045123_3	Cluster154	Pisuviricota;Pisoniviricetes;Picornavirales;Dicistroviridae;NA	k127_1045123_3	ND_123385	91.418	1932	RdRP_1	PF00680.20	1.8e-64	224.2	Opisthokonta	Eukaryote
40-Jose-T1-0-5	40-Jose-T1-0-5PNNLk127_604420	48.3647	40-Jose-T1-0-5PNNLk127_604420_2	Cluster45	Pisuviricota;Pisoniviricetes;Picornavirales;Dicistroviridae;NA	k127_604420_2	ND_123379	93.884	3526	RdRP_1	PF00680.20	1.7e-65	227.5	Opisthokonta	Eukaryote
40-Jose-T1-0-5	40-Jose-T1-0-5PNNLk127_681141	19.5926	40-Jose-T1-0-5PNNLk127_681141_1	Cluster19	Pisuviricota;Pisoniviricetes;Picornavirales;Polycipiviridae;NA	k127_681141_1	ND_130666	97.183	9899	RdRP_1	PF00680.20	7.3e-39	139.7	Opisthokonta	Eukaryote
40-Jose-T1-0-5	40-Jose-T1-0-5PNNLk127_898505	40.8673	40-Jose-T1-0-5PNNLk127_898505_2	Cluster46	Pisuviricota;Pisoniviricetes;Picornavirales;Dicistroviridae;NA	k127_898505_2	ND_128317	94.386	2760	RdRP_1	PF00680.20	1.8e-66	230.8	Opisthokonta	Eukaryote
42-Alkar-T1-0-5	42-Alkar-T1-0-5PNNLk127_542648	90.0408	42-Alkar-T1-0-5PNNLk127_542648_3	Cluster25	Pisuviricota;Pisoniviricetes;Picornavirales;Dicistroviridae;NA	k127_542648_3	ND_027153	99.638	3031	RdRP_1	PF00680.20	4.6e-22	84.4	Opisthokonta	Eukaryote
42-Alkar-T1-0-5	42-Alkar-T1-0-5PNNLk127_782182	75.066	42-Alkar-T1-0-5PNNLk127_782182_2	Cluster46	Pisuviricota;Pisoniviricetes;Picornavirales;Dicistroviridae;NA	k127_782182_2	ND_128317	94.373	2615	RdRP_1	PF00680.20	1.9e-66	230.8	Opisthokonta	Eukaryote
42-Alkar-T1-0-5	42-Alkar-T1-0-5PNNLk127_782195	47.3284	42-Alkar-T1-0-5PNNLk127_782195_2	Cluster162	Pisuviricota;Pisoniviricetes;Picornavirales;Dicistroviridae;NA	k127_782195_2	ND_128317	90.978	2289	RdRP_1	PF00680.20	3.5e-65	226.6	Opisthokonta	Eukaryote
43-Jose-T4-0-5	43-Jose-T4-0-5PNNLk127_1366154	22.2071	43-Jose-T4-0-5PNNLk127_1366154_1	Cluster92	Pisuviricota;Pisoniviricetes;Picornavirales;Dicistroviridae;NA	k127_1366154_1	ND_123379	90.847	3133	RdRP_1	PF00680.20	1.2e-63	222	Opisthokonta	Eukaryote
43-Jose-T4-0-5	43-Jose-T4-0-5PNNLk127_1499103	5.13032	43-Jose-T4-0-5PNNLk127_1499103_1	Cluster42	Pisuviricota;Pisoniviricetes;Picornavirales;Dicistroviridae	k127_1499103_1	NA	NA	NA	RdRP_1	PF00680.20	9.3e-42	149.9	Opisthokonta	Eukaryote
43-Jose-T4-0-5	43-Jose-T4-0-5PNNLk127_60069	9.93759	43-Jose-T4-0-5PNNLk127_60069_1	Cluster25	Pisuviricota;Pisoniviricetes;Picornavirales;Dicistroviridae;NA	k127_60069_1	ND_027153	99.76	3051	RdRP_1	PF00680.20	6.7e-22	84.4	Opisthokonta	Eukaryote
43-Jose-T4-15-25	43-Jose-T4-15-25PNNLk127_396850	21.8081	43-Jose-T4-15-25PNNLk127_396850_1	Cluster25	Pisuviricota;Pisoniviricetes;Picornavirales;Dicistroviridae;NA	k127_396850_1	ND_027153	99.763	3092	RdRP_1	PF00680.20	3.9e-22	84.3	Opisthokonta	Eukaryote
46-Jose-T1-0-5	46-Jose-T1-0-5PNNLk127_1106	38.2603	46-Jose-T1-0-5PNNLk127_1106_3	Cluster44	Pisuviricota;Pisoniviricetes;Picornavirales;Dicistroviridae;NA	k127_1106_3	ND_123379	90.448	3077	RdRP_1	PF00680.20	2.7e-64	224.2	Opisthokonta	Eukaryote
46-Jose-T1-0-5	46-Jose-T1-0-5PNNLk127_1505071	8.2403	46-Jose-T1-0-5PNNLk127_1505071_2	Cluster42	Pisuviricota;Pisoniviricetes;Picornavirales;Dicistroviridae;Dicistroviridae_sp	k127_1505071_2	ND_159629	90.446	4933	RdRP_1	PF00680.20	1.1e-49	176	Opisthokonta	Eukaryote
46-Jose-T1-0-5	46-Jose-T1-0-5PNNLk127_1707210	161.278	46-Jose-T1-0-5PNNLk127_1707210_1	Cluster6	Pisuviricota;Pisoniviricetes;Picornavirales;f.0012.base-Solinvi;NA	k127_1707210_1	ND_200282	96.972	5101	RdRP_1	PF00680.20	1.1e-27	103.5	Opisthokonta	Eukaryote
46-Jose-T1-15-25	46-Jose-T1-15-25PNNLk127_279546	17.3545	46-Jose-T1-15-25PNNLk127_279546_1	Cluster6	Pisuviricota;Pisoniviricetes;Picornavirales;f.0012.base-Solinvi;NA	k127_279546_1	ND_200282	96.941	5046	RdRP_1	PF00680.20	1.5e-28	104	Opisthokonta	Eukaryote
46-Jose-T1-15-25	46-Jose-T1-15-25PNNLk127_63136	94.4009	46-Jose-T1-15-25PNNLk127_63136_2	Cluster223	Pisuviricota;Stelpaviricetes;Stellavirales;Astroviridae;NA	k127_63136_2	ND_027625	93.002	2230	RdRP_1	PF00680.20	2.7e-20	76.8	Opisthokonta	Eukaryote
48-Jose-T4-0-5	48-Jose-T4-0-5PNNLk127_1354023	16.3451	48-Jose-T4-0-5PNNLk127_1354023_2	Cluster6	Pisuviricota;Pisoniviricetes;Picornavirales;f.0012.base-Solinvi;NA	k127_1354023_2	ND_200282	97.031	5044	RdRP_1	PF00680.20	2.1e-23	89.1	Opisthokonta	Eukaryote
48-Jose-T4-0-5	48-Jose-T4-0-5PNNLk127_511800	11.3322	48-Jose-T4-0-5PNNLk127_511800_1	Cluster19	Pisuviricota;Pisoniviricetes;Picornavirales;Polycipiviridae;NA	k127_511800_1	NA	NA	NA	RdRP_1	PF00680.20	2.1e-26	99	Opisthokonta	Eukaryote
48-Jose-T4-0-5	48-Jose-T4-0-5PNNLk127_529839	38.9092	48-Jose-T4-0-5PNNLk127_529839_2	Cluster46	Pisuviricota;Pisoniviricetes;Picornavirales;Dicistroviridae;NA	k127_529839_2	ND_128317	94.311	2608	RdRP_1	PF00680.20	2.3e-66	230.8	Opisthokonta	Eukaryote
48-Jose-T4-0-5	48-Jose-T4-0-5PNNLk127_747113	15.5873	48-Jose-T4-0-5PNNLk127_747113_2	Cluster176	Pisuviricota;Pisoniviricetes;Picornavirales;f.0025;NA	k127_747113_2	ND_052869	99.249	2883	RdRP_1	PF00680.20	2.7e-35	128.3	Opisthokonta	Eukaryote
48-Jose-T4-0-5	48-Jose-T4-0-5PNNLk127_849	984.409	48-Jose-T4-0-5PNNLk127_849_1	Cluster44	Pisuviricota;Pisoniviricetes;Picornavirales;Dicistroviridae;NA	k127_849_1	ND_123379	90.362	3066	RdRP_1	PF00680.20	4.8e-64	223.1	Opisthokonta	Eukaryote
48-Jose-T4-15-25	48-Jose-T4-15-25PNNLk127_1382034	7.07978	48-Jose-T4-15-25PNNLk127_1382034_1	Cluster435	Pisuviricota;Pisoniviricetes;Picornavirales;Dicistroviridae;NA	k127_1382034_1	ND_128317	91.292	1393	RdRP_1	PF00680.20	3.6e-60	210.3	Opisthokonta	Eukaryote
53-Jose-T4-0-5	53-Jose-T4-0-5PNNLk127_532297	1217.12	53-Jose-T4-0-5PNNLk127_532297_1	Cluster46	Pisuviricota;Pisoniviricetes;Picornavirales;Dicistroviridae;NA	k127_532297_1	ND_123379	90.645	3105	RdRP_1	PF00680.20	2.7e-65	228	Opisthokonta	Eukaryote
53-Jose-T4-15-25	53-Jose-T4-15-25PNNLk127_126461	105.886	53-Jose-T4-15-25PNNLk127_126461_1	Cluster17	Pisuviricota;Pisoniviricetes;Picornavirales;f.0028.base-Dicistro;NA	k127_126461_1	ND_050521	97.661	12702	RdRP_1	PF00680.20	3.4e-53	185.9	Opisthokonta	Eukaryote
53-Jose-T4-15-25	53-Jose-T4-15-25PNNLk127_533617	19.3988	53-Jose-T4-15-25PNNLk127_533617_2	Cluster46	Pisuviricota;Pisoniviricetes;Picornavirales;Dicistroviridae;NA	k127_533617_2	ND_134049	92.753	1971	RdRP_1	PF00680.20	2.3e-62	216.2	Opisthokonta	Eukaryote
55-Alkar-T1-0-5	55-Alkar-T1-0-5PNNLk127_1763737	33.394	55-Alkar-T1-0-5PNNLk127_1763737_1	Cluster42	Pisuviricota;Pisoniviricetes;Picornavirales;Dicistroviridae;Dicistroviridae_sp	k127_1763737_1	ND_159629	90.475	4939	RdRP_1	PF00680.20	3.8e-49	174.4	Opisthokonta	Eukaryote
55-Alkar-T1-0-5	55-Alkar-T1-0-5PNNLk127_1838228	83.0748	55-Alkar-T1-0-5PNNLk127_1838228_2	Cluster101	Pisuviricota;Pisoniviricetes;Picornavirales;Dicistroviridae;Picornavirales_sp	k127_1838228_2	ND_037021	90.273	1439	RdRP_1	PF00680.20	2.5e-44	158.5	Opisthokonta	Eukaryote
55-Alkar-T1-0-5	55-Alkar-T1-0-5PNNLk127_817152	758.899	55-Alkar-T1-0-5PNNLk127_817152_2	Cluster46	Pisuviricota;Pisoniviricetes;Picornavirales;Dicistroviridae;NA	k127_817152_2	ND_128317	94.441	2765	RdRP_1	PF00680.20	3.1e-66	230.8	Opisthokonta	Eukaryote
55-Alkar-T1-0-5	55-Alkar-T1-0-5PNNLk127_817410	311.232	55-Alkar-T1-0-5PNNLk127_817410_2	Cluster162	Pisuviricota;Pisoniviricetes;Picornavirales;Dicistroviridae;NA	k127_817410_2	ND_134049	90.812	2627	RdRP_1	PF00680.20	5.8e-65	226.6	Opisthokonta	Eukaryote
55-Alkar-T1-0-5	55-Alkar-T1-0-5PNNLk127_954315	73.313	55-Alkar-T1-0-5PNNLk127_954315_1	Cluster19	Pisuviricota;Pisoniviricetes;Picornavirales;Polycipiviridae;NA	k127_954315_1	ND_130666	96.646	13712	RdRP_1	PF00680.20	2e-38	139.1	Opisthokonta	Eukaryote
57-Jose-T1-0-5	57-Jose-T1-0-5PNNLk127_1153108	1964.38	57-Jose-T1-0-5PNNLk127_1153108_2	Cluster162	Pisuviricota;Pisoniviricetes;Picornavirales;Dicistroviridae;NA	k127_1153108_2	ND_128317	90.323	2350	RdRP_1	PF00680.20	2.4e-64	224.2	Opisthokonta	Eukaryote
57-Jose-T1-0-5	57-Jose-T1-0-5PNNLk127_1428833	2087.67	57-Jose-T1-0-5PNNLk127_1428833_2	Cluster46	Pisuviricota;Pisoniviricetes;Picornavirales;Dicistroviridae;NA	k127_1428833_2	ND_128317	93.997	2721	RdRP_1	PF00680.20	5.8e-67	232.8	Opisthokonta	Eukaryote
57-Jose-T1-0-5	57-Jose-T1-0-5PNNLk127_1590997	1049.96	57-Jose-T1-0-5PNNLk127_1590997_2	Cluster435	Pisuviricota;Pisoniviricetes;Picornavirales;Dicistroviridae;NA	k127_1590997_2	ND_128317	93.306	2159	RdRP_1	PF00680.20	1.3e-65	228.4	Opisthokonta	Eukaryote
57-Jose-T1-0-5	57-Jose-T1-0-5PNNLk127_1591065	70.9484	57-Jose-T1-0-5PNNLk127_1591065_1	Cluster137	Pisuviricota;Pisoniviricetes;Picornavirales;Dicistroviridae;Picornavirales_sp	k127_1591065_1	ND_039432	90.693	3690	RdRP_1	PF00680.20	6.9e-45	160	Opisthokonta	Eukaryote
57-Jose-T1-0-5	57-Jose-T1-0-5PNNLk127_1635654	192.117	57-Jose-T1-0-5PNNLk127_1635654_2	Cluster89	Pisuviricota;Pisoniviricetes;Picornavirales;Dicistroviridae;NA	k127_1635654_2	ND_050194	99.041	2433	RdRP_1	PF00680.20	3.9e-46	164.2	Opisthokonta	Eukaryote
57-Jose-T1-0-5	57-Jose-T1-0-5PNNLk127_385458	150.205	57-Jose-T1-0-5PNNLk127_385458_3	Cluster25	Pisuviricota;Pisoniviricetes;Picornavirales;Dicistroviridae;NA	k127_385458_3	ND_027153	99.661	3771	RdRP_1	PF00680.20	1.2e-20	80.1	Opisthokonta	Eukaryote
57-Jose-T1-15-25	57-Jose-T1-15-25PNNLk127_106561	11.0225	57-Jose-T1-15-25PNNLk127_106561_1	Cluster545	Pisuviricota;Pisoniviricetes;Picornavirales;Dicistroviridae;NA	k127_106561_1	ND_128317	91.959	1788	RdRP_1	PF00680.20	4.1e-61	213	Opisthokonta	Eukaryote
57-Jose-T1-15-25	57-Jose-T1-15-25PNNLk127_169396	25.2237	57-Jose-T1-15-25PNNLk127_169396_1	Cluster46	Pisuviricota;Pisoniviricetes;Picornavirales;Dicistroviridae;NA	k127_169396_1	ND_128317	94.386	2760	RdRP_1	PF00680.20	1.7e-66	230.8	Opisthokonta	Eukaryote
57-Jose-T1-15-25	57-Jose-T1-15-25PNNLk127_19478	8.04059	57-Jose-T1-15-25PNNLk127_19478_3	Cluster89	Pisuviricota;Pisoniviricetes;Picornavirales;Dicistroviridae;NA	k127_19478_3	ND_050194	99.041	2433	RdRP_1	PF00680.20	1.1e-46	165.5	Opisthokonta	Eukaryote
57-Jose-T1-15-25	57-Jose-T1-15-25PNNLk127_273854	19.705	57-Jose-T1-15-25PNNLk127_273854_1	Cluster167	Pisuviricota;Pisoniviricetes;Picornavirales;Dicistroviridae;NA	k127_273854_1	ND_123379	90.728	2734	RdRP_1	PF00680.20	7.1e-64	222.2	Opisthokonta	Eukaryote
57-Jose-T1-15-25	57-Jose-T1-15-25PNNLk127_2998	3.70801	57-Jose-T1-15-25PNNLk127_2998_1	Cluster383	Pisuviricota;Pisoniviricetes;Picornavirales;Dicistroviridae;NA	k127_2998_1	NA	NA	NA	RdRP_1	PF00680.20	1.5e-43	155.1	Opisthokonta	Eukaryote
57-Jose-T1-15-25	57-Jose-T1-15-25PNNLk127_425548	200.588	57-Jose-T1-15-25PNNLk127_425548_3	Cluster25	Pisuviricota;Pisoniviricetes;Picornavirales;Dicistroviridae;NA	k127_425548_3	ND_027153	99.612	3766	RdRP_1	PF00680.20	8.4e-21	80.1	Opisthokonta	Eukaryote
57-Jose-T1-15-25	57-Jose-T1-15-25PNNLk127_85633	3.9819	57-Jose-T1-15-25PNNLk127_85633_1	Cluster101	Pisuviricota;Pisoniviricetes;Picornavirales;Dicistroviridae;Picornavirales_sp	k127_85633_1	ND_037021	92.085	926	RdRP_1	PF00680.20	3.5e-37	134.1	Opisthokonta	Eukaryote
58-Alkar-T4-0-5	58-Alkar-T4-0-5PNNLk127_372647	10.0487	58-Alkar-T4-0-5PNNLk127_372647_1	Cluster42	Pisuviricota;Pisoniviricetes;Picornavirales;Dicistroviridae;Dicistroviridae_sp	k127_372647_1	ND_159629	90.472	4939	RdRP_1	PF00680.20	1.8e-44	159.4	Opisthokonta	Eukaryote
18-Alkar-T4-0-5	18-Alkar-T4-0-5PNNLk127_111601	5.00932	18-Alkar-T4-0-5PNNLk127_111601_1	Cluster67	Unclassified;NA;NA;NA;NA	k127_111601_1	NA	NA	NA	RdRP_1	PF00680.20	5.2e-46	162.8	Unclassified host lineage	Unclassified host
18-Alkar-T4-0-5	18-Alkar-T4-0-5PNNLk127_225688	42.7519	18-Alkar-T4-0-5PNNLk127_225688_3	Cluster75	Unclassified;NA;NA;NA;NA	k127_225688_3	NA	NA	NA	RdRP_1	PF00680.20	1.1e-32	118.8	Unclassified host lineage	Unclassified host
18-Alkar-T4-0-5	18-Alkar-T4-0-5PNNLk127_2273	60.9633	18-Alkar-T4-0-5PNNLk127_2273_2	Cluster14	Unclassified;NA;NA;NA;NA	k127_2273_2	NA	NA	NA	RdRP_1	PF00680.20	1.6e-33	121.6	Unclassified host lineage	Unclassified host
18-Alkar-T4-0-5	18-Alkar-T4-0-5PNNLk127_312812	30.4224	18-Alkar-T4-0-5PNNLk127_312812_1	Cluster1	Unclassified;NA;NA;NA;NA	k127_312812_1	NA	NA	NA	RdRP_1	PF00680.20	1.3e-36	131.8	Unclassified host lineage	Unclassified host
18-Alkar-T4-0-5	18-Alkar-T4-0-5PNNLk127_351139	80.9046	18-Alkar-T4-0-5PNNLk127_351139_2	Cluster72	Unclassified;NA;NA;NA;NA	k127_351139_2	NA	NA	NA	RdRP_1	PF00680.20	5e-28	103.5	Unclassified host lineage	Unclassified host
18-Alkar-T4-0-5	18-Alkar-T4-0-5PNNLk127_724166	179.718	18-Alkar-T4-0-5PNNLk127_724166_2	Cluster55	Unclassified;NA;NA;NA;NA	k127_724166_2	NA	NA	NA	RdRP_1	PF00680.20	1.1e-43	155.2	Unclassified host lineage	Unclassified host
31-Alkar-T1-0-5	31-Alkar-T1-0-5PNNLk127_1018273	13.0518	31-Alkar-T1-0-5PNNLk127_1018273_1	Cluster282	Unclassified;NA;NA;NA;NA	k127_1018273_1	NA	NA	NA	RdRP_1	PF00680.20	6.6e-25	93.7	Unclassified host lineage	Unclassified host
31-Alkar-T1-0-5	31-Alkar-T1-0-5PNNLk127_1044759	15.2323	31-Alkar-T1-0-5PNNLk127_1044759_1	Cluster211	Unclassified;NA;NA;NA;NA	k127_1044759_1	NA	NA	NA	RdRP_1	PF00680.20	2.3e-32	118.3	Unclassified host lineage	Unclassified host
31-Alkar-T1-0-5	31-Alkar-T1-0-5PNNLk127_1065349	22.5464	31-Alkar-T1-0-5PNNLk127_1065349_1	Cluster667	Unclassified;NA;NA;NA;NA	k127_1065349_1	NA	NA	NA	RdRP_1	PF00680.20	5.5e-29	107.2	Unclassified host lineage	Unclassified host
31-Alkar-T1-0-5	31-Alkar-T1-0-5PNNLk127_1079440	29.7323	31-Alkar-T1-0-5PNNLk127_1079440_2	Cluster84	Unclassified;NA;NA;NA;NA	k127_1079440_2	NA	NA	NA	RdRP_1	PF00680.20	1.1e-44	159	Unclassified host lineage	Unclassified host
31-Alkar-T1-0-5	31-Alkar-T1-0-5PNNLk127_107955	6.74491	31-Alkar-T1-0-5PNNLk127_107955_1	Cluster208	Unclassified;NA;NA;NA;NA	k127_107955_1	NA	NA	NA	RdRP_1	PF00680.20	5.1e-32	117.2	Unclassified host lineage	Unclassified host
31-Alkar-T1-0-5	31-Alkar-T1-0-5PNNLk127_1194973	22.9308	31-Alkar-T1-0-5PNNLk127_1194973_1	Cluster184	Unclassified;NA;NA;NA;NA	k127_1194973_1	NA	NA	NA	RdRP_1	PF00680.20	1.4e-56	198.2	Unclassified host lineage	Unclassified host
31-Alkar-T1-0-5	31-Alkar-T1-0-5PNNLk127_1219322	9.9823	31-Alkar-T1-0-5PNNLk127_1219322_2	Cluster110	Unclassified;NA;NA;NA;NA	k127_1219322_2	NA	NA	NA	RdRP_1	PF00680.20	4e-70	242.9	Unclassified host lineage	Unclassified host
31-Alkar-T1-0-5	31-Alkar-T1-0-5PNNLk127_131162	115.117	31-Alkar-T1-0-5PNNLk127_131162_3	Cluster75	Unclassified;NA;NA;NA;NA	k127_131162_3	NA	NA	NA	RdRP_1	PF00680.20	1.6e-32	118.8	Unclassified host lineage	Unclassified host
31-Alkar-T1-0-5	31-Alkar-T1-0-5PNNLk127_173284	90.719	31-Alkar-T1-0-5PNNLk127_173284_2	Cluster72	Unclassified;NA;NA;NA;NA	k127_173284_2	NA	NA	NA	RdRP_1	PF00680.20	7.7e-28	103.4	Unclassified host lineage	Unclassified host
31-Alkar-T1-0-5	31-Alkar-T1-0-5PNNLk127_204088	22.7361	31-Alkar-T1-0-5PNNLk127_204088_2	Cluster284	Unclassified;NA;NA;NA;NA	k127_204088_2	NA	NA	NA	RdRP_1	PF00680.20	9.2e-29	106.5	Unclassified host lineage	Unclassified host
31-Alkar-T1-0-5	31-Alkar-T1-0-5PNNLk127_211241	24.9643	31-Alkar-T1-0-5PNNLk127_211241_1	Cluster197	Unclassified;NA;NA;NA;NA	k127_211241_1	NA	NA	NA	RdRP_1	PF00680.20	2.2e-30	111.8	Unclassified host lineage	Unclassified host
31-Alkar-T1-0-5	31-Alkar-T1-0-5PNNLk127_276251	46.1077	31-Alkar-T1-0-5PNNLk127_276251_1	Cluster109	Unclassified;NA;NA;NA;NA	k127_276251_1	NA	NA	NA	RdRP_1	PF00680.20	1.7e-54	191.4	Unclassified host lineage	Unclassified host
31-Alkar-T1-0-5	31-Alkar-T1-0-5PNNLk127_288877	12.1851	31-Alkar-T1-0-5PNNLk127_288877_1	Cluster231	Unclassified;NA;NA;NA;NA	k127_288877_1	NA	NA	NA	RdRP_1	PF00680.20	1.7e-24	92.4	Unclassified host lineage	Unclassified host
31-Alkar-T1-0-5	31-Alkar-T1-0-5PNNLk127_2981	224.191	31-Alkar-T1-0-5PNNLk127_2981_1	Cluster4	Unclassified;NA;NA;NA;NA	k127_2981_1	NA	NA	NA	RdRP_1	PF00680.20	4.5e-49	173.4	Unclassified host lineage	Unclassified host
31-Alkar-T1-0-5	31-Alkar-T1-0-5PNNLk127_35439	149.648	31-Alkar-T1-0-5PNNLk127_35439_2	Cluster81	Unclassified;NA;NA;NA;NA	k127_35439_2	NA	NA	NA	RdRP_1	PF00680.20	1.3e-51	181.8	Unclassified host lineage	Unclassified host
31-Alkar-T1-0-5	31-Alkar-T1-0-5PNNLk127_364325	9.10902	31-Alkar-T1-0-5PNNLk127_364325_1	Cluster470	Unclassified;NA;NA;NA;NA	k127_364325_1	NA	NA	NA	RdRP_1	PF00680.20	2e-34	125.1	Unclassified host lineage	Unclassified host
31-Alkar-T1-0-5	31-Alkar-T1-0-5PNNLk127_373230	7.0899	31-Alkar-T1-0-5PNNLk127_373230_1	Cluster141	Unclassified;NA;NA;NA;NA	k127_373230_1	NA	NA	NA	RdRP_1	PF00680.20	1.4e-24	92.6	Unclassified host lineage	Unclassified host
31-Alkar-T1-0-5	31-Alkar-T1-0-5PNNLk127_396919	11.1532	31-Alkar-T1-0-5PNNLk127_396919_1	Cluster175	Unclassified;NA;NA;NA;NA	k127_396919_1	NA	NA	NA	RdRP_1	PF00680.20	7e-51	179.4	Unclassified host lineage	Unclassified host
31-Alkar-T1-0-5	31-Alkar-T1-0-5PNNLk127_413613	56.3163	31-Alkar-T1-0-5PNNLk127_413613_1	Cluster21	Unclassified;NA;NA;NA;NA	k127_413613_1	NA	NA	NA	RdRP_1	PF00680.20	6e-46	163.1	Unclassified host lineage	Unclassified host
31-Alkar-T1-0-5	31-Alkar-T1-0-5PNNLk127_429	33.7581	31-Alkar-T1-0-5PNNLk127_429_1	Cluster240	Unclassified;NA;NA;NA;NA	k127_429_1	NA	NA	NA	RdRP_1	PF00680.20	5.1e-45	160.1	Unclassified host lineage	Unclassified host
31-Alkar-T1-0-5	31-Alkar-T1-0-5PNNLk127_44632	106.335	31-Alkar-T1-0-5PNNLk127_44632_1	Cluster54	Unclassified;NA;NA;NA;NA	k127_44632_1	NA	NA	NA	RdRP_1	PF00680.20	1.1e-37	135.8	Unclassified host lineage	Unclassified host
31-Alkar-T1-0-5	31-Alkar-T1-0-5PNNLk127_455687	9.6083	31-Alkar-T1-0-5PNNLk127_455687_1	Cluster393	Unclassified;NA;NA;NA;NA	k127_455687_1	ND_029896	93.001	1664	RdRP_1	PF00680.20	7.8e-40	143	Unclassified host lineage	Unclassified host
31-Alkar-T1-0-5	31-Alkar-T1-0-5PNNLk127_6226	295.563	31-Alkar-T1-0-5PNNLk127_6226_2	Cluster36	Unclassified;NA;NA;NA;NA	k127_6226_2	NA	NA	NA	RdRP_1	PF00680.20	1.5e-50	178.3	Unclassified host lineage	Unclassified host
31-Alkar-T1-0-5	31-Alkar-T1-0-5PNNLk127_623694	167.804	31-Alkar-T1-0-5PNNLk127_623694_4	Cluster64	Unclassified;NA;NA;NA;NA	k127_623694_4	NA	NA	NA	RdRP_1	PF00680.20	9.2e-26	96.6	Unclassified host lineage	Unclassified host
31-Alkar-T1-0-5	31-Alkar-T1-0-5PNNLk127_759682	35.0751	31-Alkar-T1-0-5PNNLk127_759682_1	Cluster91	Unclassified;NA;NA;NA;NA	k127_759682_1	NA	NA	NA	RdRP_1	PF00680.20	4.4e-69	239.4	Unclassified host lineage	Unclassified host
31-Alkar-T1-0-5	31-Alkar-T1-0-5PNNLk127_766990	5.9806	31-Alkar-T1-0-5PNNLk127_766990_2	Cluster123	Unclassified;NA;NA;NA;NA	k127_766990_2	NA	NA	NA	RdRP_1	PF00680.20	7.1e-18	70.6	Unclassified host lineage	Unclassified host
31-Alkar-T1-0-5	31-Alkar-T1-0-5PNNLk127_783215	35.2588	31-Alkar-T1-0-5PNNLk127_783215_2	Cluster43	Unclassified;NA;NA;NA;NA	k127_783215_2	NA	NA	NA	RdRP_1	PF00680.20	1.8e-31	115.4	Unclassified host lineage	Unclassified host
31-Alkar-T1-0-5	31-Alkar-T1-0-5PNNLk127_817193	173.162	31-Alkar-T1-0-5PNNLk127_817193_1	Cluster120	Unclassified;NA;NA;NA;NA	k127_817193_1	NA	NA	NA	RdRP_1	PF00680.20	1.8e-29	108.8	Unclassified host lineage	Unclassified host
31-Alkar-T1-0-5	31-Alkar-T1-0-5PNNLk127_833621	19.3157	31-Alkar-T1-0-5PNNLk127_833621_2	Cluster66	Unclassified;NA;NA;NA;NA	k127_833621_2	NA	NA	NA	RdRP_1	PF00680.20	3.3e-29	107.9	Unclassified host lineage	Unclassified host
31-Alkar-T1-0-5	31-Alkar-T1-0-5PNNLk127_839276	30.5206	31-Alkar-T1-0-5PNNLk127_839276_2	Cluster427	Unclassified;NA;NA;NA;NA	k127_839276_2	NA	NA	NA	RdRP_1	PF00680.20	9.6e-30	109.7	Unclassified host lineage	Unclassified host
31-Alkar-T1-0-5	31-Alkar-T1-0-5PNNLk127_853165	204.277	31-Alkar-T1-0-5PNNLk127_853165_1	Cluster32	Unclassified;NA;NA;NA;NA	k127_853165_1	NA	NA	NA	RdRP_1	PF00680.20	1.5e-29	109.1	Unclassified host lineage	Unclassified host
31-Alkar-T1-0-5	31-Alkar-T1-0-5PNNLk127_865363	15.132	31-Alkar-T1-0-5PNNLk127_865363_2	Cluster28	Unclassified;NA;NA;NA;NA	k127_865363_2	NA	NA	NA	RdRP_1	PF00680.20	3.7e-60	210	Unclassified host lineage	Unclassified host
31-Alkar-T1-0-5	31-Alkar-T1-0-5PNNLk127_874682	22.9865	31-Alkar-T1-0-5PNNLk127_874682_1	Cluster8	Unclassified;NA;NA;NA;NA	k127_874682_1	NA	NA	NA	RdRP_1	PF00680.20	1.1e-54	192	Unclassified host lineage	Unclassified host
31-Alkar-T1-0-5	31-Alkar-T1-0-5PNNLk127_884535	18.8539	31-Alkar-T1-0-5PNNLk127_884535_1	Cluster58	Unclassified;NA;NA;NA;NA	k127_884535_1	NA	NA	NA	RdRP_1	PF00680.20	1.4e-21	82.7	Unclassified host lineage	Unclassified host
31-Alkar-T1-0-5	31-Alkar-T1-0-5PNNLk127_894796	104.703	31-Alkar-T1-0-5PNNLk127_894796_1	Cluster21	Unclassified;NA;NA;NA;NA	k127_894796_1	NA	NA	NA	RdRP_1	PF00680.20	2.2e-44	157.9	Unclassified host lineage	Unclassified host
31-Alkar-T1-0-5	31-Alkar-T1-0-5PNNLk127_908927	7.99952	31-Alkar-T1-0-5PNNLk127_908927_1	Cluster708	Unclassified;NA;NA;NA;NA	k127_908927_1	NA	NA	NA	RdRP_1	PF00680.20	6.4e-33	120.1	Unclassified host lineage	Unclassified host
31-Alkar-T1-0-5	31-Alkar-T1-0-5PNNLk127_940495	21.1253	31-Alkar-T1-0-5PNNLk127_940495_2	Cluster355	Unclassified;NA;NA;NA;NA	k127_940495_2	NA	NA	NA	RdRP_1	PF00680.20	3.9e-38	137.4	Unclassified host lineage	Unclassified host
31-Alkar-T1-0-5	31-Alkar-T1-0-5PNNLk127_968309	11.1761	31-Alkar-T1-0-5PNNLk127_968309_2	Cluster178	Unclassified;NA;NA;NA;NA	k127_968309_2	NA	NA	NA	RdRP_1	PF00680.20	1.3e-35	129.1	Unclassified host lineage	Unclassified host
31-Alkar-T1-0-5	31-Alkar-T1-0-5PNNLk127_989502	5.64292	31-Alkar-T1-0-5PNNLk127_989502_1	Cluster709	Unclassified;NA;NA;NA;NA	k127_989502_1	NA	NA	NA	RdRP_1	PF00680.20	5.2e-20	77.6	Unclassified host lineage	Unclassified host
38-Alkar-T4-0-5	38-Alkar-T4-0-5PNNLk127_12511	5.68982	38-Alkar-T4-0-5PNNLk127_12511_1	Cluster240	Unclassified;NA;NA;NA;NA	k127_12511_1	NA	NA	NA	RdRP_1	PF00680.20	5.3e-45	159.6	Unclassified host lineage	Unclassified host
38-Alkar-T4-0-5	38-Alkar-T4-0-5PNNLk127_173003	2.81859	38-Alkar-T4-0-5PNNLk127_173003_2	Cluster470	Unclassified;NA;NA;NA;NA	k127_173003_2	NA	NA	NA	RdRP_1	PF00680.20	2.4e-34	124.4	Unclassified host lineage	Unclassified host
38-Alkar-T4-0-5	38-Alkar-T4-0-5PNNLk127_184760	30.4712	38-Alkar-T4-0-5PNNLk127_184760_1	Cluster16	Unclassified;NA;NA;NA;NA	k127_184760_1	NA	NA	NA	RdRP_1	PF00680.20	3.5e-38	137.1	Unclassified host lineage	Unclassified host
38-Alkar-T4-0-5	38-Alkar-T4-0-5PNNLk127_206399	23.915	38-Alkar-T4-0-5PNNLk127_206399_1	Cluster55	Unclassified;NA;NA;NA;NA	k127_206399_1	NA	NA	NA	RdRP_1	PF00680.20	8.9e-45	158.8	Unclassified host lineage	Unclassified host
38-Alkar-T4-0-5	38-Alkar-T4-0-5PNNLk127_237111	29.0313	38-Alkar-T4-0-5PNNLk127_237111_1	Cluster41	Unclassified;NA;NA;NA;NA	k127_237111_1	NA	NA	NA	RdRP_1	PF00680.20	1e-46	165.2	Unclassified host lineage	Unclassified host
38-Alkar-T4-0-5	38-Alkar-T4-0-5PNNLk127_243136	5.40244	38-Alkar-T4-0-5PNNLk127_243136_2	Cluster57	Unclassified;NA;NA;NA;NA	k127_243136_2	NA	NA	NA	RdRP_1	PF00680.20	1.3e-54	191.3	Unclassified host lineage	Unclassified host
38-Alkar-T4-0-5	38-Alkar-T4-0-5PNNLk127_254002	36.5166	38-Alkar-T4-0-5PNNLk127_254002_1	Cluster1	Unclassified;NA;NA;NA;NA	k127_254002_1	NA	NA	NA	RdRP_1	PF00680.20	1.7e-36	131.5	Unclassified host lineage	Unclassified host
38-Alkar-T4-0-5	38-Alkar-T4-0-5PNNLk127_349088	8.36353	38-Alkar-T4-0-5PNNLk127_349088_3	Cluster75	Unclassified;NA;NA;NA;NA	k127_349088_3	NA	NA	NA	RdRP_1	PF00680.20	1.2e-32	118.8	Unclassified host lineage	Unclassified host
38-Alkar-T4-0-5	38-Alkar-T4-0-5PNNLk127_364668	15.3417	38-Alkar-T4-0-5PNNLk127_364668_2	Cluster72	Unclassified;NA;NA;NA;NA	k127_364668_2	NA	NA	NA	RdRP_1	PF00680.20	5.1e-28	103.6	Unclassified host lineage	Unclassified host
38-Alkar-T4-0-5	38-Alkar-T4-0-5PNNLk127_447334	18.7321	38-Alkar-T4-0-5PNNLk127_447334_1	Cluster102	Unclassified;NA;NA;NA;NA	k127_447334_1	NA	NA	NA	RdRP_1	PF00680.20	1.2e-33	122.1	Unclassified host lineage	Unclassified host
38-Alkar-T4-0-5	38-Alkar-T4-0-5PNNLk127_451210	20.6019	38-Alkar-T4-0-5PNNLk127_451210_1	Cluster36	Unclassified;NA;NA;NA;NA	k127_451210_1	NA	NA	NA	RdRP_1	PF00680.20	4.4e-48	169.7	Unclassified host lineage	Unclassified host
38-Alkar-T4-0-5	38-Alkar-T4-0-5PNNLk127_503431	99.5868	38-Alkar-T4-0-5PNNLk127_503431_2	Cluster40	Unclassified;NA;NA;NA;NA	k127_503431_2	NA	NA	NA	RdRP_1	PF00680.20	6.3e-36	129.6	Unclassified host lineage	Unclassified host
38-Alkar-T4-0-5	38-Alkar-T4-0-5PNNLk127_539755	23.8892	38-Alkar-T4-0-5PNNLk127_539755_1	Cluster68	Unclassified;NA;NA;NA;NA	k127_539755_1	NA	NA	NA	RdRP_1	PF00680.20	6.8e-53	185.6	Unclassified host lineage	Unclassified host
38-Alkar-T4-0-5	38-Alkar-T4-0-5PNNLk127_898831	6.73143	38-Alkar-T4-0-5PNNLk127_898831_1	Cluster186	Unclassified;NA;NA;NA;NA	k127_898831_1	NA	NA	NA	RdRP_1	PF00680.20	3.1e-33	120.8	Unclassified host lineage	Unclassified host
40-Jose-T1-0-5	40-Jose-T1-0-5PNNLk127_1031306	15.7544	40-Jose-T1-0-5PNNLk127_1031306_1	Cluster198	Unclassified;NA;NA;NA;NA	k127_1031306_1	NA	NA	NA	RdRP_1	PF00680.20	7.7e-45	159.4	Unclassified host lineage	Unclassified host
40-Jose-T1-0-5	40-Jose-T1-0-5PNNLk127_1090316	56.9654	40-Jose-T1-0-5PNNLk127_1090316_1	Cluster68	Unclassified;NA;NA;NA;NA	k127_1090316_1	NA	NA	NA	RdRP_1	PF00680.20	2.7e-52	184	Unclassified host lineage	Unclassified host
40-Jose-T1-0-5	40-Jose-T1-0-5PNNLk127_1155986	16.8374	40-Jose-T1-0-5PNNLk127_1155986_1	Cluster83	Unclassified;NA;NA;NA;NA	k127_1155986_1	NA	NA	NA	RdRP_1	PF00680.20	2.6e-19	75.2	Unclassified host lineage	Unclassified host
40-Jose-T1-0-5	40-Jose-T1-0-5PNNLk127_128019	9.5937	40-Jose-T1-0-5PNNLk127_128019_2	Cluster39	Unclassified;NA;NA;NA;NA	k127_128019_2	NA	NA	NA	RdRP_1	PF00680.20	5e-48	169.9	Unclassified host lineage	Unclassified host
40-Jose-T1-0-5	40-Jose-T1-0-5PNNLk127_16125	59.3146	40-Jose-T1-0-5PNNLk127_16125_1	Cluster112	Unclassified;NA;NA;NA;NA	k127_16125_1	NA	NA	NA	RdRP_1	PF00680.20	6.9e-59	205.7	Unclassified host lineage	Unclassified host
40-Jose-T1-0-5	40-Jose-T1-0-5PNNLk127_1887	37.0594	40-Jose-T1-0-5PNNLk127_1887_3	Cluster355	Unclassified;NA;NA;NA;NA	k127_1887_3	NA	NA	NA	RdRP_1	PF00680.20	3.6e-38	137.4	Unclassified host lineage	Unclassified host
40-Jose-T1-0-5	40-Jose-T1-0-5PNNLk127_225627	41.2151	40-Jose-T1-0-5PNNLk127_225627_1	Cluster31	Unclassified;NA;NA;NA;NA	k127_225627_1	NA	NA	NA	RdRP_1	PF00680.20	9e-67	231.7	Unclassified host lineage	Unclassified host
40-Jose-T1-0-5	40-Jose-T1-0-5PNNLk127_267972	26.6386	40-Jose-T1-0-5PNNLk127_267972_2	Cluster220	Unclassified;NA;NA;NA;NA	k127_267972_2	NA	NA	NA	RdRP_1	PF00680.20	1.5e-18	72.7	Unclassified host lineage	Unclassified host
40-Jose-T1-0-5	40-Jose-T1-0-5PNNLk127_345103	15.7456	40-Jose-T1-0-5PNNLk127_345103_1	Cluster628	Unclassified;NA;NA;NA;NA	k127_345103_1	NA	NA	NA	RdRP_1	PF00680.20	5.5e-34	123.6	Unclassified host lineage	Unclassified host
40-Jose-T1-0-5	40-Jose-T1-0-5PNNLk127_351351	23.3878	40-Jose-T1-0-5PNNLk127_351351_2	Cluster30	Unclassified;NA;NA;NA;NA	k127_351351_2	NA	NA	NA	RdRP_1	PF00680.20	8.8e-24	90	Unclassified host lineage	Unclassified host
40-Jose-T1-0-5	40-Jose-T1-0-5PNNLk127_3686	321.599	40-Jose-T1-0-5PNNLk127_3686_1	Cluster60	Unclassified;NA;NA;NA;NA	k127_3686_1	NA	NA	NA	RdRP_1	PF00680.20	2.6e-62	217	Unclassified host lineage	Unclassified host
40-Jose-T1-0-5	40-Jose-T1-0-5PNNLk127_37412	94.3621	40-Jose-T1-0-5PNNLk127_37412_1	Cluster1	Unclassified;NA;NA;NA;NA	k127_37412_1	NA	NA	NA	RdRP_1	PF00680.20	3.1e-36	131	Unclassified host lineage	Unclassified host
40-Jose-T1-0-5	40-Jose-T1-0-5PNNLk127_416089	73.836	40-Jose-T1-0-5PNNLk127_416089_1	Cluster74	Unclassified;NA;NA;NA;NA	k127_416089_1	NA	NA	NA	RdRP_1	PF00680.20	5.6e-34	123.6	Unclassified host lineage	Unclassified host
40-Jose-T1-0-5	40-Jose-T1-0-5PNNLk127_465687	766.524	40-Jose-T1-0-5PNNLk127_465687_2	Cluster0	Unclassified;NA;NA;NA;NA	k127_465687_2	NA	NA	NA	RdRP_1	PF00680.20	2.5e-34	124.8	Unclassified host lineage	Unclassified host
40-Jose-T1-0-5	40-Jose-T1-0-5PNNLk127_467693	4.93059	40-Jose-T1-0-5PNNLk127_467693_1	Cluster132	Unclassified;NA;NA;NA;NA	k127_467693_1	NA	NA	NA	RdRP_1	PF00680.20	2e-30	111.9	Unclassified host lineage	Unclassified host
40-Jose-T1-0-5	40-Jose-T1-0-5PNNLk127_536053	51.4804	40-Jose-T1-0-5PNNLk127_536053_2	Cluster72	Unclassified;NA;NA;NA;NA	k127_536053_2	NA	NA	NA	RdRP_1	PF00680.20	7.4e-28	103.4	Unclassified host lineage	Unclassified host
40-Jose-T1-0-5	40-Jose-T1-0-5PNNLk127_569249	8.1111	40-Jose-T1-0-5PNNLk127_569249_1	Cluster667	Unclassified;NA;NA;NA;NA	k127_569249_1	NA	NA	NA	RdRP_1	PF00680.20	2.4e-29	108.3	Unclassified host lineage	Unclassified host
40-Jose-T1-0-5	40-Jose-T1-0-5PNNLk127_569373	126.143	40-Jose-T1-0-5PNNLk127_569373_2	Cluster303	Unclassified;NA;NA;NA;NA	k127_569373_2	NA	NA	NA	RdRP_1	PF00680.20	6e-24	90.5	Unclassified host lineage	Unclassified host
40-Jose-T1-0-5	40-Jose-T1-0-5PNNLk127_581883	192.183	40-Jose-T1-0-5PNNLk127_581883_3	Cluster224	Unclassified;NA;NA;NA;NA	k127_581883_3	NA	NA	NA	RdRP_1	PF00680.20	4.3e-50	176.7	Unclassified host lineage	Unclassified host
40-Jose-T1-0-5	40-Jose-T1-0-5PNNLk127_608996	7.9654	40-Jose-T1-0-5PNNLk127_608996_1	Cluster152	Unclassified;NA;NA;NA;NA	k127_608996_1	NA	NA	NA	RdRP_1	PF00680.20	2.6e-62	217	Unclassified host lineage	Unclassified host
40-Jose-T1-0-5	40-Jose-T1-0-5PNNLk127_614999	39.5545	40-Jose-T1-0-5PNNLk127_614999_1	Cluster70	Unclassified;NA;NA;NA;NA	k127_614999_1	NA	NA	NA	RdRP_1	PF00680.20	1.2e-62	218.1	Unclassified host lineage	Unclassified host
40-Jose-T1-0-5	40-Jose-T1-0-5PNNLk127_649709	5.8207	40-Jose-T1-0-5PNNLk127_649709_1	Cluster207	Unclassified;NA;NA;NA;NA	k127_649709_1	NA	NA	NA	RdRP_1	PF00680.20	1.5e-47	168.4	Unclassified host lineage	Unclassified host
40-Jose-T1-0-5	40-Jose-T1-0-5PNNLk127_660858	231.132	40-Jose-T1-0-5PNNLk127_660858_1	Cluster78	Unclassified;NA;NA;NA;NA	k127_660858_1	NA	NA	NA	RdRP_1	PF00680.20	4e-49	173.5	Unclassified host lineage	Unclassified host
40-Jose-T1-0-5	40-Jose-T1-0-5PNNLk127_678164	8.99675	40-Jose-T1-0-5PNNLk127_678164_1	Cluster81	Unclassified;NA;NA;NA;NA	k127_678164_1	NA	NA	NA	RdRP_1	PF00680.20	2e-32	118.5	Unclassified host lineage	Unclassified host
40-Jose-T1-0-5	40-Jose-T1-0-5PNNLk127_68004	9.67273	40-Jose-T1-0-5PNNLk127_68004_1	Cluster94	Unclassified;NA;NA;NA;NA	k127_68004_1	NA	NA	NA	RdRP_1	PF00680.20	3.8e-29	107.7	Unclassified host lineage	Unclassified host
40-Jose-T1-0-5	40-Jose-T1-0-5PNNLk127_805934	1186.94	40-Jose-T1-0-5PNNLk127_805934_2	Cluster71	Unclassified;NA;NA;NA;NA	k127_805934_2	NA	NA	NA	RdRP_1	PF00680.20	4.4e-59	206.4	Unclassified host lineage	Unclassified host
40-Jose-T1-0-5	40-Jose-T1-0-5PNNLk127_813412	11.0798	40-Jose-T1-0-5PNNLk127_813412_1	Cluster119	Unclassified;NA;NA;NA;NA	k127_813412_1	NA	NA	NA	RdRP_1	PF00680.20	1.7e-38	138.5	Unclassified host lineage	Unclassified host
40-Jose-T1-0-5	40-Jose-T1-0-5PNNLk127_84813	294.923	40-Jose-T1-0-5PNNLk127_84813_2	Cluster36	Unclassified;NA;NA;NA;NA	k127_84813_2	NA	NA	NA	RdRP_1	PF00680.20	1.9e-51	181.2	Unclassified host lineage	Unclassified host
40-Jose-T1-0-5	40-Jose-T1-0-5PNNLk127_850273	19.8172	40-Jose-T1-0-5PNNLk127_850273_1	Cluster113	Unclassified;NA;NA;NA;NA	k127_850273_1	NA	NA	NA	RdRP_1	PF00680.20	2.1e-61	214	Unclassified host lineage	Unclassified host
40-Jose-T1-0-5	40-Jose-T1-0-5PNNLk127_986011	210.269	40-Jose-T1-0-5PNNLk127_986011_1	Cluster52	Unclassified;NA;NA;NA;NA	k127_986011_1	NA	NA	NA	RdRP_1	PF00680.20	6.6e-51	179.4	Unclassified host lineage	Unclassified host
40-Jose-T1-15-25	40-Jose-T1-15-25PNNLk127_124391	17.507	40-Jose-T1-15-25PNNLk127_124391_1	Cluster8	Unclassified;NA;NA;NA;NA	k127_124391_1	NA	NA	NA	RdRP_1	PF00680.20	5.1e-54	189.2	Unclassified host lineage	Unclassified host
40-Jose-T1-15-25	40-Jose-T1-15-25PNNLk127_139599	9.85553	40-Jose-T1-15-25PNNLk127_139599_1	Cluster114	Unclassified;NA;NA;NA;NA	k127_139599_1	NA	NA	NA	RdRP_1	PF00680.20	1.1e-33	122.2	Unclassified host lineage	Unclassified host
40-Jose-T1-15-25	40-Jose-T1-15-25PNNLk127_169956	36.3431	40-Jose-T1-15-25PNNLk127_169956_2	Cluster220	Unclassified;NA;NA;NA;NA	k127_169956_2	NA	NA	NA	RdRP_1	PF00680.20	1.1e-18	72.7	Unclassified host lineage	Unclassified host
40-Jose-T1-15-25	40-Jose-T1-15-25PNNLk127_185316	60.2558	40-Jose-T1-15-25PNNLk127_185316_1	Cluster95	Unclassified;NA;NA;NA;NA	k127_185316_1	NA	NA	NA	RdRP_1	PF00680.20	3.5e-43	153.5	Unclassified host lineage	Unclassified host
40-Jose-T1-15-25	40-Jose-T1-15-25PNNLk127_1962	1879.38	40-Jose-T1-15-25PNNLk127_1962_1	Cluster52	Unclassified;NA;NA;NA;NA	k127_1962_1	NA	NA	NA	RdRP_1	PF00680.20	7e-51	178.9	Unclassified host lineage	Unclassified host
40-Jose-T1-15-25	40-Jose-T1-15-25PNNLk127_213061	8.16628	40-Jose-T1-15-25PNNLk127_213061_1	Cluster106	Unclassified;NA;NA;NA;NA	k127_213061_1	NA	NA	NA	RdRP_1	PF00680.20	1.2e-54	191.3	Unclassified host lineage	Unclassified host
40-Jose-T1-15-25	40-Jose-T1-15-25PNNLk127_278321	5.24001	40-Jose-T1-15-25PNNLk127_278321_2	Cluster36	Unclassified;NA;NA;NA;NA	k127_278321_2	NA	NA	NA	RdRP_1	PF00680.20	7.5e-52	182.1	Unclassified host lineage	Unclassified host
40-Jose-T1-15-25	40-Jose-T1-15-25PNNLk127_321908	49.2559	40-Jose-T1-15-25PNNLk127_321908_2	Cluster0	Unclassified;NA;NA;NA;NA	k127_321908_2	NA	NA	NA	RdRP_1	PF00680.20	1.9e-34	124.7	Unclassified host lineage	Unclassified host
40-Jose-T1-15-25	40-Jose-T1-15-25PNNLk127_326617	70.592	40-Jose-T1-15-25PNNLk127_326617_1	Cluster1	Unclassified;NA;NA;NA;NA	k127_326617_1	NA	NA	NA	RdRP_1	PF00680.20	1.9e-36	131.3	Unclassified host lineage	Unclassified host
40-Jose-T1-15-25	40-Jose-T1-15-25PNNLk127_3409	63.189	40-Jose-T1-15-25PNNLk127_3409_1	Cluster83	Unclassified;NA;NA;NA;NA	k127_3409_1	NA	NA	NA	RdRP_1	PF00680.20	1.9e-19	75.2	Unclassified host lineage	Unclassified host
40-Jose-T1-15-25	40-Jose-T1-15-25PNNLk127_361884	12.9638	40-Jose-T1-15-25PNNLk127_361884_2	Cluster71	Unclassified;NA;NA;NA;NA	k127_361884_2	NA	NA	NA	RdRP_1	PF00680.20	2.6e-59	206.7	Unclassified host lineage	Unclassified host
40-Jose-T1-15-25	40-Jose-T1-15-25PNNLk127_460717	2.95636	40-Jose-T1-15-25PNNLk127_460717_1	Cluster15	Unclassified;NA;NA;NA;NA	k127_460717_1	NA	NA	NA	RdRP_1	PF00680.20	1.9e-52	184	Unclassified host lineage	Unclassified host
40-Jose-T1-15-25	40-Jose-T1-15-25PNNLk127_5122	48.6013	40-Jose-T1-15-25PNNLk127_5122_1	Cluster5	Unclassified;NA;NA;NA;NA	k127_5122_1	NA	NA	NA	RdRP_1	PF00680.20	8.7e-59	204.9	Unclassified host lineage	Unclassified host
40-Jose-T1-15-25	40-Jose-T1-15-25PNNLk127_527830	47.2276	40-Jose-T1-15-25PNNLk127_527830_1	Cluster305	Unclassified;NA;NA;NA;NA	k127_527830_1	NA	NA	NA	RdRP_1	PF00680.20	1.2e-36	131.9	Unclassified host lineage	Unclassified host
40-Jose-T1-15-25	40-Jose-T1-15-25PNNLk127_539458	8.69938	40-Jose-T1-15-25PNNLk127_539458_1	Cluster104	Unclassified;NA;NA;NA;NA	k127_539458_1	NA	NA	NA	RdRP_1	PF00680.20	1.9e-42	151.1	Unclassified host lineage	Unclassified host
40-Jose-T1-15-25	40-Jose-T1-15-25PNNLk127_57894	222.94	40-Jose-T1-15-25PNNLk127_57894_1	Cluster91	Unclassified;NA;NA;NA;NA	k127_57894_1	NA	NA	NA	RdRP_1	PF00680.20	4.5e-70	242.2	Unclassified host lineage	Unclassified host
40-Jose-T1-15-25	40-Jose-T1-15-25PNNLk127_583396	3.6798	40-Jose-T1-15-25PNNLk127_583396_1	Cluster60	Unclassified;NA;NA;NA;NA	k127_583396_1	NA	NA	NA	RdRP_1	PF00680.20	4.1e-61	212.6	Unclassified host lineage	Unclassified host
40-Jose-T1-15-25	40-Jose-T1-15-25PNNLk127_711655	17.5829	40-Jose-T1-15-25PNNLk127_711655_1	Cluster99	Unclassified;NA;NA;NA;NA	k127_711655_1	NA	NA	NA	RdRP_1	PF00680.20	6.6e-51	179	Unclassified host lineage	Unclassified host
40-Jose-T1-15-25	40-Jose-T1-15-25PNNLk127_769286	8.22351	40-Jose-T1-15-25PNNLk127_769286_1	Cluster37	Unclassified;NA;NA;NA;NA	k127_769286_1	NA	NA	NA	RdRP_1	PF00680.20	1.6e-30	111.8	Unclassified host lineage	Unclassified host
40-Jose-T1-15-25	40-Jose-T1-15-25PNNLk127_789	73.3773	40-Jose-T1-15-25PNNLk127_789_2	Cluster28	Unclassified;NA;NA;NA;NA	k127_789_2	NA	NA	NA	RdRP_1	PF00680.20	5.7e-61	212.1	Unclassified host lineage	Unclassified host
42-Alkar-T1-0-5	42-Alkar-T1-0-5PNNLk127_102517	23.1442	42-Alkar-T1-0-5PNNLk127_102517_1	Cluster1	Unclassified;NA;NA;NA;NA	k127_102517_1	NA	NA	NA	RdRP_1	PF00680.20	1.8e-36	131.9	Unclassified host lineage	Unclassified host
42-Alkar-T1-0-5	42-Alkar-T1-0-5PNNLk127_1041147	46.8556	42-Alkar-T1-0-5PNNLk127_1041147_3	Cluster48	Unclassified;NA;NA;NA;NA	k127_1041147_3	NA	NA	NA	RdRP_1	PF00680.20	2e-60	210.9	Unclassified host lineage	Unclassified host
42-Alkar-T1-0-5	42-Alkar-T1-0-5PNNLk127_1253574	7.32341	42-Alkar-T1-0-5PNNLk127_1253574_2	Cluster181	Unclassified;NA;NA;NA;NA	k127_1253574_2	NA	NA	NA	RdRP_1	PF00680.20	4.7e-29	107.5	Unclassified host lineage	Unclassified host
42-Alkar-T1-0-5	42-Alkar-T1-0-5PNNLk127_179451	131.038	42-Alkar-T1-0-5PNNLk127_179451_1	Cluster87	Unclassified;NA;NA;NA;NA	k127_179451_1	NA	NA	NA	RdRP_1	PF00680.20	1.2e-39	142.4	Unclassified host lineage	Unclassified host
42-Alkar-T1-0-5	42-Alkar-T1-0-5PNNLk127_211572	15.0585	42-Alkar-T1-0-5PNNLk127_211572_2	Cluster100	Unclassified;NA;NA;NA;NA	k127_211572_2	NA	NA	NA	RdRP_1	PF00680.20	8.7e-31	113.2	Unclassified host lineage	Unclassified host
42-Alkar-T1-0-5	42-Alkar-T1-0-5PNNLk127_245703	121.897	42-Alkar-T1-0-5PNNLk127_245703_2	Cluster138	Unclassified;NA;NA;NA;NA	k127_245703_2	NA	NA	NA	RdRP_1	PF00680.20	7.3e-44	156.3	Unclassified host lineage	Unclassified host
42-Alkar-T1-0-5	42-Alkar-T1-0-5PNNLk127_266243	47.8848	42-Alkar-T1-0-5PNNLk127_266243_2	Cluster21	Unclassified;NA;NA;NA;NA	k127_266243_2	NA	NA	NA	RdRP_1	PF00680.20	3.8e-59	206.7	Unclassified host lineage	Unclassified host
42-Alkar-T1-0-5	42-Alkar-T1-0-5PNNLk127_299497	17.7618	42-Alkar-T1-0-5PNNLk127_299497_2	Cluster469	Unclassified;NA;NA;NA;NA	k127_299497_2	NA	NA	NA	RdRP_1	PF00680.20	2.6e-46	164.3	Unclassified host lineage	Unclassified host
42-Alkar-T1-0-5	42-Alkar-T1-0-5PNNLk127_341409	6.90046	42-Alkar-T1-0-5PNNLk127_341409_1	Cluster6	Unclassified;NA;NA;NA;NA	k127_341409_1	NA	NA	NA	RdRP_1	PF00680.20	2.3e-24	92	Unclassified host lineage	Unclassified host
42-Alkar-T1-0-5	42-Alkar-T1-0-5PNNLk127_452025	60.6223	42-Alkar-T1-0-5PNNLk127_452025_2	Cluster0	Unclassified;NA;NA;NA;NA	k127_452025_2	NA	NA	NA	RdRP_1	PF00680.20	2.8e-34	124.7	Unclassified host lineage	Unclassified host
42-Alkar-T1-0-5	42-Alkar-T1-0-5PNNLk127_483775	6.6294	42-Alkar-T1-0-5PNNLk127_483775_1	Cluster31	Unclassified;NA;NA;NA;NA	k127_483775_1	NA	NA	NA	RdRP_1	PF00680.20	1.2e-33	122.6	Unclassified host lineage	Unclassified host
42-Alkar-T1-0-5	42-Alkar-T1-0-5PNNLk127_546697	49.9081	42-Alkar-T1-0-5PNNLk127_546697_2	Cluster72	Unclassified;NA;NA;NA;NA	k127_546697_2	NA	NA	NA	RdRP_1	PF00680.20	1.4e-27	102.6	Unclassified host lineage	Unclassified host
42-Alkar-T1-0-5	42-Alkar-T1-0-5PNNLk127_555056	48.2055	42-Alkar-T1-0-5PNNLk127_555056_2	Cluster86	Unclassified;NA;NA;NA;NA	k127_555056_2	NA	NA	NA	RdRP_1	PF00680.20	7.2e-59	205.8	Unclassified host lineage	Unclassified host
42-Alkar-T1-0-5	42-Alkar-T1-0-5PNNLk127_590004	4.91975	42-Alkar-T1-0-5PNNLk127_590004_1	Cluster63	Unclassified;NA;NA;NA;NA	k127_590004_1	NA	NA	NA	RdRP_1	PF00680.20	4.6e-64	222.9	Unclassified host lineage	Unclassified host
42-Alkar-T1-0-5	42-Alkar-T1-0-5PNNLk127_594400	47.1186	42-Alkar-T1-0-5PNNLk127_594400_1	Cluster36	Unclassified;NA;NA;NA;NA	k127_594400_1	NA	NA	NA	RdRP_1	PF00680.20	5.8e-51	179.7	Unclassified host lineage	Unclassified host
42-Alkar-T1-0-5	42-Alkar-T1-0-5PNNLk127_602311	12.4619	42-Alkar-T1-0-5PNNLk127_602311_2	Cluster60	Unclassified;NA;NA;NA;NA	k127_602311_2	NA	NA	NA	RdRP_1	PF00680.20	2.8e-62	217	Unclassified host lineage	Unclassified host
42-Alkar-T1-0-5	42-Alkar-T1-0-5PNNLk127_607252	4.65973	42-Alkar-T1-0-5PNNLk127_607252_1	Cluster94	Unclassified;NA;NA;NA;NA	k127_607252_1	NA	NA	NA	RdRP_1	PF00680.20	9.7e-21	80	Unclassified host lineage	Unclassified host
42-Alkar-T1-0-5	42-Alkar-T1-0-5PNNLk127_760	76.0018	42-Alkar-T1-0-5PNNLk127_760_1	Cluster52	Unclassified;NA;NA;NA;NA	k127_760_1	NA	NA	NA	RdRP_1	PF00680.20	1.1e-50	178.8	Unclassified host lineage	Unclassified host
42-Alkar-T1-0-5	42-Alkar-T1-0-5PNNLk127_786809	169.686	42-Alkar-T1-0-5PNNLk127_786809_2	Cluster71	Unclassified;NA;NA;NA;NA	k127_786809_2	NA	NA	NA	RdRP_1	PF00680.20	4.6e-59	206.4	Unclassified host lineage	Unclassified host
42-Alkar-T1-0-5	42-Alkar-T1-0-5PNNLk127_899489	4.209	42-Alkar-T1-0-5PNNLk127_899489_2	Cluster81	Unclassified;NA;NA;NA;NA	k127_899489_2	NA	NA	NA	RdRP_1	PF00680.20	1.4e-48	171.8	Unclassified host lineage	Unclassified host
42-Alkar-T1-0-5	42-Alkar-T1-0-5PNNLk127_908009	54.189	42-Alkar-T1-0-5PNNLk127_908009_1	Cluster68	Unclassified;NA;NA;NA;NA	k127_908009_1	NA	NA	NA	RdRP_1	PF00680.20	2.8e-52	184	Unclassified host lineage	Unclassified host
43-Jose-T4-0-5	43-Jose-T4-0-5PNNLk127_1119705	78.5136	43-Jose-T4-0-5PNNLk127_1119705_2	Cluster72	Unclassified;NA;NA;NA;NA	k127_1119705_2	NA	NA	NA	RdRP_1	PF00680.20	2.8e-27	102.1	Unclassified host lineage	Unclassified host
43-Jose-T4-0-5	43-Jose-T4-0-5PNNLk127_1128942	3.94813	43-Jose-T4-0-5PNNLk127_1128942_1	Cluster207	Unclassified;NA;NA;NA;NA	k127_1128942_1	NA	NA	NA	RdRP_1	PF00680.20	2.4e-29	108.9	Unclassified host lineage	Unclassified host
43-Jose-T4-0-5	43-Jose-T4-0-5PNNLk127_1156173	15.5553	43-Jose-T4-0-5PNNLk127_1156173_1	Cluster1	Unclassified;NA;NA;NA;NA	k127_1156173_1	NA	NA	NA	RdRP_1	PF00680.20	2.8e-36	131.8	Unclassified host lineage	Unclassified host
43-Jose-T4-0-5	43-Jose-T4-0-5PNNLk127_1300108	4.96727	43-Jose-T4-0-5PNNLk127_1300108_1	Cluster649	Unclassified;NA;NA;NA;NA	k127_1300108_1	NA	NA	NA	RdRP_1	PF00680.20	2.5e-33	122.1	Unclassified host lineage	Unclassified host
43-Jose-T4-0-5	43-Jose-T4-0-5PNNLk127_132231	4.64972	43-Jose-T4-0-5PNNLk127_132231_1	Cluster81	Unclassified;NA;NA;NA;NA	k127_132231_1	NA	NA	NA	RdRP_1	PF00680.20	8e-24	90.7	Unclassified host lineage	Unclassified host
43-Jose-T4-0-5	43-Jose-T4-0-5PNNLk127_1334483	3.31984	43-Jose-T4-0-5PNNLk127_1334483_1	Cluster208	Unclassified;NA;NA;NA;NA	k127_1334483_1	NA	NA	NA	RdRP_1	PF00680.20	8.8e-28	103.8	Unclassified host lineage	Unclassified host
43-Jose-T4-0-5	43-Jose-T4-0-5PNNLk127_1456695	8.29824	43-Jose-T4-0-5PNNLk127_1456695_1	Cluster21	Unclassified;NA;NA;NA;NA	k127_1456695_1	NA	NA	NA	RdRP_1	PF00680.20	3.9e-49	174.2	Unclassified host lineage	Unclassified host
43-Jose-T4-0-5	43-Jose-T4-0-5PNNLk127_1457797	28.9838	43-Jose-T4-0-5PNNLk127_1457797_1	Cluster10	Unclassified;NA;NA;NA;NA	k127_1457797_1	NA	NA	NA	RdRP_1	PF00680.20	5.5e-19	74.8	Unclassified host lineage	Unclassified host
43-Jose-T4-0-5	43-Jose-T4-0-5PNNLk127_1491357	7.22315	43-Jose-T4-0-5PNNLk127_1491357_2	Cluster287	Unclassified;NA;NA;NA;NA	k127_1491357_2	NA	NA	NA	RdRP_1	PF00680.20	4.1e-30	111.5	Unclassified host lineage	Unclassified host
43-Jose-T4-0-5	43-Jose-T4-0-5PNNLk127_1556351	2.69419	43-Jose-T4-0-5PNNLk127_1556351_1	Cluster82	Unclassified;NA;NA;NA;NA	k127_1556351_1	NA	NA	NA	RdRP_1	PF00680.20	4.1e-32	118.1	Unclassified host lineage	Unclassified host
43-Jose-T4-0-5	43-Jose-T4-0-5PNNLk127_17236	58.4961	43-Jose-T4-0-5PNNLk127_17236_2	Cluster53	Unclassified;NA;NA;NA;NA	k127_17236_2	NA	NA	NA	RdRP_1	PF00680.20	4.2e-62	217	Unclassified host lineage	Unclassified host
43-Jose-T4-0-5	43-Jose-T4-0-5PNNLk127_1781686	6.13165	43-Jose-T4-0-5PNNLk127_1781686_2	Cluster145	Unclassified;NA;NA;NA;NA	k127_1781686_2	NA	NA	NA	RdRP_1	PF00680.20	4.2e-41	147.7	Unclassified host lineage	Unclassified host
43-Jose-T4-0-5	43-Jose-T4-0-5PNNLk127_368281	21.0604	43-Jose-T4-0-5PNNLk127_368281_1	Cluster4	Unclassified;NA;NA;NA;NA	k127_368281_1	NA	NA	NA	RdRP_1	PF00680.20	6.1e-49	173.6	Unclassified host lineage	Unclassified host
43-Jose-T4-0-5	43-Jose-T4-0-5PNNLk127_441915	11.8063	43-Jose-T4-0-5PNNLk127_441915_1	Cluster16	Unclassified;NA;NA;NA;NA	k127_441915_1	NA	NA	NA	RdRP_1	PF00680.20	7.1e-38	137.1	Unclassified host lineage	Unclassified host
43-Jose-T4-0-5	43-Jose-T4-0-5PNNLk127_48947	13.7241	43-Jose-T4-0-5PNNLk127_48947_1	Cluster349	Unclassified;NA;NA;NA;NA	k127_48947_1	NA	NA	NA	RdRP_1	PF00680.20	2.5e-41	148.4	Unclassified host lineage	Unclassified host
43-Jose-T4-0-5	43-Jose-T4-0-5PNNLk127_509093	7.87021	43-Jose-T4-0-5PNNLk127_509093_1	Cluster702	Unclassified;NA;NA;NA;NA	k127_509093_1	NA	NA	NA	RdRP_1	PF00680.20	2.9e-19	75.7	Unclassified host lineage	Unclassified host
43-Jose-T4-0-5	43-Jose-T4-0-5PNNLk127_610167	5.24148	43-Jose-T4-0-5PNNLk127_610167_1	Cluster31	Unclassified;NA;NA;NA;NA	k127_610167_1	NA	NA	NA	RdRP_1	PF00680.20	2.9e-32	118.5	Unclassified host lineage	Unclassified host
43-Jose-T4-0-5	43-Jose-T4-0-5PNNLk127_706	48.9568	43-Jose-T4-0-5PNNLk127_706_1	Cluster128	Unclassified;NA;NA;NA;NA	k127_706_1	NA	NA	NA	RdRP_1	PF00680.20	1.5e-36	132.7	Unclassified host lineage	Unclassified host
43-Jose-T4-0-5	43-Jose-T4-0-5PNNLk127_733204	4.31075	43-Jose-T4-0-5PNNLk127_733204_1	Cluster274	Unclassified;NA;NA;NA;NA	k127_733204_1	ND_029896	92.953	1633	RdRP_1	PF00680.20	6.6e-43	153.7	Unclassified host lineage	Unclassified host
43-Jose-T4-0-5	43-Jose-T4-0-5PNNLk127_753782	16.6507	43-Jose-T4-0-5PNNLk127_753782_1	Cluster30	Unclassified;NA;NA;NA;NA	k127_753782_1	NA	NA	NA	RdRP_1	PF00680.20	5.4e-24	91.3	Unclassified host lineage	Unclassified host
43-Jose-T4-0-5	43-Jose-T4-0-5PNNLk127_824598	6.61289	43-Jose-T4-0-5PNNLk127_824598_1	Cluster134	Unclassified;NA;NA;NA;NA	k127_824598_1	NA	NA	NA	RdRP_1	PF00680.20	1.2e-27	103.4	Unclassified host lineage	Unclassified host
43-Jose-T4-0-5	43-Jose-T4-0-5PNNLk127_872768	191.962	43-Jose-T4-0-5PNNLk127_872768_1	Cluster36	Unclassified;NA;NA;NA;NA	k127_872768_1	NA	NA	NA	RdRP_1	PF00680.20	8.4e-51	179.7	Unclassified host lineage	Unclassified host
43-Jose-T4-0-5	43-Jose-T4-0-5PNNLk127_89167	11.6614	43-Jose-T4-0-5PNNLk127_89167_2	Cluster220	Unclassified;NA;NA;NA;NA	k127_89167_2	NA	NA	NA	RdRP_1	PF00680.20	5.8e-18	71.4	Unclassified host lineage	Unclassified host
43-Jose-T4-0-5	43-Jose-T4-0-5PNNLk127_955375	4.37038	43-Jose-T4-0-5PNNLk127_955375_1	Cluster645	Unclassified;NA;NA;NA;NA	k127_955375_1	NA	NA	NA	RdRP_1	PF00680.20	2.7e-35	128.6	Unclassified host lineage	Unclassified host
43-Jose-T4-15-25	43-Jose-T4-15-25PNNLk127_116762	9.18973	43-Jose-T4-15-25PNNLk127_116762_1	Cluster15	Unclassified;NA;NA;NA;NA	k127_116762_1	NA	NA	NA	RdRP_1	PF00680.20	2e-51	180.9	Unclassified host lineage	Unclassified host
43-Jose-T4-15-25	43-Jose-T4-15-25PNNLk127_124555	14.0106	43-Jose-T4-15-25PNNLk127_124555_3	Cluster220	Unclassified;NA;NA;NA;NA	k127_124555_3	NA	NA	NA	RdRP_1	PF00680.20	1.3e-18	72.7	Unclassified host lineage	Unclassified host
43-Jose-T4-15-25	43-Jose-T4-15-25PNNLk127_428176	14.3276	43-Jose-T4-15-25PNNLk127_428176_2	Cluster165	Unclassified;NA;NA;NA;NA	k127_428176_2	NA	NA	NA	RdRP_1	PF00680.20	7e-19	73.6	Unclassified host lineage	Unclassified host
43-Jose-T4-15-25	43-Jose-T4-15-25PNNLk127_430037	7.31882	43-Jose-T4-15-25PNNLk127_430037_1	Cluster100	Unclassified;NA;NA;NA;NA	k127_430037_1	NA	NA	NA	RdRP_1	PF00680.20	1.3e-30	112.3	Unclassified host lineage	Unclassified host
43-Jose-T4-15-25	43-Jose-T4-15-25PNNLk127_479464	23.4534	43-Jose-T4-15-25PNNLk127_479464_1	Cluster68	Unclassified;NA;NA;NA;NA	k127_479464_1	NA	NA	NA	RdRP_1	PF00680.20	2.3e-52	184	Unclassified host lineage	Unclassified host
43-Jose-T4-15-25	43-Jose-T4-15-25PNNLk127_568419	10.0818	43-Jose-T4-15-25PNNLk127_568419_1	Cluster36	Unclassified;NA;NA;NA;NA	k127_568419_1	NA	NA	NA	RdRP_1	PF00680.20	2.1e-51	180.8	Unclassified host lineage	Unclassified host
43-Jose-T4-15-25	43-Jose-T4-15-25PNNLk127_832945	13.0424	43-Jose-T4-15-25PNNLk127_832945_1	Cluster107	Unclassified;NA;NA;NA;NA	k127_832945_1	NA	NA	NA	RdRP_1	PF00680.20	2.3e-32	118	Unclassified host lineage	Unclassified host
43-Jose-T4-15-25	43-Jose-T4-15-25PNNLk127_915362	12.4115	43-Jose-T4-15-25PNNLk127_915362_1	Cluster28	Unclassified;NA;NA;NA;NA	k127_915362_1	NA	NA	NA	RdRP_1	PF00680.20	3.2e-60	209.9	Unclassified host lineage	Unclassified host
43-Jose-T4-15-25	43-Jose-T4-15-25PNNLk127_969917	11.6411	43-Jose-T4-15-25PNNLk127_969917_1	Cluster260	Unclassified;NA;NA;NA;NA	k127_969917_1	NA	NA	NA	RdRP_1	PF00680.20	1.4e-24	92.4	Unclassified host lineage	Unclassified host
46-Jose-T1-0-5	46-Jose-T1-0-5PNNLk127_1036288	6.60765	46-Jose-T1-0-5PNNLk127_1036288_2	Cluster32	Unclassified;NA;NA;NA;NA	k127_1036288_2	NA	NA	NA	RdRP_1	PF00680.20	1.6e-30	112.8	Unclassified host lineage	Unclassified host
46-Jose-T1-0-5	46-Jose-T1-0-5PNNLk127_1125944	26.2448	46-Jose-T1-0-5PNNLk127_1125944_1	Cluster79	Unclassified;NA;NA;NA;NA	k127_1125944_1	NA	NA	NA	RdRP_1	PF00680.20	6.3e-32	117.4	Unclassified host lineage	Unclassified host
46-Jose-T1-0-5	46-Jose-T1-0-5PNNLk127_1138913	21.5075	46-Jose-T1-0-5PNNLk127_1138913_1	Cluster9	Unclassified;NA;NA;NA;NA	k127_1138913_1	NA	NA	NA	RdRP_1	PF00680.20	1.8e-31	115.9	Unclassified host lineage	Unclassified host
46-Jose-T1-0-5	46-Jose-T1-0-5PNNLk127_1160522	580.679	46-Jose-T1-0-5PNNLk127_1160522_1	Cluster36	Unclassified;NA;NA;NA;NA	k127_1160522_1	NA	NA	NA	RdRP_1	PF00680.20	1.2e-50	179.2	Unclassified host lineage	Unclassified host
46-Jose-T1-0-5	46-Jose-T1-0-5PNNLk127_1280475	3.34865	46-Jose-T1-0-5PNNLk127_1280475_1	Cluster119	Unclassified;NA;NA;NA;NA	k127_1280475_1	NA	NA	NA	RdRP_1	PF00680.20	8e-37	133.6	Unclassified host lineage	Unclassified host
46-Jose-T1-0-5	46-Jose-T1-0-5PNNLk127_1315068	8.92443	46-Jose-T1-0-5PNNLk127_1315068_1	Cluster187	Unclassified;NA;NA;NA;NA	k127_1315068_1	NA	NA	NA	RdRP_1	PF00680.20	1.6e-19	76.6	Unclassified host lineage	Unclassified host
46-Jose-T1-0-5	46-Jose-T1-0-5PNNLk127_1378861	15.7301	46-Jose-T1-0-5PNNLk127_1378861_1	Cluster115	Unclassified;NA;NA;NA;NA	k127_1378861_1	NA	NA	NA	RdRP_1	PF00680.20	8.1e-39	140.2	Unclassified host lineage	Unclassified host
46-Jose-T1-0-5	46-Jose-T1-0-5PNNLk127_1388520	4.66248	46-Jose-T1-0-5PNNLk127_1388520_1	Cluster169	Unclassified;NA;NA;NA;NA	k127_1388520_1	NA	NA	NA	RdRP_1	PF00680.20	1.2e-23	90.1	Unclassified host lineage	Unclassified host
46-Jose-T1-0-5	46-Jose-T1-0-5PNNLk127_1608030	6.03545	46-Jose-T1-0-5PNNLk127_1608030_1	Cluster740	Unclassified;NA;NA;NA;NA	k127_1608030_1	NA	NA	NA	RdRP_1	PF00680.20	3.2e-35	128.3	Unclassified host lineage	Unclassified host
46-Jose-T1-0-5	46-Jose-T1-0-5PNNLk127_1628543	5.58711	46-Jose-T1-0-5PNNLk127_1628543_1	Cluster147	Unclassified;NA;NA;NA;NA	k127_1628543_1	NA	NA	NA	RdRP_1	PF00680.20	3.3e-33	121.6	Unclassified host lineage	Unclassified host
46-Jose-T1-0-5	46-Jose-T1-0-5PNNLk127_1785586	24.9133	46-Jose-T1-0-5PNNLk127_1785586_1	Cluster60	Unclassified;NA;NA;NA;NA	k127_1785586_1	NA	NA	NA	RdRP_1	PF00680.20	4e-62	217	Unclassified host lineage	Unclassified host
46-Jose-T1-0-5	46-Jose-T1-0-5PNNLk127_1786575	8.25084	46-Jose-T1-0-5PNNLk127_1786575_1	Cluster119	Unclassified;NA;NA;NA;NA	k127_1786575_1	NA	NA	NA	RdRP_1	PF00680.20	1.3e-35	129.6	Unclassified host lineage	Unclassified host
46-Jose-T1-0-5	46-Jose-T1-0-5PNNLk127_1992	121.981	46-Jose-T1-0-5PNNLk127_1992_2	Cluster71	Unclassified;NA;NA;NA;NA	k127_1992_2	NA	NA	NA	RdRP_1	PF00680.20	6.6e-59	206.4	Unclassified host lineage	Unclassified host
46-Jose-T1-0-5	46-Jose-T1-0-5PNNLk127_241491	15.0532	46-Jose-T1-0-5PNNLk127_241491_1	Cluster81	Unclassified;NA;NA;NA;NA	k127_241491_1	NA	NA	NA	RdRP_1	PF00680.20	9.8e-53	186.1	Unclassified host lineage	Unclassified host
46-Jose-T1-0-5	46-Jose-T1-0-5PNNLk127_275779	9.38065	46-Jose-T1-0-5PNNLk127_275779_2	Cluster139	Unclassified;NA;NA;NA;NA	k127_275779_2	NA	NA	NA	RdRP_1	PF00680.20	9.3e-28	103.7	Unclassified host lineage	Unclassified host
46-Jose-T1-0-5	46-Jose-T1-0-5PNNLk127_312657	6.53091	46-Jose-T1-0-5PNNLk127_312657_1	Cluster729	Unclassified;NA;NA;NA;NA	k127_312657_1	NA	NA	NA	RdRP_1	PF00680.20	2.1e-35	128.9	Unclassified host lineage	Unclassified host
46-Jose-T1-0-5	46-Jose-T1-0-5PNNLk127_379167	5.14069	46-Jose-T1-0-5PNNLk127_379167_1	Cluster84	Unclassified;NA;NA;NA;NA	k127_379167_1	NA	NA	NA	RdRP_1	PF00680.20	5.1e-37	134.2	Unclassified host lineage	Unclassified host
46-Jose-T1-0-5	46-Jose-T1-0-5PNNLk127_399820	10.6131	46-Jose-T1-0-5PNNLk127_399820_1	Cluster4	Unclassified;NA;NA;NA;NA	k127_399820_1	NA	NA	NA	RdRP_1	PF00680.20	2.7e-49	174.7	Unclassified host lineage	Unclassified host
46-Jose-T1-0-5	46-Jose-T1-0-5PNNLk127_423051	8.70038	46-Jose-T1-0-5PNNLk127_423051_2	Cluster27	Unclassified;NA;NA;NA;NA	k127_423051_2	NA	NA	NA	RdRP_1	PF00680.20	2.8e-33	121.9	Unclassified host lineage	Unclassified host
46-Jose-T1-0-5	46-Jose-T1-0-5PNNLk127_4736	1418.13	46-Jose-T1-0-5PNNLk127_4736_1	Cluster91	Unclassified;NA;NA;NA;NA	k127_4736_1	NA	NA	NA	RdRP_1	PF00680.20	2e-70	244.4	Unclassified host lineage	Unclassified host
46-Jose-T1-0-5	46-Jose-T1-0-5PNNLk127_495853	4.15393	46-Jose-T1-0-5PNNLk127_495853_1	Cluster175	Unclassified;NA;NA;NA;NA	k127_495853_1	NA	NA	NA	RdRP_1	PF00680.20	1.3e-53	188.9	Unclassified host lineage	Unclassified host
46-Jose-T1-0-5	46-Jose-T1-0-5PNNLk127_532138	6.23096	46-Jose-T1-0-5PNNLk127_532138_2	Cluster240	Unclassified;NA;NA;NA;NA	k127_532138_2	NA	NA	NA	RdRP_1	PF00680.20	1e-44	159.6	Unclassified host lineage	Unclassified host
46-Jose-T1-0-5	46-Jose-T1-0-5PNNLk127_617617	46.7094	46-Jose-T1-0-5PNNLk127_617617_4	Cluster23	Unclassified;NA;NA;NA;NA	k127_617617_4	NA	NA	NA	RdRP_1	PF00680.20	6.2e-53	186.7	Unclassified host lineage	Unclassified host
46-Jose-T1-0-5	46-Jose-T1-0-5PNNLk127_6198	34.4467	46-Jose-T1-0-5PNNLk127_6198_1	Cluster10	Unclassified;NA;NA;NA;NA	k127_6198_1	NA	NA	NA	RdRP_1	PF00680.20	1.1e-18	73.7	Unclassified host lineage	Unclassified host
46-Jose-T1-0-5	46-Jose-T1-0-5PNNLk127_641890	12.98	46-Jose-T1-0-5PNNLk127_641890_1	Cluster7	Unclassified;NA;NA;NA;NA	k127_641890_1	NA	NA	NA	RdRP_1	PF00680.20	4.8e-48	170.6	Unclassified host lineage	Unclassified host
46-Jose-T1-0-5	46-Jose-T1-0-5PNNLk127_709884	4.21936	46-Jose-T1-0-5PNNLk127_709884_2	Cluster31	Unclassified;NA;NA;NA;NA	k127_709884_2	NA	NA	NA	RdRP_1	PF00680.20	1.2e-51	182.5	Unclassified host lineage	Unclassified host
46-Jose-T1-0-5	46-Jose-T1-0-5PNNLk127_743403	10.9935	46-Jose-T1-0-5PNNLk127_743403_1	Cluster151	Unclassified;NA;NA;NA;NA	k127_743403_1	NA	NA	NA	RdRP_1	PF00680.20	6.2e-35	127.4	Unclassified host lineage	Unclassified host
46-Jose-T1-0-5	46-Jose-T1-0-5PNNLk127_777671	29.0822	46-Jose-T1-0-5PNNLk127_777671_1	Cluster11	Unclassified;NA;NA;NA;NA	k127_777671_1	NA	NA	NA	RdRP_1	PF00680.20	8.6e-20	77.4	Unclassified host lineage	Unclassified host
46-Jose-T1-0-5	46-Jose-T1-0-5PNNLk127_79598	3.66886	46-Jose-T1-0-5PNNLk127_79598_2	Cluster173	Unclassified;NA;NA;NA;NA	k127_79598_2	NA	NA	NA	RdRP_1	PF00680.20	1.4e-17	70.1	Unclassified host lineage	Unclassified host
46-Jose-T1-0-5	46-Jose-T1-0-5PNNLk127_979213	8.70244	46-Jose-T1-0-5PNNLk127_979213_1	Cluster118	Unclassified;NA;NA;NA;NA	k127_979213_1	NA	NA	NA	RdRP_1	PF00680.20	6.5e-56	196.5	Unclassified host lineage	Unclassified host
46-Jose-T1-15-25	46-Jose-T1-15-25PNNLk127_101939	119.933	46-Jose-T1-15-25PNNLk127_101939_1	Cluster27	Unclassified;NA;NA;NA;NA	k127_101939_1	NA	NA	NA	RdRP_1	PF00680.20	2.7e-33	119.6	Unclassified host lineage	Unclassified host
46-Jose-T1-15-25	46-Jose-T1-15-25PNNLk127_122369	37.0303	46-Jose-T1-15-25PNNLk127_122369_1	Cluster105	Unclassified;NA;NA;NA;NA	k127_122369_1	NA	NA	NA	RdRP_1	PF00680.20	4.6e-59	204.6	Unclassified host lineage	Unclassified host
46-Jose-T1-15-25	46-Jose-T1-15-25PNNLk127_152371	6.25203	46-Jose-T1-15-25PNNLk127_152371_1	Cluster71	Unclassified;NA;NA;NA;NA	k127_152371_1	NA	NA	NA	RdRP_1	PF00680.20	9.1e-59	203.6	Unclassified host lineage	Unclassified host
46-Jose-T1-15-25	46-Jose-T1-15-25PNNLk127_204732	35.0663	46-Jose-T1-15-25PNNLk127_204732_1	Cluster9	Unclassified;NA;NA;NA;NA	k127_204732_1	NA	NA	NA	RdRP_1	PF00680.20	1.2e-48	170.2	Unclassified host lineage	Unclassified host
46-Jose-T1-15-25	46-Jose-T1-15-25PNNLk127_225151	8.17826	46-Jose-T1-15-25PNNLk127_225151_2	Cluster367	Unclassified;NA;NA;NA;NA	k127_225151_2	NA	NA	NA	RdRP_1	PF00680.20	2e-57	199.3	Unclassified host lineage	Unclassified host
46-Jose-T1-15-25	46-Jose-T1-15-25PNNLk127_260500	66.6269	46-Jose-T1-15-25PNNLk127_260500_1	Cluster95	Unclassified;NA;NA;NA;NA	k127_260500_1	NA	NA	NA	RdRP_1	PF00680.20	1.3e-43	153.6	Unclassified host lineage	Unclassified host
46-Jose-T1-15-25	46-Jose-T1-15-25PNNLk127_262221	392.316	46-Jose-T1-15-25PNNLk127_262221_1	Cluster28	Unclassified;NA;NA;NA;NA	k127_262221_1	NA	NA	NA	RdRP_1	PF00680.20	1.1e-60	210	Unclassified host lineage	Unclassified host
46-Jose-T1-15-25	46-Jose-T1-15-25PNNLk127_289014	44.107	46-Jose-T1-15-25PNNLk127_289014_1	Cluster36	Unclassified;NA;NA;NA;NA	k127_289014_1	NA	NA	NA	RdRP_1	PF00680.20	1.6e-51	179.7	Unclassified host lineage	Unclassified host
46-Jose-T1-15-25	46-Jose-T1-15-25PNNLk127_302423	17.779	46-Jose-T1-15-25PNNLk127_302423_1	Cluster15	Unclassified;NA;NA;NA;NA	k127_302423_1	NA	NA	NA	RdRP_1	PF00680.20	5.6e-52	181.3	Unclassified host lineage	Unclassified host
46-Jose-T1-15-25	46-Jose-T1-15-25PNNLk127_311281	26.3195	46-Jose-T1-15-25PNNLk127_311281_1	Cluster76	Unclassified;NA;NA;NA;NA	k127_311281_1	NA	NA	NA	RdRP_1	PF00680.20	1.6e-21	80.8	Unclassified host lineage	Unclassified host
46-Jose-T1-15-25	46-Jose-T1-15-25PNNLk127_315741	10.2166	46-Jose-T1-15-25PNNLk127_315741_1	Cluster23	Unclassified;NA;NA;NA;NA	k127_315741_1	NA	NA	NA	RdRP_1	PF00680.20	2.9e-50	175.6	Unclassified host lineage	Unclassified host
46-Jose-T1-15-25	46-Jose-T1-15-25PNNLk127_364474	3.47108	46-Jose-T1-15-25PNNLk127_364474_1	Cluster151	Unclassified;NA;NA;NA;NA	k127_364474_1	NA	NA	NA	RdRP_1	PF00680.20	3.1e-26	96.3	Unclassified host lineage	Unclassified host
46-Jose-T1-15-25	46-Jose-T1-15-25PNNLk127_4775	34.6988	46-Jose-T1-15-25PNNLk127_4775_2	Cluster220	Unclassified;NA;NA;NA;NA	k127_4775_2	NA	NA	NA	RdRP_1	PF00680.20	4.6e-19	72.7	Unclassified host lineage	Unclassified host
46-Jose-T1-15-25	46-Jose-T1-15-25PNNLk127_56975	36.5946	46-Jose-T1-15-25PNNLk127_56975_1	Cluster107	Unclassified;NA;NA;NA;NA	k127_56975_1	NA	NA	NA	RdRP_1	PF00680.20	2.2e-45	159.5	Unclassified host lineage	Unclassified host
46-Jose-T1-15-25	46-Jose-T1-15-25PNNLk127_59166	6.81736	46-Jose-T1-15-25PNNLk127_59166_2	Cluster81	Unclassified;NA;NA;NA;NA	k127_59166_2	NA	NA	NA	RdRP_1	PF00680.20	1.8e-53	186.2	Unclassified host lineage	Unclassified host
46-Jose-T1-15-25	46-Jose-T1-15-25PNNLk127_64014	12.8042	46-Jose-T1-15-25PNNLk127_64014_2	Cluster32	Unclassified;NA;NA;NA;NA	k127_64014_2	NA	NA	NA	RdRP_1	PF00680.20	4.3e-30	109.1	Unclassified host lineage	Unclassified host
46-Jose-T1-15-25	46-Jose-T1-15-25PNNLk127_696	471.79	46-Jose-T1-15-25PNNLk127_696_2	Cluster61	Unclassified;NA;NA;NA;NA	k127_696_2	NA	NA	NA	RdRP_1	PF00680.20	1.6e-34	123.7	Unclassified host lineage	Unclassified host
46-Jose-T1-15-25	46-Jose-T1-15-25PNNLk127_79	2803.94	46-Jose-T1-15-25PNNLk127_79_1	Cluster91	Unclassified;NA;NA;NA;NA	k127_79_1	NA	NA	NA	RdRP_1	PF00680.20	4.1e-71	244.4	Unclassified host lineage	Unclassified host
48-Jose-T4-0-5	48-Jose-T4-0-5PNNLk127_1039051	7.1724	48-Jose-T4-0-5PNNLk127_1039051_2	Cluster61	Unclassified;NA;NA;NA;NA	k127_1039051_2	NA	NA	NA	RdRP_1	PF00680.20	9.4e-29	106.7	Unclassified host lineage	Unclassified host
48-Jose-T4-0-5	48-Jose-T4-0-5PNNLk127_1066249	13.7949	48-Jose-T4-0-5PNNLk127_1066249_1	Cluster7	Unclassified;NA;NA;NA;NA	k127_1066249_1	NA	NA	NA	RdRP_1	PF00680.20	1.3e-47	168.9	Unclassified host lineage	Unclassified host
48-Jose-T4-0-5	48-Jose-T4-0-5PNNLk127_1193776	3.01337	48-Jose-T4-0-5PNNLk127_1193776_1	Cluster585	Unclassified;NA;NA;NA;NA	k127_1193776_1	NA	NA	NA	RdRP_1	PF00680.20	1.4e-26	99.6	Unclassified host lineage	Unclassified host
48-Jose-T4-0-5	48-Jose-T4-0-5PNNLk127_1218033	6012.99	48-Jose-T4-0-5PNNLk127_1218033_2	Cluster81	Unclassified;NA;NA;NA;NA	k127_1218033_2	NA	NA	NA	RdRP_1	PF00680.20	1.3e-51	182.2	Unclassified host lineage	Unclassified host
48-Jose-T4-0-5	48-Jose-T4-0-5PNNLk127_1369366	7.27159	48-Jose-T4-0-5PNNLk127_1369366_1	Cluster119	Unclassified;NA;NA;NA;NA	k127_1369366_1	NA	NA	NA	RdRP_1	PF00680.20	1.3e-36	132.7	Unclassified host lineage	Unclassified host
48-Jose-T4-0-5	48-Jose-T4-0-5PNNLk127_1406248	34.4947	48-Jose-T4-0-5PNNLk127_1406248_3	Cluster69	Unclassified;NA;NA;NA;NA	k127_1406248_3	NA	NA	NA	RdRP_1	PF00680.20	2.6e-59	207.5	Unclassified host lineage	Unclassified host
48-Jose-T4-0-5	48-Jose-T4-0-5PNNLk127_1427380	6.574	48-Jose-T4-0-5PNNLk127_1427380_1	Cluster39	Unclassified;NA;NA;NA;NA	k127_1427380_1	NA	NA	NA	RdRP_1	PF00680.20	6.5e-48	169.9	Unclassified host lineage	Unclassified host
48-Jose-T4-0-5	48-Jose-T4-0-5PNNLk127_164725	7.8995	48-Jose-T4-0-5PNNLk127_164725_1	Cluster32	Unclassified;NA;NA;NA;NA	k127_164725_1	NA	NA	NA	RdRP_1	PF00680.20	1.4e-30	112.8	Unclassified host lineage	Unclassified host
48-Jose-T4-0-5	48-Jose-T4-0-5PNNLk127_22136	62.0105	48-Jose-T4-0-5PNNLk127_22136_1	Cluster77	Unclassified;NA;NA;NA;NA	k127_22136_1	NA	NA	NA	RdRP_1	PF00680.20	3.8e-58	203.7	Unclassified host lineage	Unclassified host
48-Jose-T4-0-5	48-Jose-T4-0-5PNNLk127_273170	28.2386	48-Jose-T4-0-5PNNLk127_273170_1	Cluster16	Unclassified;NA;NA;NA;NA	k127_273170_1	NA	NA	NA	RdRP_1	PF00680.20	3e-38	138	Unclassified host lineage	Unclassified host
48-Jose-T4-0-5	48-Jose-T4-0-5PNNLk127_304831	36.012	48-Jose-T4-0-5PNNLk127_304831_2	Cluster85	Unclassified;NA;NA;NA;NA	k127_304831_2	NA	NA	NA	RdRP_1	PF00680.20	6.2e-44	156.8	Unclassified host lineage	Unclassified host
48-Jose-T4-0-5	48-Jose-T4-0-5PNNLk127_309925	11.6264	48-Jose-T4-0-5PNNLk127_309925_2	Cluster88	Unclassified;NA;NA;NA;NA	k127_309925_2	NA	NA	NA	RdRP_1	PF00680.20	3.1e-27	101.7	Unclassified host lineage	Unclassified host
48-Jose-T4-0-5	48-Jose-T4-0-5PNNLk127_328107	1007.36	48-Jose-T4-0-5PNNLk127_328107_2	Cluster60	Unclassified;NA;NA;NA;NA	k127_328107_2	NA	NA	NA	RdRP_1	PF00680.20	3.4e-62	217	Unclassified host lineage	Unclassified host
48-Jose-T4-0-5	48-Jose-T4-0-5PNNLk127_356440	13.4264	48-Jose-T4-0-5PNNLk127_356440_1	Cluster1	Unclassified;NA;NA;NA;NA	k127_356440_1	NA	NA	NA	RdRP_1	PF00680.20	3.6e-36	131.2	Unclassified host lineage	Unclassified host
48-Jose-T4-0-5	48-Jose-T4-0-5PNNLk127_372052	34.3584	48-Jose-T4-0-5PNNLk127_372052_2	Cluster29	Unclassified;NA;NA;NA;NA	k127_372052_2	NA	NA	NA	RdRP_1	PF00680.20	1.5e-30	112.6	Unclassified host lineage	Unclassified host
48-Jose-T4-0-5	48-Jose-T4-0-5PNNLk127_432137	24.9171	48-Jose-T4-0-5PNNLk127_432137_2	Cluster71	Unclassified;NA;NA;NA;NA	k127_432137_2	NA	NA	NA	RdRP_1	PF00680.20	1e-59	208.9	Unclassified host lineage	Unclassified host
48-Jose-T4-0-5	48-Jose-T4-0-5PNNLk127_555303	45.7645	48-Jose-T4-0-5PNNLk127_555303_2	Cluster72	Unclassified;NA;NA;NA;NA	k127_555303_2	NA	NA	NA	RdRP_1	PF00680.20	1e-27	103.3	Unclassified host lineage	Unclassified host
48-Jose-T4-0-5	48-Jose-T4-0-5PNNLk127_609169	7.78679	48-Jose-T4-0-5PNNLk127_609169_1	Cluster113	Unclassified;NA;NA;NA;NA	k127_609169_1	NA	NA	NA	RdRP_1	PF00680.20	7.4e-62	215.9	Unclassified host lineage	Unclassified host
48-Jose-T4-0-5	48-Jose-T4-0-5PNNLk127_612573	7.08513	48-Jose-T4-0-5PNNLk127_612573_1	Cluster4	Unclassified;NA;NA;NA;NA	k127_612573_1	NA	NA	NA	RdRP_1	PF00680.20	5.1e-49	173.6	Unclassified host lineage	Unclassified host
48-Jose-T4-0-5	48-Jose-T4-0-5PNNLk127_621570	122.375	48-Jose-T4-0-5PNNLk127_621570_2	Cluster36	Unclassified;NA;NA;NA;NA	k127_621570_2	NA	NA	NA	RdRP_1	PF00680.20	1.9e-50	178.3	Unclassified host lineage	Unclassified host
48-Jose-T4-0-5	48-Jose-T4-0-5PNNLk127_668743	6.61888	48-Jose-T4-0-5PNNLk127_668743_1	Cluster184	Unclassified;NA;NA;NA;NA	k127_668743_1	NA	NA	NA	RdRP_1	PF00680.20	5.6e-50	176.7	Unclassified host lineage	Unclassified host
48-Jose-T4-0-5	48-Jose-T4-0-5PNNLk127_706115	9.8616	48-Jose-T4-0-5PNNLk127_706115_1	Cluster116	Unclassified;NA;NA;NA;NA	k127_706115_1	NA	NA	NA	RdRP_1	PF00680.20	7.8e-50	176.2	Unclassified host lineage	Unclassified host
48-Jose-T4-0-5	48-Jose-T4-0-5PNNLk127_777615	5.721	48-Jose-T4-0-5PNNLk127_777615_1	Cluster15	Unclassified;NA;NA;NA;NA	k127_777615_1	NA	NA	NA	RdRP_1	PF00680.20	3.6e-52	183.9	Unclassified host lineage	Unclassified host
48-Jose-T4-0-5	48-Jose-T4-0-5PNNLk127_832469	45.027	48-Jose-T4-0-5PNNLk127_832469_1	Cluster36	Unclassified;NA;NA;NA;NA	k127_832469_1	NA	NA	NA	RdRP_1	PF00680.20	2.7e-52	184.4	Unclassified host lineage	Unclassified host
48-Jose-T4-0-5	48-Jose-T4-0-5PNNLk127_868693	3.85735	48-Jose-T4-0-5PNNLk127_868693_1	Cluster691	Unclassified;NA;NA;NA;NA	k127_868693_1	NA	NA	NA	RdRP_1	PF00680.20	1.6e-58	204.9	Unclassified host lineage	Unclassified host
48-Jose-T4-15-25	48-Jose-T4-15-25PNNLk127_1098608	11.1355	48-Jose-T4-15-25PNNLk127_1098608_1	Cluster26	Unclassified;NA;NA;NA;NA	k127_1098608_1	NA	NA	NA	RdRP_1	PF00680.20	1.5e-55	195.1	Unclassified host lineage	Unclassified host
48-Jose-T4-15-25	48-Jose-T4-15-25PNNLk127_1118622	2.91693	48-Jose-T4-15-25PNNLk127_1118622_1	Cluster105	Unclassified;NA;NA;NA;NA	k127_1118622_1	NA	NA	NA	RdRP_1	PF00680.20	3.9e-46	164	Unclassified host lineage	Unclassified host
48-Jose-T4-15-25	48-Jose-T4-15-25PNNLk127_1154527	4.31199	48-Jose-T4-15-25PNNLk127_1154527_1	Cluster116	Unclassified;NA;NA;NA;NA	k127_1154527_1	NA	NA	NA	RdRP_1	PF00680.20	2.9e-50	177.7	Unclassified host lineage	Unclassified host
48-Jose-T4-15-25	48-Jose-T4-15-25PNNLk127_1253865	2.94859	48-Jose-T4-15-25PNNLk127_1253865_1	Cluster675	Unclassified;NA;NA;NA;NA	k127_1253865_1	NA	NA	NA	RdRP_1	PF00680.20	3.6e-48	170.7	Unclassified host lineage	Unclassified host
48-Jose-T4-15-25	48-Jose-T4-15-25PNNLk127_1452073	30.3955	48-Jose-T4-15-25PNNLk127_1452073_2	Cluster32	Unclassified;NA;NA;NA;NA	k127_1452073_2	NA	NA	NA	RdRP_1	PF00680.20	1.8e-29	109.1	Unclassified host lineage	Unclassified host
48-Jose-T4-15-25	48-Jose-T4-15-25PNNLk127_1464138	7.69114	48-Jose-T4-15-25PNNLk127_1464138_1	Cluster107	Unclassified;NA;NA;NA;NA	k127_1464138_1	NA	NA	NA	RdRP_1	PF00680.20	6.3e-32	117.2	Unclassified host lineage	Unclassified host
48-Jose-T4-15-25	48-Jose-T4-15-25PNNLk127_238361	8.97364	48-Jose-T4-15-25PNNLk127_238361_2	Cluster81	Unclassified;NA;NA;NA;NA	k127_238361_2	NA	NA	NA	RdRP_1	PF00680.20	7.8e-53	186.1	Unclassified host lineage	Unclassified host
48-Jose-T4-15-25	48-Jose-T4-15-25PNNLk127_23936	7.6021	48-Jose-T4-15-25PNNLk127_23936_1	Cluster126	Unclassified;NA;NA;NA;NA	k127_23936_1	NA	NA	NA	RdRP_1	PF00680.20	4.4e-51	180.4	Unclassified host lineage	Unclassified host
48-Jose-T4-15-25	48-Jose-T4-15-25PNNLk127_345053	247.787	48-Jose-T4-15-25PNNLk127_345053_3	Cluster91	Unclassified;NA;NA;NA;NA	k127_345053_3	NA	NA	NA	RdRP_1	PF00680.20	5.2e-70	242.8	Unclassified host lineage	Unclassified host
48-Jose-T4-15-25	48-Jose-T4-15-25PNNLk127_358753	9.26726	48-Jose-T4-15-25PNNLk127_358753_1	Cluster36	Unclassified;NA;NA;NA;NA	k127_358753_1	NA	NA	NA	RdRP_1	PF00680.20	3.3e-51	180.8	Unclassified host lineage	Unclassified host
48-Jose-T4-15-25	48-Jose-T4-15-25PNNLk127_415541	774.199	48-Jose-T4-15-25PNNLk127_415541_2	Cluster61	Unclassified;NA;NA;NA;NA	k127_415541_2	NA	NA	NA	RdRP_1	PF00680.20	6.6e-34	123.7	Unclassified host lineage	Unclassified host
48-Jose-T4-15-25	48-Jose-T4-15-25PNNLk127_489590	4.40629	48-Jose-T4-15-25PNNLk127_489590_1	Cluster119	Unclassified;NA;NA;NA;NA	k127_489590_1	NA	NA	NA	RdRP_1	PF00680.20	5.9e-37	133.8	Unclassified host lineage	Unclassified host
48-Jose-T4-15-25	48-Jose-T4-15-25PNNLk127_524899	6.07166	48-Jose-T4-15-25PNNLk127_524899_1	Cluster653	Unclassified;NA;NA;NA;NA	k127_524899_1	NA	NA	NA	RdRP_1	PF00680.20	2.5e-37	135	Unclassified host lineage	Unclassified host
48-Jose-T4-15-25	48-Jose-T4-15-25PNNLk127_591079	3.87359	48-Jose-T4-15-25PNNLk127_591079_1	Cluster352	Unclassified;NA;NA;NA;NA	k127_591079_1	NA	NA	NA	RdRP_1	PF00680.20	4.5e-29	107.8	Unclassified host lineage	Unclassified host
48-Jose-T4-15-25	48-Jose-T4-15-25PNNLk127_623707	17.7065	48-Jose-T4-15-25PNNLk127_623707_1	Cluster93	Unclassified;NA;NA;NA;NA	k127_623707_1	NA	NA	NA	RdRP_1	PF00680.20	1.6e-50	178.5	Unclassified host lineage	Unclassified host
48-Jose-T4-15-25	48-Jose-T4-15-25PNNLk127_664909	5.018	48-Jose-T4-15-25PNNLk127_664909_1	Cluster8	Unclassified;NA;NA;NA;NA	k127_664909_1	NA	NA	NA	RdRP_1	PF00680.20	1.4e-54	191.9	Unclassified host lineage	Unclassified host
48-Jose-T4-15-25	48-Jose-T4-15-25PNNLk127_746381	8.88156	48-Jose-T4-15-25PNNLk127_746381_2	Cluster291	Unclassified;NA;NA;NA;NA	k127_746381_2	NA	NA	NA	RdRP_1	PF00680.20	3.6e-35	127.9	Unclassified host lineage	Unclassified host
48-Jose-T4-15-25	48-Jose-T4-15-25PNNLk127_766118	6.4621	48-Jose-T4-15-25PNNLk127_766118_1	Cluster194	Unclassified;NA;NA;NA;NA	k127_766118_1	NA	NA	NA	RdRP_1	PF00680.20	1.9e-30	112.3	Unclassified host lineage	Unclassified host
48-Jose-T4-15-25	48-Jose-T4-15-25PNNLk127_793382	207.593	48-Jose-T4-15-25PNNLk127_793382_1	Cluster56	Unclassified;NA;NA;NA;NA	k127_793382_1	NA	NA	NA	RdRP_1	PF00680.20	1.9e-58	204.7	Unclassified host lineage	Unclassified host
48-Jose-T4-15-25	48-Jose-T4-15-25PNNLk127_997823	5.26951	48-Jose-T4-15-25PNNLk127_997823_1	Cluster743	Unclassified;NA;NA;NA;NA	k127_997823_1	NA	NA	NA	RdRP_1	PF00680.20	1.4e-18	73.1	Unclassified host lineage	Unclassified host
53-Jose-T4-0-5	53-Jose-T4-0-5PNNLk127_119809	6.71499	53-Jose-T4-0-5PNNLk127_119809_1	Cluster50	Unclassified;NA;NA;NA;NA	k127_119809_1	NA	NA	NA	RdRP_1	PF00680.20	5.5e-20	78.5	Unclassified host lineage	Unclassified host
53-Jose-T4-0-5	53-Jose-T4-0-5PNNLk127_1280371	17.7506	53-Jose-T4-0-5PNNLk127_1280371_1	Cluster34	Unclassified;NA;NA;NA;NA	k127_1280371_1	NA	NA	NA	RdRP_1	PF00680.20	3.9e-45	161.5	Unclassified host lineage	Unclassified host
53-Jose-T4-0-5	53-Jose-T4-0-5PNNLk127_132880	4.14669	53-Jose-T4-0-5PNNLk127_132880_2	Cluster31	Unclassified;NA;NA;NA;NA	k127_132880_2	NA	NA	NA	RdRP_1	PF00680.20	8.9e-55	193.3	Unclassified host lineage	Unclassified host
53-Jose-T4-0-5	53-Jose-T4-0-5PNNLk127_1535172	3.31834	53-Jose-T4-0-5PNNLk127_1535172_1	Cluster220	Unclassified;NA;NA;NA;NA	k127_1535172_1	NA	NA	NA	RdRP_1	PF00680.20	7.1e-18	71.6	Unclassified host lineage	Unclassified host
53-Jose-T4-0-5	53-Jose-T4-0-5PNNLk127_1582	23.0613	53-Jose-T4-0-5PNNLk127_1582_1	Cluster16	Unclassified;NA;NA;NA;NA	k127_1582_1	NA	NA	NA	RdRP_1	PF00680.20	9.9e-38	137.1	Unclassified host lineage	Unclassified host
53-Jose-T4-0-5	53-Jose-T4-0-5PNNLk127_1712368	3.93625	53-Jose-T4-0-5PNNLk127_1712368_2	Cluster108	Unclassified;NA;NA;NA;NA	k127_1712368_2	NA	NA	NA	RdRP_1	PF00680.20	5.8e-25	95	Unclassified host lineage	Unclassified host
53-Jose-T4-0-5	53-Jose-T4-0-5PNNLk127_1882126	2.897	53-Jose-T4-0-5PNNLk127_1882126_1	Cluster161	Unclassified;NA;NA;NA;NA	k127_1882126_1	NA	NA	NA	RdRP_1	PF00680.20	1.2e-29	110.4	Unclassified host lineage	Unclassified host
53-Jose-T4-0-5	53-Jose-T4-0-5PNNLk127_2061429	162.025	53-Jose-T4-0-5PNNLk127_2061429_1	Cluster71	Unclassified;NA;NA;NA;NA	k127_2061429_1	NA	NA	NA	RdRP_1	PF00680.20	9.3e-59	206.4	Unclassified host lineage	Unclassified host
53-Jose-T4-0-5	53-Jose-T4-0-5PNNLk127_2144592	11.5412	53-Jose-T4-0-5PNNLk127_2144592_1	Cluster86	Unclassified;NA;NA;NA;NA	k127_2144592_1	NA	NA	NA	RdRP_1	PF00680.20	1.4e-58	205.8	Unclassified host lineage	Unclassified host
53-Jose-T4-0-5	53-Jose-T4-0-5PNNLk127_2189651	2.81104	53-Jose-T4-0-5PNNLk127_2189651_2	Cluster77	Unclassified;NA;NA;NA;NA	k127_2189651_2	NA	NA	NA	RdRP_1	PF00680.20	1e-57	202.9	Unclassified host lineage	Unclassified host
53-Jose-T4-0-5	53-Jose-T4-0-5PNNLk127_2265012	3.15264	53-Jose-T4-0-5PNNLk127_2265012_1	Cluster732	Unclassified;NA;NA;NA;NA	k127_2265012_1	NA	NA	NA	RdRP_1	PF00680.20	2.8e-32	119.1	Unclassified host lineage	Unclassified host
53-Jose-T4-0-5	53-Jose-T4-0-5PNNLk127_2286552	2.3641	53-Jose-T4-0-5PNNLk127_2286552_1	Cluster347	Unclassified;NA;NA;NA;NA	k127_2286552_1	NA	NA	NA	RdRP_1	PF00680.20	7.6e-41	147.3	Unclassified host lineage	Unclassified host
53-Jose-T4-0-5	53-Jose-T4-0-5PNNLk127_2393	82.7802	53-Jose-T4-0-5PNNLk127_2393_3	Cluster30	Unclassified;NA;NA;NA;NA	k127_2393_3	NA	NA	NA	RdRP_1	PF00680.20	1.9e-23	90	Unclassified host lineage	Unclassified host
53-Jose-T4-0-5	53-Jose-T4-0-5PNNLk127_2493628	4.78231	53-Jose-T4-0-5PNNLk127_2493628_1	Cluster90	Unclassified;NA;NA;NA;NA	k127_2493628_1	NA	NA	NA	RdRP_1	PF00680.20	8.8e-46	163.6	Unclassified host lineage	Unclassified host
53-Jose-T4-0-5	53-Jose-T4-0-5PNNLk127_2549134	2.58815	53-Jose-T4-0-5PNNLk127_2549134_1	Cluster658	Unclassified;NA;NA;NA;NA	k127_2549134_1	NA	NA	NA	RdRP_1	PF00680.20	4e-36	131.8	Unclassified host lineage	Unclassified host
53-Jose-T4-0-5	53-Jose-T4-0-5PNNLk127_2565219	15.1328	53-Jose-T4-0-5PNNLk127_2565219_1	Cluster131	Unclassified;NA;NA;NA;NA	k127_2565219_1	NA	NA	NA	RdRP_1	PF00680.20	3.3e-34	125.4	Unclassified host lineage	Unclassified host
53-Jose-T4-0-5	53-Jose-T4-0-5PNNLk127_275802	25.5022	53-Jose-T4-0-5PNNLk127_275802_2	Cluster72	Unclassified;NA;NA;NA;NA	k127_275802_2	NA	NA	NA	RdRP_1	PF00680.20	1.6e-27	103.4	Unclassified host lineage	Unclassified host
53-Jose-T4-0-5	53-Jose-T4-0-5PNNLk127_5262	27.3628	53-Jose-T4-0-5PNNLk127_5262_1	Cluster1	Unclassified;NA;NA;NA;NA	k127_5262_1	NA	NA	NA	RdRP_1	PF00680.20	4.9e-36	131.5	Unclassified host lineage	Unclassified host
53-Jose-T4-0-5	53-Jose-T4-0-5PNNLk127_551102	15.989	53-Jose-T4-0-5PNNLk127_551102_1	Cluster4	Unclassified;NA;NA;NA;NA	k127_551102_1	NA	NA	NA	RdRP_1	PF00680.20	2.1e-48	172.3	Unclassified host lineage	Unclassified host
53-Jose-T4-0-5	53-Jose-T4-0-5PNNLk127_6168	62.791	53-Jose-T4-0-5PNNLk127_6168_2	Cluster36	Unclassified;NA;NA;NA;NA	k127_6168_2	NA	NA	NA	RdRP_1	PF00680.20	3.9e-50	178	Unclassified host lineage	Unclassified host
53-Jose-T4-0-5	53-Jose-T4-0-5PNNLk127_635	48.9405	53-Jose-T4-0-5PNNLk127_635_1	Cluster12	Unclassified;NA;NA;NA;NA	k127_635_1	NA	NA	NA	RdRP_1	PF00680.20	9.8e-54	189.8	Unclassified host lineage	Unclassified host
53-Jose-T4-0-5	53-Jose-T4-0-5PNNLk127_759898	2.98003	53-Jose-T4-0-5PNNLk127_759898_1	Cluster668	Unclassified;NA;NA;NA;NA	k127_759898_1	NA	NA	NA	RdRP_1	PF00680.20	1.5e-36	133.2	Unclassified host lineage	Unclassified host
53-Jose-T4-0-5	53-Jose-T4-0-5PNNLk127_789138	22.4789	53-Jose-T4-0-5PNNLk127_789138_1	Cluster13	Unclassified;NA;NA;NA;NA	k127_789138_1	NA	NA	NA	RdRP_1	PF00680.20	1.1e-43	156.7	Unclassified host lineage	Unclassified host
53-Jose-T4-0-5	53-Jose-T4-0-5PNNLk127_844839	4.22883	53-Jose-T4-0-5PNNLk127_844839_1	Cluster75	Unclassified;NA;NA;NA;NA	k127_844839_1	NA	NA	NA	RdRP_1	PF00680.20	2.1e-20	79.9	Unclassified host lineage	Unclassified host
53-Jose-T4-0-5	53-Jose-T4-0-5PNNLk127_911097	96.2427	53-Jose-T4-0-5PNNLk127_911097_2	Cluster60	Unclassified;NA;NA;NA;NA	k127_911097_2	NA	NA	NA	RdRP_1	PF00680.20	5.6e-62	217	Unclassified host lineage	Unclassified host
53-Jose-T4-15-25	53-Jose-T4-15-25PNNLk127_100212	61.6215	53-Jose-T4-15-25PNNLk127_100212_1	Cluster215	Unclassified;NA;NA;NA;NA	k127_100212_1	NA	NA	NA	RdRP_1	PF00680.20	1.7e-24	91.3	Unclassified host lineage	Unclassified host
53-Jose-T4-15-25	53-Jose-T4-15-25PNNLk127_117430	12.8988	53-Jose-T4-15-25PNNLk127_117430_1	Cluster68	Unclassified;NA;NA;NA;NA	k127_117430_1	NA	NA	NA	RdRP_1	PF00680.20	1.7e-43	153.9	Unclassified host lineage	Unclassified host
53-Jose-T4-15-25	53-Jose-T4-15-25PNNLk127_223996	25.9554	53-Jose-T4-15-25PNNLk127_223996_1	Cluster83	Unclassified;NA;NA;NA;NA	k127_223996_1	NA	NA	NA	RdRP_1	PF00680.20	1.2e-18	72	Unclassified host lineage	Unclassified host
53-Jose-T4-15-25	53-Jose-T4-15-25PNNLk127_351765	21.2331	53-Jose-T4-15-25PNNLk127_351765_1	Cluster91	Unclassified;NA;NA;NA;NA	k127_351765_1	NA	NA	NA	RdRP_1	PF00680.20	1.1e-65	227.1	Unclassified host lineage	Unclassified host
53-Jose-T4-15-25	53-Jose-T4-15-25PNNLk127_425989	76.2026	53-Jose-T4-15-25PNNLk127_425989_2	Cluster90	Unclassified;NA;NA;NA;NA	k127_425989_2	NA	NA	NA	RdRP_1	PF00680.20	1.3e-31	114.7	Unclassified host lineage	Unclassified host
53-Jose-T4-15-25	53-Jose-T4-15-25PNNLk127_444286	12.9578	53-Jose-T4-15-25PNNLk127_444286_1	Cluster105	Unclassified;NA;NA;NA;NA	k127_444286_1	NA	NA	NA	RdRP_1	PF00680.20	3.8e-52	182.5	Unclassified host lineage	Unclassified host
53-Jose-T4-15-25	53-Jose-T4-15-25PNNLk127_452262	49.2319	53-Jose-T4-15-25PNNLk127_452262_2	Cluster157	Unclassified;NA;NA;NA;NA	k127_452262_2	NA	NA	NA	RdRP_1	PF00680.20	3.1e-49	172.8	Unclassified host lineage	Unclassified host
53-Jose-T4-15-25	53-Jose-T4-15-25PNNLk127_5618	524.854	53-Jose-T4-15-25PNNLk127_5618_1	Cluster28	Unclassified;NA;NA;NA;NA	k127_5618_1	NA	NA	NA	RdRP_1	PF00680.20	1.7e-60	210	Unclassified host lineage	Unclassified host
55-Alkar-T1-0-5	55-Alkar-T1-0-5PNNLk127_105724	2.36992	55-Alkar-T1-0-5PNNLk127_105724_1	Cluster737	Unclassified;NA;NA;NA;NA	k127_105724_1	NA	NA	NA	RdRP_1	PF00680.20	6.4e-26	97.8	Unclassified host lineage	Unclassified host
55-Alkar-T1-0-5	55-Alkar-T1-0-5PNNLk127_1196383	3.67514	55-Alkar-T1-0-5PNNLk127_1196383_1	Cluster31	Unclassified;NA;NA;NA;NA	k127_1196383_1	NA	NA	NA	RdRP_1	PF00680.20	1.5e-43	155.9	Unclassified host lineage	Unclassified host
55-Alkar-T1-0-5	55-Alkar-T1-0-5PNNLk127_1320992	3.88272	55-Alkar-T1-0-5PNNLk127_1320992_1	Cluster403	Unclassified;NA;NA;NA;NA	k127_1320992_1	NA	NA	NA	RdRP_1	PF00680.20	4.6e-61	213.7	Unclassified host lineage	Unclassified host
55-Alkar-T1-0-5	55-Alkar-T1-0-5PNNLk127_144049	284.723	55-Alkar-T1-0-5PNNLk127_144049_2	Cluster34	Unclassified;NA;NA;NA;NA	k127_144049_2	NA	NA	NA	RdRP_1	PF00680.20	3.2e-45	161.5	Unclassified host lineage	Unclassified host
55-Alkar-T1-0-5	55-Alkar-T1-0-5PNNLk127_1696642	3.17901	55-Alkar-T1-0-5PNNLk127_1696642_1	Cluster4	Unclassified;NA;NA;NA;NA	k127_1696642_1	NA	NA	NA	RdRP_1	PF00680.20	2.8e-45	161.7	Unclassified host lineage	Unclassified host
55-Alkar-T1-0-5	55-Alkar-T1-0-5PNNLk127_1697171	10.5249	55-Alkar-T1-0-5PNNLk127_1697171_1	Cluster98	Unclassified;NA;NA;NA;NA	k127_1697171_1	NA	NA	NA	RdRP_1	PF00680.20	4e-30	111.7	Unclassified host lineage	Unclassified host
55-Alkar-T1-0-5	55-Alkar-T1-0-5PNNLk127_2089559	87.9605	55-Alkar-T1-0-5PNNLk127_2089559_1	Cluster11	Unclassified;NA;NA;NA;NA	k127_2089559_1	NA	NA	NA	RdRP_1	PF00680.20	1e-19	77.4	Unclassified host lineage	Unclassified host
55-Alkar-T1-0-5	55-Alkar-T1-0-5PNNLk127_24316	7.01405	55-Alkar-T1-0-5PNNLk127_24316_2	Cluster355	Unclassified;NA;NA;NA;NA	k127_24316_2	NA	NA	NA	RdRP_1	PF00680.20	6.4e-38	137.4	Unclassified host lineage	Unclassified host
55-Alkar-T1-0-5	55-Alkar-T1-0-5PNNLk127_285245	8.4796	55-Alkar-T1-0-5PNNLk127_285245_1	Cluster1	Unclassified;NA;NA;NA;NA	k127_285245_1	NA	NA	NA	RdRP_1	PF00680.20	9e-37	133.6	Unclassified host lineage	Unclassified host
55-Alkar-T1-0-5	55-Alkar-T1-0-5PNNLk127_296746	140.589	55-Alkar-T1-0-5PNNLk127_296746_3	Cluster35	Unclassified;NA;NA;NA;NA	k127_296746_3	NA	NA	NA	RdRP_1	PF00680.20	2.6e-65	227.8	Unclassified host lineage	Unclassified host
55-Alkar-T1-0-5	55-Alkar-T1-0-5PNNLk127_332587	302.357	55-Alkar-T1-0-5PNNLk127_332587_1	Cluster60	Unclassified;NA;NA;NA;NA	k127_332587_1	NA	NA	NA	RdRP_1	PF00680.20	4.7e-62	217	Unclassified host lineage	Unclassified host
55-Alkar-T1-0-5	55-Alkar-T1-0-5PNNLk127_338540	4.08053	55-Alkar-T1-0-5PNNLk127_338540_1	Cluster158	Unclassified;NA;NA;NA;NA	k127_338540_1	NA	NA	NA	RdRP_1	PF00680.20	2.5e-40	145.3	Unclassified host lineage	Unclassified host
55-Alkar-T1-0-5	55-Alkar-T1-0-5PNNLk127_34473	10.6726	55-Alkar-T1-0-5PNNLk127_34473_2	Cluster164	Unclassified;NA;NA;NA;NA	k127_34473_2	NA	NA	NA	RdRP_1	PF00680.20	4.3e-63	220.4	Unclassified host lineage	Unclassified host
55-Alkar-T1-0-5	55-Alkar-T1-0-5PNNLk127_358158	107.833	55-Alkar-T1-0-5PNNLk127_358158_2	Cluster72	Unclassified;NA;NA;NA;NA	k127_358158_2	NA	NA	NA	RdRP_1	PF00680.20	1.3e-27	103.4	Unclassified host lineage	Unclassified host
55-Alkar-T1-0-5	55-Alkar-T1-0-5PNNLk127_364236	677.967	55-Alkar-T1-0-5PNNLk127_364236_1	Cluster36	Unclassified;NA;NA;NA;NA	k127_364236_1	NA	NA	NA	RdRP_1	PF00680.20	9.6e-51	179.7	Unclassified host lineage	Unclassified host
55-Alkar-T1-0-5	55-Alkar-T1-0-5PNNLk127_501117	210.611	55-Alkar-T1-0-5PNNLk127_501117_2	Cluster86	Unclassified;NA;NA;NA;NA	k127_501117_2	NA	NA	NA	RdRP_1	PF00680.20	1.8e-58	205.2	Unclassified host lineage	Unclassified host
55-Alkar-T1-0-5	55-Alkar-T1-0-5PNNLk127_501921	277.208	55-Alkar-T1-0-5PNNLk127_501921_2	Cluster71	Unclassified;NA;NA;NA;NA	k127_501921_2	NA	NA	NA	RdRP_1	PF00680.20	7.7e-59	206.4	Unclassified host lineage	Unclassified host
55-Alkar-T1-0-5	55-Alkar-T1-0-5PNNLk127_522036	33.7127	55-Alkar-T1-0-5PNNLk127_522036_1	Cluster30	Unclassified;NA;NA;NA;NA	k127_522036_1	NA	NA	NA	RdRP_1	PF00680.20	1.5e-23	90	Unclassified host lineage	Unclassified host
55-Alkar-T1-0-5	55-Alkar-T1-0-5PNNLk127_750	71.7288	55-Alkar-T1-0-5PNNLk127_750_2	Cluster39	Unclassified;NA;NA;NA;NA	k127_750_2	NA	NA	NA	RdRP_1	PF00680.20	1.8e-46	165.6	Unclassified host lineage	Unclassified host
55-Alkar-T1-0-5	55-Alkar-T1-0-5PNNLk127_771548	566.78	55-Alkar-T1-0-5PNNLk127_771548_2	Cluster52	Unclassified;NA;NA;NA;NA	k127_771548_2	NA	NA	NA	RdRP_1	PF00680.20	1.2e-50	179.4	Unclassified host lineage	Unclassified host
55-Alkar-T1-0-5	55-Alkar-T1-0-5PNNLk127_797079	12.1535	55-Alkar-T1-0-5PNNLk127_797079_2	Cluster171	Unclassified;NA;NA;NA;NA	k127_797079_2	NA	NA	NA	RdRP_1	PF00680.20	7.3e-29	107.5	Unclassified host lineage	Unclassified host
55-Alkar-T1-0-5	55-Alkar-T1-0-5PNNLk127_939262	14.4731	55-Alkar-T1-0-5PNNLk127_939262_1	Cluster117	Unclassified;NA;NA;NA;NA	k127_939262_1	NA	NA	NA	RdRP_1	PF00680.20	1.6e-47	169.1	Unclassified host lineage	Unclassified host
57-Jose-T1-0-5	57-Jose-T1-0-5PNNLk127_1000507	12.0106	57-Jose-T1-0-5PNNLk127_1000507_2	Cluster133	Unclassified;NA;NA;NA;NA	k127_1000507_2	NA	NA	NA	RdRP_1	PF00680.20	6e-41	147.1	Unclassified host lineage	Unclassified host
57-Jose-T1-0-5	57-Jose-T1-0-5PNNLk127_1017287	21.3188	57-Jose-T1-0-5PNNLk127_1017287_2	Cluster63	Unclassified;NA;NA;NA;NA	k127_1017287_2	NA	NA	NA	RdRP_1	PF00680.20	2.8e-63	220.7	Unclassified host lineage	Unclassified host
57-Jose-T1-0-5	57-Jose-T1-0-5PNNLk127_1036116	23.8739	57-Jose-T1-0-5PNNLk127_1036116_1	Cluster150	Unclassified;NA;NA;NA;NA	k127_1036116_1	NA	NA	NA	RdRP_1	PF00680.20	1.8e-40	145.5	Unclassified host lineage	Unclassified host
57-Jose-T1-0-5	57-Jose-T1-0-5PNNLk127_1037661	8.21873	57-Jose-T1-0-5PNNLk127_1037661_1	Cluster73	Unclassified;NA;NA;NA;NA	k127_1037661_1	NA	NA	NA	RdRP_1	PF00680.20	1.1e-31	116.5	Unclassified host lineage	Unclassified host
57-Jose-T1-0-5	57-Jose-T1-0-5PNNLk127_1045794	5.62047	57-Jose-T1-0-5PNNLk127_1045794_1	Cluster201	Unclassified;NA;NA;NA;NA	k127_1045794_1	NA	NA	NA	RdRP_1	PF00680.20	1.6e-33	122.6	Unclassified host lineage	Unclassified host
57-Jose-T1-0-5	57-Jose-T1-0-5PNNLk127_1061202	652.629	57-Jose-T1-0-5PNNLk127_1061202_1	Cluster71	Unclassified;NA;NA;NA;NA	k127_1061202_1	NA	NA	NA	RdRP_1	PF00680.20	6.1e-59	206.4	Unclassified host lineage	Unclassified host
57-Jose-T1-0-5	57-Jose-T1-0-5PNNLk127_1083520	25.1469	57-Jose-T1-0-5PNNLk127_1083520_2	Cluster72	Unclassified;NA;NA;NA;NA	k127_1083520_2	NA	NA	NA	RdRP_1	PF00680.20	1.6e-27	102.8	Unclassified host lineage	Unclassified host
57-Jose-T1-0-5	57-Jose-T1-0-5PNNLk127_1099271	9.45048	57-Jose-T1-0-5PNNLk127_1099271_1	Cluster82	Unclassified;NA;NA;NA;NA	k127_1099271_1	NA	NA	NA	RdRP_1	PF00680.20	6.4e-32	117.3	Unclassified host lineage	Unclassified host
57-Jose-T1-0-5	57-Jose-T1-0-5PNNLk127_1212593	8.01057	57-Jose-T1-0-5PNNLk127_1212593_1	Cluster207	Unclassified;NA;NA;NA;NA	k127_1212593_1	NA	NA	NA	RdRP_1	PF00680.20	3.5e-48	170.9	Unclassified host lineage	Unclassified host
57-Jose-T1-0-5	57-Jose-T1-0-5PNNLk127_1261923	15.7666	57-Jose-T1-0-5PNNLk127_1261923_1	Cluster127	Unclassified;NA;NA;NA;NA	k127_1261923_1	NA	NA	NA	RdRP_1	PF00680.20	2.3e-48	171.5	Unclassified host lineage	Unclassified host
57-Jose-T1-0-5	57-Jose-T1-0-5PNNLk127_1320031	9.96757	57-Jose-T1-0-5PNNLk127_1320031_1	Cluster124	Unclassified;NA;NA;NA;NA	k127_1320031_1	NA	NA	NA	RdRP_1	PF00680.20	5e-39	140.7	Unclassified host lineage	Unclassified host
57-Jose-T1-0-5	57-Jose-T1-0-5PNNLk127_1355820	6.70094	57-Jose-T1-0-5PNNLk127_1355820_1	Cluster13	Unclassified;NA;NA;NA;NA	k127_1355820_1	NA	NA	NA	RdRP_1	PF00680.20	2.1e-44	158.4	Unclassified host lineage	Unclassified host
57-Jose-T1-0-5	57-Jose-T1-0-5PNNLk127_1518	65.4022	57-Jose-T1-0-5PNNLk127_1518_2	Cluster14	Unclassified;NA;NA;NA;NA	k127_1518_2	NA	NA	NA	RdRP_1	PF00680.20	7.7e-33	120.3	Unclassified host lineage	Unclassified host
57-Jose-T1-0-5	57-Jose-T1-0-5PNNLk127_1615724	6.78896	57-Jose-T1-0-5PNNLk127_1615724_2	Cluster31	Unclassified;NA;NA;NA;NA	k127_1615724_2	NA	NA	NA	RdRP_1	PF00680.20	2.5e-67	234	Unclassified host lineage	Unclassified host
57-Jose-T1-0-5	57-Jose-T1-0-5PNNLk127_1664253	53.0682	57-Jose-T1-0-5PNNLk127_1664253_1	Cluster39	Unclassified;NA;NA;NA;NA	k127_1664253_1	NA	NA	NA	RdRP_1	PF00680.20	6.7e-47	166.7	Unclassified host lineage	Unclassified host
57-Jose-T1-0-5	57-Jose-T1-0-5PNNLk127_1700446	139.729	57-Jose-T1-0-5PNNLk127_1700446_3	Cluster68	Unclassified;NA;NA;NA;NA	k127_1700446_3	NA	NA	NA	RdRP_1	PF00680.20	3.7e-52	184	Unclassified host lineage	Unclassified host
57-Jose-T1-0-5	57-Jose-T1-0-5PNNLk127_202154	29.1512	57-Jose-T1-0-5PNNLk127_202154_1	Cluster119	Unclassified;NA;NA;NA;NA	k127_202154_1	NA	NA	NA	RdRP_1	PF00680.20	5.1e-49	173.7	Unclassified host lineage	Unclassified host
57-Jose-T1-0-5	57-Jose-T1-0-5PNNLk127_214317	18.4614	57-Jose-T1-0-5PNNLk127_214317_1	Cluster62	Unclassified;NA;NA;NA;NA	k127_214317_1	NA	NA	NA	RdRP_1	PF00680.20	6.1e-26	97.6	Unclassified host lineage	Unclassified host
57-Jose-T1-0-5	57-Jose-T1-0-5PNNLk127_243919	22.9527	57-Jose-T1-0-5PNNLk127_243919_1	Cluster49	Unclassified;NA;NA;NA;NA	k127_243919_1	NA	NA	NA	RdRP_1	PF00680.20	3.8e-38	137.8	Unclassified host lineage	Unclassified host
57-Jose-T1-0-5	57-Jose-T1-0-5PNNLk127_2720	95.5314	57-Jose-T1-0-5PNNLk127_2720_2	Cluster53	Unclassified;NA;NA;NA;NA	k127_2720_2	NA	NA	NA	RdRP_1	PF00680.20	3.7e-62	217	Unclassified host lineage	Unclassified host
57-Jose-T1-0-5	57-Jose-T1-0-5PNNLk127_304454	7.89168	57-Jose-T1-0-5PNNLk127_304454_1	Cluster297	Unclassified;NA;NA;NA;NA	k127_304454_1	NA	NA	NA	RdRP_1	PF00680.20	2.8e-29	108.6	Unclassified host lineage	Unclassified host
57-Jose-T1-0-5	57-Jose-T1-0-5PNNLk127_395279	23.9217	57-Jose-T1-0-5PNNLk127_395279_2	Cluster349	Unclassified;NA;NA;NA;NA	k127_395279_2	NA	NA	NA	RdRP_1	PF00680.20	5.1e-41	147.3	Unclassified host lineage	Unclassified host
57-Jose-T1-0-5	57-Jose-T1-0-5PNNLk127_415011	14.5948	57-Jose-T1-0-5PNNLk127_415011_2	Cluster50	Unclassified;NA;NA;NA;NA	k127_415011_2	NA	NA	NA	RdRP_1	PF00680.20	8.4e-20	77.3	Unclassified host lineage	Unclassified host
57-Jose-T1-0-5	57-Jose-T1-0-5PNNLk127_451328	8.23457	57-Jose-T1-0-5PNNLk127_451328_2	Cluster168	Unclassified;NA;NA;NA;NA	k127_451328_2	NA	NA	NA	RdRP_1	PF00680.20	1.4e-34	126.1	Unclassified host lineage	Unclassified host
57-Jose-T1-0-5	57-Jose-T1-0-5PNNLk127_5284	6.95048	57-Jose-T1-0-5PNNLk127_5284_1	Cluster97	Unclassified;NA;NA;NA;NA	k127_5284_1	NA	NA	NA	RdRP_1	PF00680.20	9.5e-30	110.1	Unclassified host lineage	Unclassified host
57-Jose-T1-0-5	57-Jose-T1-0-5PNNLk127_530443	1063.36	57-Jose-T1-0-5PNNLk127_530443_1	Cluster86	Unclassified;NA;NA;NA;NA	k127_530443_1	NA	NA	NA	RdRP_1	PF00680.20	1.5e-58	205.2	Unclassified host lineage	Unclassified host
57-Jose-T1-0-5	57-Jose-T1-0-5PNNLk127_531048	445.733	57-Jose-T1-0-5PNNLk127_531048_2	Cluster0	Unclassified;NA;NA;NA;NA	k127_531048_2	NA	NA	NA	RdRP_1	PF00680.20	3.6e-34	124.7	Unclassified host lineage	Unclassified host
57-Jose-T1-0-5	57-Jose-T1-0-5PNNLk127_534707	39.4287	57-Jose-T1-0-5PNNLk127_534707_2	Cluster11	Unclassified;NA;NA;NA;NA	k127_534707_2	NA	NA	NA	RdRP_1	PF00680.20	2.4e-20	79.1	Unclassified host lineage	Unclassified host
57-Jose-T1-0-5	57-Jose-T1-0-5PNNLk127_59888	7.78487	57-Jose-T1-0-5PNNLk127_59888_1	Cluster671	Unclassified;NA;NA;NA;NA	k127_59888_1	NA	NA	NA	RdRP_1	PF00680.20	7.1e-47	166.6	Unclassified host lineage	Unclassified host
57-Jose-T1-0-5	57-Jose-T1-0-5PNNLk127_6624	640.917	57-Jose-T1-0-5PNNLk127_6624_1	Cluster56	Unclassified;NA;NA;NA;NA	k127_6624_1	NA	NA	NA	RdRP_1	PF00680.20	3e-58	204.1	Unclassified host lineage	Unclassified host
57-Jose-T1-0-5	57-Jose-T1-0-5PNNLk127_69811	139.051	57-Jose-T1-0-5PNNLk127_69811_3	Cluster69	Unclassified;NA;NA;NA;NA	k127_69811_3	NA	NA	NA	RdRP_1	PF00680.20	2.8e-59	207.5	Unclassified host lineage	Unclassified host
57-Jose-T1-0-5	57-Jose-T1-0-5PNNLk127_721579	3.82682	57-Jose-T1-0-5PNNLk127_721579_1	Cluster60	Unclassified;NA;NA;NA;NA	k127_721579_1	NA	NA	NA	RdRP_1	PF00680.20	4.1e-60	210.3	Unclassified host lineage	Unclassified host
57-Jose-T1-0-5	57-Jose-T1-0-5PNNLk127_737063	219.496	57-Jose-T1-0-5PNNLk127_737063_2	Cluster30	Unclassified;NA;NA;NA;NA	k127_737063_2	NA	NA	NA	RdRP_1	PF00680.20	1.2e-23	90	Unclassified host lineage	Unclassified host
57-Jose-T1-0-5	57-Jose-T1-0-5PNNLk127_8434	125.035	57-Jose-T1-0-5PNNLk127_8434_3	Cluster121	Unclassified;NA;NA;NA;NA	k127_8434_3	NA	NA	NA	RdRP_1	PF00680.20	1.4e-38	139.3	Unclassified host lineage	Unclassified host
57-Jose-T1-0-5	57-Jose-T1-0-5PNNLk127_871120	754.312	57-Jose-T1-0-5PNNLk127_871120_1	Cluster36	Unclassified;NA;NA;NA;NA	k127_871120_1	NA	NA	NA	RdRP_1	PF00680.20	7.6e-51	179.7	Unclassified host lineage	Unclassified host
57-Jose-T1-0-5	57-Jose-T1-0-5PNNLk127_945578	7.48918	57-Jose-T1-0-5PNNLk127_945578_1	Cluster208	Unclassified;NA;NA;NA;NA	k127_945578_1	NA	NA	NA	RdRP_1	PF00680.20	1.2e-31	116.4	Unclassified host lineage	Unclassified host
57-Jose-T1-0-5	57-Jose-T1-0-5PNNLk127_945708	28.016	57-Jose-T1-0-5PNNLk127_945708_1	Cluster1	Unclassified;NA;NA;NA;NA	k127_945708_1	NA	NA	NA	RdRP_1	PF00680.20	3.7e-36	131.3	Unclassified host lineage	Unclassified host
57-Jose-T1-0-5	57-Jose-T1-0-5PNNLk127_968	1274.56	57-Jose-T1-0-5PNNLk127_968_1	Cluster33	Unclassified;NA;NA;NA;NA	k127_968_1	NA	NA	NA	RdRP_1	PF00680.20	3.1e-61	214	Unclassified host lineage	Unclassified host
57-Jose-T1-0-5	57-Jose-T1-0-5PNNLk127_969037	40.1932	57-Jose-T1-0-5PNNLk127_969037_2	Cluster52	Unclassified;NA;NA;NA;NA	k127_969037_2	NA	NA	NA	RdRP_1	PF00680.20	1.4e-50	178.8	Unclassified host lineage	Unclassified host
57-Jose-T1-15-25	57-Jose-T1-15-25PNNLk127_1108809	11.9856	57-Jose-T1-15-25PNNLk127_1108809_1	Cluster133	Unclassified;NA;NA;NA;NA	k127_1108809_1	NA	NA	NA	RdRP_1	PF00680.20	2.9e-41	147.6	Unclassified host lineage	Unclassified host
57-Jose-T1-15-25	57-Jose-T1-15-25PNNLk127_225256	779.936	57-Jose-T1-15-25PNNLk127_225256_1	Cluster53	Unclassified;NA;NA;NA;NA	k127_225256_1	NA	NA	NA	RdRP_1	PF00680.20	2.6e-62	217	Unclassified host lineage	Unclassified host
57-Jose-T1-15-25	57-Jose-T1-15-25PNNLk127_23389	15.8883	57-Jose-T1-15-25PNNLk127_23389_1	Cluster86	Unclassified;NA;NA;NA;NA	k127_23389_1	NA	NA	NA	RdRP_1	PF00680.20	6.5e-59	205.8	Unclassified host lineage	Unclassified host
57-Jose-T1-15-25	57-Jose-T1-15-25PNNLk127_2802	19.2028	57-Jose-T1-15-25PNNLk127_2802_1	Cluster49	Unclassified;NA;NA;NA;NA	k127_2802_1	NA	NA	NA	RdRP_1	PF00680.20	1.1e-48	172.1	Unclassified host lineage	Unclassified host
57-Jose-T1-15-25	57-Jose-T1-15-25PNNLk127_374789	9.55454	57-Jose-T1-15-25PNNLk127_374789_1	Cluster463	Unclassified;NA;NA;NA;NA	k127_374789_1	NA	NA	NA	RdRP_1	PF00680.20	2.4e-29	108.3	Unclassified host lineage	Unclassified host
57-Jose-T1-15-25	57-Jose-T1-15-25PNNLk127_4306	518.116	57-Jose-T1-15-25PNNLk127_4306_2	Cluster52	Unclassified;NA;NA;NA;NA	k127_4306_2	NA	NA	NA	RdRP_1	PF00680.20	6.4e-51	179.4	Unclassified host lineage	Unclassified host
57-Jose-T1-15-25	57-Jose-T1-15-25PNNLk127_510502	2.96939	57-Jose-T1-15-25PNNLk127_510502_1	Cluster85	Unclassified;NA;NA;NA;NA	k127_510502_1	NA	NA	NA	RdRP_1	PF00680.20	1.2e-45	162	Unclassified host lineage	Unclassified host
57-Jose-T1-15-25	57-Jose-T1-15-25PNNLk127_518916	23.4321	57-Jose-T1-15-25PNNLk127_518916_1	Cluster71	Unclassified;NA;NA;NA;NA	k127_518916_1	NA	NA	NA	RdRP_1	PF00680.20	2.3e-60	210.6	Unclassified host lineage	Unclassified host
57-Jose-T1-15-25	57-Jose-T1-15-25PNNLk127_566814	21.1953	57-Jose-T1-15-25PNNLk127_566814_3	Cluster227	Unclassified;NA;NA;NA;NA	k127_566814_3	NA	NA	NA	RdRP_1	PF00680.20	4.2e-25	94.3	Unclassified host lineage	Unclassified host
57-Jose-T1-15-25	57-Jose-T1-15-25PNNLk127_638355	8.49962	57-Jose-T1-15-25PNNLk127_638355_1	Cluster24	Unclassified;NA;NA;NA;NA	k127_638355_1	NA	NA	NA	RdRP_1	PF00680.20	1.1e-39	142.4	Unclassified host lineage	Unclassified host
57-Jose-T1-15-25	57-Jose-T1-15-25PNNLk127_646597	21.0599	57-Jose-T1-15-25PNNLk127_646597_1	Cluster61	Unclassified;NA;NA;NA;NA	k127_646597_1	NA	NA	NA	RdRP_1	PF00680.20	6e-29	107	Unclassified host lineage	Unclassified host
57-Jose-T1-15-25	57-Jose-T1-15-25PNNLk127_655283	3.41734	57-Jose-T1-15-25PNNLk127_655283_1	Cluster417	Unclassified;NA;NA;NA;NA	k127_655283_1	NA	NA	NA	RdRP_1	PF00680.20	3.6e-39	140.7	Unclassified host lineage	Unclassified host
57-Jose-T1-15-25	57-Jose-T1-15-25PNNLk127_702211	3.38306	57-Jose-T1-15-25PNNLk127_702211_1	Cluster442	Unclassified;NA;NA;NA;NA	k127_702211_1	NA	NA	NA	RdRP_1	PF00680.20	5.6e-23	87.3	Unclassified host lineage	Unclassified host
57-Jose-T1-15-25	57-Jose-T1-15-25PNNLk127_705369	12.0556	57-Jose-T1-15-25PNNLk127_705369_1	Cluster107	Unclassified;NA;NA;NA;NA	k127_705369_1	NA	NA	NA	RdRP_1	PF00680.20	4.5e-32	117.3	Unclassified host lineage	Unclassified host
57-Jose-T1-15-25	57-Jose-T1-15-25PNNLk127_754772	5.11151	57-Jose-T1-15-25PNNLk127_754772_1	Cluster125	Unclassified;NA;NA;NA;NA	k127_754772_1	NA	NA	NA	RdRP_1	PF00680.20	1.5e-18	72.7	Unclassified host lineage	Unclassified host
57-Jose-T1-15-25	57-Jose-T1-15-25PNNLk127_80952	242.898	57-Jose-T1-15-25PNNLk127_80952_2	Cluster36	Unclassified;NA;NA;NA;NA	k127_80952_2	NA	NA	NA	RdRP_1	PF00680.20	5.3e-51	179.7	Unclassified host lineage	Unclassified host
57-Jose-T1-15-25	57-Jose-T1-15-25PNNLk127_829596	4.27185	57-Jose-T1-15-25PNNLk127_829596_1	Cluster5	Unclassified;NA;NA;NA;NA	k127_829596_1	NA	NA	NA	RdRP_1	PF00680.20	1.7e-60	211	Unclassified host lineage	Unclassified host
57-Jose-T1-15-25	57-Jose-T1-15-25PNNLk127_876580	2.43142	57-Jose-T1-15-25PNNLk127_876580_1	Cluster286	Unclassified;NA;NA;NA;NA	k127_876580_1	NA	NA	NA	RdRP_1	PF00680.20	2.8e-47	167.4	Unclassified host lineage	Unclassified host
57-Jose-T1-15-25	57-Jose-T1-15-25PNNLk127_948727	464.6	57-Jose-T1-15-25PNNLk127_948727_2	Cluster0	Unclassified;NA;NA;NA;NA	k127_948727_2	NA	NA	NA	RdRP_1	PF00680.20	2.5e-34	124.7	Unclassified host lineage	Unclassified host
58-Alkar-T4-0-5	58-Alkar-T4-0-5PNNLk127_1723913	412.376	58-Alkar-T4-0-5PNNLk127_1723913_2	Cluster80	Unclassified;NA;NA;NA;NA	k127_1723913_2	NA	NA	NA	RdRP_1	PF00680.20	5.2e-50	177.7	Unclassified host lineage	Unclassified host
58-Alkar-T4-0-5	58-Alkar-T4-0-5PNNLk127_2120652	148.756	58-Alkar-T4-0-5PNNLk127_2120652_1	Cluster86	Unclassified;NA;NA;NA;NA	k127_2120652_1	NA	NA	NA	RdRP_1	PF00680.20	2.4e-58	205.2	Unclassified host lineage	Unclassified host
58-Alkar-T4-0-5	58-Alkar-T4-0-5PNNLk127_2213284	9.10135	58-Alkar-T4-0-5PNNLk127_2213284_1	Cluster142	Unclassified;NA;NA;NA;NA	k127_2213284_1	NA	NA	NA	RdRP_1	PF00680.20	4.3e-59	207.6	Unclassified host lineage	Unclassified host
58-Alkar-T4-0-5	58-Alkar-T4-0-5PNNLk127_2289480	28.9898	58-Alkar-T4-0-5PNNLk127_2289480_2	Cluster55	Unclassified;NA;NA;NA;NA	k127_2289480_2	NA	NA	NA	RdRP_1	PF00680.20	3.4e-43	155.2	Unclassified host lineage	Unclassified host
58-Alkar-T4-0-5	58-Alkar-T4-0-5PNNLk127_2374	11.4727	58-Alkar-T4-0-5PNNLk127_2374_2	Cluster57	Unclassified;NA;NA;NA;NA	k127_2374_2	NA	NA	NA	RdRP_1	PF00680.20	1.7e-53	189.1	Unclassified host lineage	Unclassified host
58-Alkar-T4-0-5	58-Alkar-T4-0-5PNNLk127_2630093	3.93974	58-Alkar-T4-0-5PNNLk127_2630093_2	Cluster36	Unclassified;NA;NA;NA;NA	k127_2630093_2	NA	NA	NA	RdRP_1	PF00680.20	3e-51	181.8	Unclassified host lineage	Unclassified host
58-Alkar-T4-0-5	58-Alkar-T4-0-5PNNLk127_3655	67.7827	58-Alkar-T4-0-5PNNLk127_3655_2	Cluster71	Unclassified;NA;NA;NA;NA	k127_3655_2	NA	NA	NA	RdRP_1	PF00680.20	9.9e-59	206.4	Unclassified host lineage	Unclassified host
58-Alkar-T4-0-5	58-Alkar-T4-0-5PNNLk127_4122	7.81693	58-Alkar-T4-0-5PNNLk127_4122_1	Cluster282	Unclassified;NA;NA;NA;NA	k127_4122_1	NA	NA	NA	RdRP_1	PF00680.20	1.7e-46	166.1	Unclassified host lineage	Unclassified host
58-Alkar-T4-0-5	58-Alkar-T4-0-5PNNLk127_540742	18.8879	58-Alkar-T4-0-5PNNLk127_540742_1	Cluster67	Unclassified;NA;NA;NA;NA	k127_540742_1	NA	NA	NA	RdRP_1	PF00680.20	1.6e-65	228.8	Unclassified host lineage	Unclassified host
ControlSoil1-T5-0-5	ControlSoil1-T5-0-5PNNLk127_2934715	2.6053	ControlSoil1-T5-0-5PNNLk127_2934715_2	Cluster71	Unclassified;NA;NA;NA;NA	k127_2934715_2	NA	NA	NA	RdRP_1	PF00680.20	8.5e-60	210.3	Unclassified host lineage	Unclassified host
ControlSoil1-T5-0-5	ControlSoil1-T5-0-5PNNLk127_762040	3.68656	ControlSoil1-T5-0-5PNNLk127_762040_2	Cluster219	Unclassified;NA;NA;NA;NA	k127_762040_2	NA	NA	NA	RdRP_1	PF00680.20	1.6e-21	84.1	Unclassified host lineage	Unclassified host
ControlSoil1-T5-15-25	ControlSoil1-T5-15-25PNNLk127_124140	41.1037	ControlSoil1-T5-15-25PNNLk127_124140_1	Cluster15	Unclassified;NA;NA;NA;NA	k127_124140_1	NA	NA	NA	RdRP_1	PF00680.20	5.2e-43	151.7	Unclassified host lineage	Unclassified host
ControlSoil1-T5-15-25	ControlSoil1-T5-15-25PNNLk127_300987	152.107	ControlSoil1-T5-15-25PNNLk127_300987_4	Cluster209	Unclassified;NA;NA;NA;NA	k127_300987_4	NA	NA	NA	RdRP_1	PF00680.20	2.3e-21	80.3	Unclassified host lineage	Unclassified host
ControlSoil2-T5-0-5	ControlSoil2-T5-0-5PNNLk127_1029	123.358	ControlSoil2-T5-0-5PNNLk127_1029_2	Cluster8	Unclassified;NA;NA;NA;NA	k127_1029_2	NA	NA	NA	RdRP_1	PF00680.20	2.3e-53	188.9	Unclassified host lineage	Unclassified host
ControlSoil2-T5-0-5	ControlSoil2-T5-0-5PNNLk127_141503	27.1213	ControlSoil2-T5-0-5PNNLk127_141503_3	Cluster166	Unclassified;NA;NA;NA;NA	k127_141503_3	NA	NA	NA	RdRP_1	PF00680.20	5.5e-34	124.9	Unclassified host lineage	Unclassified host
ControlSoil2-T5-0-5	ControlSoil2-T5-0-5PNNLk127_285595	7.99548	ControlSoil2-T5-0-5PNNLk127_285595_1	Cluster209	Unclassified;NA;NA;NA;NA	k127_285595_1	NA	NA	NA	RdRP_1	PF00680.20	1.2e-20	81	Unclassified host lineage	Unclassified host
ControlSoil2-T5-0-5	ControlSoil2-T5-0-5PNNLk127_724401	2.93066	ControlSoil2-T5-0-5PNNLk127_724401_1	Cluster15	Unclassified;NA;NA;NA;NA	k127_724401_1	NA	NA	NA	RdRP_1	PF00680.20	3.7e-51	181.6	Unclassified host lineage	Unclassified host
ControlSoil2-T5-0-5	ControlSoil2-T5-0-5PNNLk127_7352	16.4137	ControlSoil2-T5-0-5PNNLk127_7352_1	Cluster51	Unclassified;NA;NA;NA;NA	k127_7352_1	NA	NA	NA	RdRP_1	PF00680.20	2.1e-45	162.6	Unclassified host lineage	Unclassified host
ControlSoil2-T5-0-5	ControlSoil2-T5-0-5PNNLk127_929440	14.6264	ControlSoil2-T5-0-5PNNLk127_929440_2	Cluster24	Unclassified;NA;NA;NA;NA	k127_929440_2	NA	NA	NA	RdRP_1	PF00680.20	1.5e-57	202.7	Unclassified host lineage	Unclassified host
ControlSoil2-T5-15-25	ControlSoil2-T5-15-25PNNLk127_105836	22.3889	ControlSoil2-T5-15-25PNNLk127_105836_1	Cluster166	Unclassified;NA;NA;NA;NA	k127_105836_1	NA	NA	NA	RdRP_1	PF00680.20	2.6e-22	82.7	Unclassified host lineage	Unclassified host
ControlSoil2-T5-15-25	ControlSoil2-T5-15-25PNNLk127_116769	22.2667	ControlSoil2-T5-15-25PNNLk127_116769_1	Cluster210	Unclassified;NA;NA;NA;NA	k127_116769_1	NA	NA	NA	RdRP_1	PF00680.20	4.9e-56	193.9	Unclassified host lineage	Unclassified host
ControlSoil2-T5-15-25	ControlSoil2-T5-15-25PNNLk127_3890	5.91372	ControlSoil2-T5-15-25PNNLk127_3890_1	Cluster15	Unclassified;NA;NA;NA;NA	k127_3890_1	NA	NA	NA	RdRP_1	PF00680.20	4.1e-43	151.3	Unclassified host lineage	Unclassified host
ControlSoil2-T5-15-25	ControlSoil2-T5-15-25PNNLk127_6276	73.468	ControlSoil2-T5-15-25PNNLk127_6276_2	Cluster209	Unclassified;NA;NA;NA;NA	k127_6276_2	NA	NA	NA	RdRP_1	PF00680.20	1.4e-21	80.3	Unclassified host lineage	Unclassified host
18-Alkar-T4-0-5	18-Alkar-T4-0-5PNNLk127_840554	10.6649	18-Alkar-T4-0-5PNNLk127_840554_1	Cluster47	Pisuviricota;Pisoniviricetes;Picornavirales;f.0011;NA	k127_840554_1	NA	NA	NA	RdRP_1	PF00680.20	1.6e-57	200.8	Viridiplantae	Eukaryote
38-Alkar-T4-0-5	38-Alkar-T4-0-5PNNLk127_1516	93.7545	38-Alkar-T4-0-5PNNLk127_1516_1	Cluster47	Pisuviricota;Pisoniviricetes;Picornavirales;f.0011;NA	k127_1516_1	ND_215209	90.008	1537	RdRP_1	PF00680.20	3.6e-62	216.2	Viridiplantae	Eukaryote
40-Jose-T1-0-5	40-Jose-T1-0-5PNNLk127_136443	34.0658	40-Jose-T1-0-5PNNLk127_136443_2	Cluster38	Pisuviricota;Pisoniviricetes;Picornavirales;f.0011;NA	k127_136443_2	ND_031900	90.299	2444	RdRP_1	PF00680.20	3.9e-62	216.4	Viridiplantae	Eukaryote
42-Alkar-T1-0-5	42-Alkar-T1-0-5PNNLk127_527903	9.40607	42-Alkar-T1-0-5PNNLk127_527903_1	Cluster47	Pisuviricota;Pisoniviricetes;Picornavirales;f.0011;NA	k127_527903_1	NA	NA	NA	RdRP_1	PF00680.20	1.9e-57	201.1	Viridiplantae	Eukaryote
42-Alkar-T1-0-5	42-Alkar-T1-0-5PNNLk127_674176	475.657	42-Alkar-T1-0-5PNNLk127_674176_1	Cluster38	Pisuviricota;Pisoniviricetes;Picornavirales;f.0011;NA	k127_674176_1	ND_031900	90.299	2444	RdRP_1	PF00680.20	4.2e-62	216.4	Viridiplantae	Eukaryote
43-Jose-T4-0-5	43-Jose-T4-0-5PNNLk127_969	4.44752	43-Jose-T4-0-5PNNLk127_969_1	Cluster38	Pisuviricota;Pisoniviricetes;Picornavirales;f.0011;NA	k127_969_1	ND_046570	91.726	1757	RdRP_1	PF00680.20	9.4e-54	189.4	Viridiplantae	Eukaryote
53-Jose-T4-0-5	53-Jose-T4-0-5PNNLk127_142544	62.0725	53-Jose-T4-0-5PNNLk127_142544_2	Cluster47	Pisuviricota;Pisoniviricetes;Picornavirales;f.0011;NA	k127_142544_2	NA	NA	NA	RdRP_1	PF00680.20	1e-61	216.2	Viridiplantae	Eukaryote
55-Alkar-T1-0-5	55-Alkar-T1-0-5PNNLk127_7736	59.6015	55-Alkar-T1-0-5PNNLk127_7736_1	Cluster47	Pisuviricota;Pisoniviricetes;Picornavirales;f.0011;NA	k127_7736_1	NA	NA	NA	RdRP_1	PF00680.20	8.2e-62	216.2	Viridiplantae	Eukaryote
57-Jose-T1-0-5	57-Jose-T1-0-5PNNLk127_657463	19.1812	57-Jose-T1-0-5PNNLk127_657463_1	Cluster47	Pisuviricota;Pisoniviricetes;Picornavirales;f.0011;NA	k127_657463_1	NA	NA	NA	RdRP_1	PF00680.20	6.5e-62	216.2	Viridiplantae	Eukaryote
57-Jose-T1-15-25	57-Jose-T1-15-25PNNLk127_162266	21.6785	57-Jose-T1-15-25PNNLk127_162266_1	Cluster111	Pisuviricota;Pisoniviricetes;Picornavirales;f.0011;NA	k127_162266_1	ND_099115	97.38	4220	RdRP_1	PF00680.20	1.2e-66	231.3	Viridiplantae	Eukaryote
58-Alkar-T4-0-5	58-Alkar-T4-0-5PNNLk127_1395159	63.4523	58-Alkar-T4-0-5PNNLk127_1395159_1	Cluster47	Pisuviricota;Pisoniviricetes;Picornavirales;f.0011;NA	k127_1395159_1	NA	NA	NA	RdRP_1	PF00680.20	1.1e-61	216.2	Viridiplantae	Eukaryote
18-Alkar-T4-0-5	18-Alkar-T4-0-5PNNLk127_493441	6.97206	18-Alkar-T4-0-5PNNLk127_493441_1	Cluster2	Pisuviricota;Pisoniviricetes;Picornavirales;f.0005;NA	k127_493441_1	ND_050054	98.662	3312	RdRP_1	PF00680.20	1.4e-58	204.3	Viridiplantae,Opisthokonta	Eukaryote
31-Alkar-T1-0-5	31-Alkar-T1-0-5PNNLk127_1127331	196.581	31-Alkar-T1-0-5PNNLk127_1127331_1	Cluster102	Pisuviricota;Pisoniviricetes;Picornavirales;f.0042.base-Marna;NA	k127_1127331_1	ND_098755	99.013	9077	RdRP_1	PF00680.20	1.7e-33	122	Viridiplantae,Opisthokonta	Eukaryote
31-Alkar-T1-0-5	31-Alkar-T1-0-5PNNLk127_45548	59.0086	31-Alkar-T1-0-5PNNLk127_45548_2	Cluster2	Pisuviricota;Pisoniviricetes;Picornavirales;f.0005;NA	k127_45548_2	ND_050054	99.143	3362	RdRP_1	PF00680.20	6.2e-58	202.7	Viridiplantae,Opisthokonta	Eukaryote
38-Alkar-T4-0-5	38-Alkar-T4-0-5PNNLk127_440196	6.39902	38-Alkar-T4-0-5PNNLk127_440196_1	Cluster144	Pisuviricota;Pisoniviricetes;Picornavirales;f.0042.base-Marna;NA	k127_440196_1	NA	NA	NA	RdRP_1	PF00680.20	7.5e-33	119.5	Viridiplantae,Opisthokonta	Eukaryote
40-Jose-T1-0-5	40-Jose-T1-0-5PNNLk127_203298	12.0389	40-Jose-T1-0-5PNNLk127_203298_2	Cluster135	Pisuviricota;Stelpaviricetes;o.0005.base-Patata;f.0059;NA	k127_203298_2	ND_051896	91.476	1565	RdRP_1	PF00680.20	1.9e-28	105.4	Viridiplantae,Opisthokonta	Eukaryote
40-Jose-T1-0-5	40-Jose-T1-0-5PNNLk127_682408	5.3811	40-Jose-T1-0-5PNNLk127_682408_1	Cluster304	Pisuviricota;Pisoniviricetes;Picornavirales;f.0033;NA	k127_682408_1	ND_310234	97.646	2115	RdRP_1	PF00680.20	1.3e-45	162	Viridiplantae,Opisthokonta	Eukaryote
42-Alkar-T1-0-5	42-Alkar-T1-0-5PNNLk127_1228431	6.93292	42-Alkar-T1-0-5PNNLk127_1228431_1	Cluster149	Pisuviricota;Pisoniviricetes;Picornavirales;f.0005;NA	k127_1228431_1	ND_099079	99.063	1916	RdRP_1	PF00680.20	1.4e-58	204.8	Viridiplantae,Opisthokonta	Eukaryote
42-Alkar-T1-0-5	42-Alkar-T1-0-5PNNLk127_425301	3.70435	42-Alkar-T1-0-5PNNLk127_425301_1	Cluster144	Pisuviricota;Pisoniviricetes;Picornavirales;f.0042.base-Marna;NA	k127_425301_1	NA	NA	NA	RdRP_1	PF00680.20	1.6e-25	95.8	Viridiplantae,Opisthokonta	Eukaryote
43-Jose-T4-0-5	43-Jose-T4-0-5PNNLk127_697640	3.84361	43-Jose-T4-0-5PNNLk127_697640_1	Cluster2	Pisuviricota;Pisoniviricetes;Picornavirales;f.0005;NA	k127_697640_1	ND_050054	99.251	3373	RdRP_1	PF00680.20	9.1e-59	206	Viridiplantae,Opisthokonta	Eukaryote
46-Jose-T1-0-5	46-Jose-T1-0-5PNNLk127_1372301	13.4194	46-Jose-T1-0-5PNNLk127_1372301_1	Cluster2	Pisuviricota;Pisoniviricetes;Picornavirales;f.0005;NA	k127_1372301_1	ND_050054	98.929	3339	RdRP_1	PF00680.20	2.9e-58	204.3	Viridiplantae,Opisthokonta	Eukaryote
48-Jose-T4-0-5	48-Jose-T4-0-5PNNLk127_1196857	4.35439	48-Jose-T4-0-5PNNLk127_1196857_2	Cluster155	Pisuviricota;Pisoniviricetes;Picornavirales;f.0033;NA	k127_1196857_2	ND_310234	94.467	1893	RdRP_1	PF00680.20	1.2e-45	162.5	Viridiplantae,Opisthokonta	Eukaryote
48-Jose-T4-0-5	48-Jose-T4-0-5PNNLk127_292636	4.91896	48-Jose-T4-0-5PNNLk127_292636_1	Cluster2	Pisuviricota;Pisoniviricetes;Picornavirales;f.0005;NA	k127_292636_1	NA	NA	NA	RdRP_1	PF00680.20	3e-33	121.5	Viridiplantae,Opisthokonta	Eukaryote
53-Jose-T4-0-5	53-Jose-T4-0-5PNNLk127_1104159	9.99219	53-Jose-T4-0-5PNNLk127_1104159_2	Cluster102	Pisuviricota;Pisoniviricetes;Picornavirales;f.0042.base-Marna;NA	k127_1104159_2	ND_098755	98.565	11326	RdRP_1	PF00680.20	8.1e-33	120.9	Viridiplantae,Opisthokonta	Eukaryote
55-Alkar-T1-0-5	55-Alkar-T1-0-5PNNLk127_100468	2.41535	55-Alkar-T1-0-5PNNLk127_100468_1	Cluster155	Pisuviricota;Pisoniviricetes;Picornavirales;f.0033;NA	k127_100468_1	ND_310234	94.406	1567	RdRP_1	PF00680.20	3e-40	145.1	Viridiplantae,Opisthokonta	Eukaryote
55-Alkar-T1-0-5	55-Alkar-T1-0-5PNNLk127_1345271	4.02982	55-Alkar-T1-0-5PNNLk127_1345271_1	Cluster163	Pisuviricota;Pisoniviricetes;Picornavirales;f.0032;NA	k127_1345271_1	ND_366626	99.571	2122	RdRP_1	PF00680.20	4.5e-36	131.3	Viridiplantae,Opisthokonta	Eukaryote
55-Alkar-T1-0-5	55-Alkar-T1-0-5PNNLk127_819144	2.23505	55-Alkar-T1-0-5PNNLk127_819144_1	Cluster135	Pisuviricota;Stelpaviricetes;o.0005.base-Patata;f.0059;NA	k127_819144_1	ND_139836	90.669	1411	RdRP_1	PF00680.20	6e-29	107.8	Viridiplantae,Opisthokonta	Eukaryote
57-Jose-T1-0-5	57-Jose-T1-0-5PNNLk127_1258680	23.5253	57-Jose-T1-0-5PNNLk127_1258680_2	Cluster155	Pisuviricota;Pisoniviricetes;Picornavirales;f.0033;NA	k127_1258680_2	ND_309317	94.486	2905	RdRP_1	PF00680.20	1.2e-47	169.2	Viridiplantae,Opisthokonta	Eukaryote
57-Jose-T1-0-5	57-Jose-T1-0-5PNNLk127_1315339	10.2807	57-Jose-T1-0-5PNNLk127_1315339_1	Cluster149	Pisuviricota;Pisoniviricetes;Picornavirales;f.0005;NA	k127_1315339_1	ND_050054	98.501	3295	RdRP_1	PF00680.20	2.5e-58	204.4	Viridiplantae,Opisthokonta	Eukaryote
57-Jose-T1-0-5	57-Jose-T1-0-5PNNLk127_883600	12.1019	57-Jose-T1-0-5PNNLk127_883600_1	Cluster324	Pisuviricota;Pisoniviricetes;Picornavirales;f.0033;NA	k127_883600_1	ND_310234	96.444	1949	RdRP_1	PF00680.20	6.3e-47	166.8	Viridiplantae,Opisthokonta	Eukaryote
57-Jose-T1-0-5	57-Jose-T1-0-5PNNLk127_985212	13.8639	57-Jose-T1-0-5PNNLk127_985212_1	Cluster144	Pisuviricota;Pisoniviricetes;Picornavirales;f.0042.base-Marna;NA	k127_985212_1	ND_098755	90.729	6503	RdRP_1	PF00680.20	2.4e-32	118.7	Viridiplantae,Opisthokonta	Eukaryote
57-Jose-T1-15-25	57-Jose-T1-15-25PNNLk127_196228	3.59759	57-Jose-T1-15-25PNNLk127_196228_1	Cluster144	Pisuviricota;Pisoniviricetes;Picornavirales;f.0042.base-Marna;NA	k127_196228_1	NA	NA	NA	RdRP_1	PF00680.20	4.2e-19	74.5	Viridiplantae,Opisthokonta	Eukaryote
57-Jose-T1-15-25	57-Jose-T1-15-25PNNLk127_372650	3.74189	57-Jose-T1-15-25PNNLk127_372650_1	Cluster2	Pisuviricota;Pisoniviricetes;Picornavirales;f.0005;NA	k127_372650_1	ND_138702	98.921	1821	RdRP_1	PF00680.20	4e-43	153.7	Viridiplantae,Opisthokonta	Eukaryote
58-Alkar-T4-0-5	58-Alkar-T4-0-5PNNLk127_510305	4.7776	58-Alkar-T4-0-5PNNLk127_510305_1	Cluster149	Pisuviricota;Pisoniviricetes;Picornavirales;f.0005;NA	k127_510305_1	ND_050054	98.662	3312	RdRP_1	PF00680.20	6.1e-58	203.8	Viridiplantae,Opisthokonta	Eukaryote
31-Alkar-T1-0-5	31-Alkar-T1-0-5PNNLk127_135177	9.27685	31-Alkar-T1-0-5PNNLk127_135177_2	Cluster143	Unclassified;NA;NA;NA;NA	k127_135177_2	NA	NA	NA	RdRP_2	PF00978.21	1.9e-20	79.4	Unclassified host lineage	Unclassified host
31-Alkar-T1-0-5	31-Alkar-T1-0-5PNNLk127_781839	4.95851	31-Alkar-T1-0-5PNNLk127_781839_1	Cluster160	Unclassified;NA;NA;NA;NA	k127_781839_1	NA	NA	NA	RdRP_2	PF00978.21	1.1e-73	254.8	Unclassified host lineage	Unclassified host
38-Alkar-T4-0-5	38-Alkar-T4-0-5PNNLk127_739988	19.0293	38-Alkar-T4-0-5PNNLk127_739988_1	Cluster3	Unclassified;NA;NA;NA;NA	k127_739988_1	NA	NA	NA	RdRP_2	PF00978.21	2.5e-21	81.8	Unclassified host lineage	Unclassified host
40-Jose-T1-15-25	40-Jose-T1-15-25PNNLk127_526010	11.498	40-Jose-T1-15-25PNNLk127_526010_7	Cluster701	Unclassified;NA;NA;NA;NA	k127_526010_7	NA	NA	NA	RdRP_2	PF00978.21	2.3e-49	174.2	Unclassified host lineage	Unclassified host
43-Jose-T4-0-5	43-Jose-T4-0-5PNNLk127_534515	4.45913	43-Jose-T4-0-5PNNLk127_534515_1	Cluster96	Unclassified;NA;NA;NA;NA	k127_534515_1	NA	NA	NA	RdRP_2	PF00978.21	1e-21	84.1	Unclassified host lineage	Unclassified host
43-Jose-T4-15-25	43-Jose-T4-15-25PNNLk127_405729	397.723	43-Jose-T4-15-25PNNLk127_405729_1	Cluster183	Unclassified;NA;NA;NA;NA	k127_405729_1	NA	NA	NA	RdRP_2	PF00978.21	1.5e-20	79.4	Unclassified host lineage	Unclassified host
43-Jose-T4-15-25	43-Jose-T4-15-25PNNLk127_637945	6.3422	43-Jose-T4-15-25PNNLk127_637945_1	Cluster129	Unclassified;NA;NA;NA;NA	k127_637945_1	NA	NA	NA	RdRP_2	PF00978.21	3.7e-22	84.7	Unclassified host lineage	Unclassified host
46-Jose-T1-0-5	46-Jose-T1-0-5PNNLk127_610219	17.2435	46-Jose-T1-0-5PNNLk127_610219_2	Cluster204	Unclassified;NA;NA;NA;NA	k127_610219_2	NA	NA	NA	RdRP_2	PF00978.21	5.6e-19	75.1	Unclassified host lineage	Unclassified host
46-Jose-T1-15-25	46-Jose-T1-15-25PNNLk127_273930	3.00469	46-Jose-T1-15-25PNNLk127_273930_1	Cluster404	Unclassified;NA;NA;NA;NA	k127_273930_1	NA	NA	NA	RdRP_2	PF00978.21	1.3e-31	114.4	Unclassified host lineage	Unclassified host
53-Jose-T4-0-5	53-Jose-T4-0-5PNNLk127_189103	9.4665	53-Jose-T4-0-5PNNLk127_189103_3	Cluster22	Unclassified;NA;NA;NA;NA	k127_189103_3	NA	NA	NA	RdRP_2	PF00978.21	1.7e-26	100.4	Unclassified host lineage	Unclassified host
53-Jose-T4-0-5	53-Jose-T4-0-5PNNLk127_59295	10.5618	53-Jose-T4-0-5PNNLk127_59295_1	Cluster3	Unclassified;NA;NA;NA;NA	k127_59295_1	NA	NA	NA	RdRP_2	PF00978.21	1.4e-21	84.1	Unclassified host lineage	Unclassified host
53-Jose-T4-15-25	53-Jose-T4-15-25PNNLk127_195745	36.9646	53-Jose-T4-15-25PNNLk127_195745_1	Cluster3	Unclassified;NA;NA;NA;NA	k127_195745_1	NA	NA	NA	RdRP_2	PF00978.21	8.5e-23	86	Unclassified host lineage	Unclassified host
57-Jose-T1-15-25	57-Jose-T1-15-25PNNLk127_124046	3.37525	57-Jose-T1-15-25PNNLk127_124046_1	Cluster735	Unclassified;NA;NA;NA;NA	k127_124046_1	NA	NA	NA	RdRP_2	PF00978.21	1.1e-26	99.9	Unclassified host lineage	Unclassified host
57-Jose-T1-15-25	57-Jose-T1-15-25PNNLk127_244781	13.1455	57-Jose-T1-15-25PNNLk127_244781_3	Cluster96	Unclassified;NA;NA;NA;NA	k127_244781_3	NA	NA	NA	RdRP_2	PF00978.21	2.2e-26	98.9	Unclassified host lineage	Unclassified host
57-Jose-T1-15-25	57-Jose-T1-15-25PNNLk127_293122	3.15328	57-Jose-T1-15-25PNNLk127_293122_1	Cluster396	Unclassified;NA;NA;NA;NA	k127_293122_1	NA	NA	NA	RdRP_2	PF00978.21	4.9e-73	252.6	Unclassified host lineage	Unclassified host
57-Jose-T1-15-25	57-Jose-T1-15-25PNNLk127_379117	33.8441	57-Jose-T1-15-25PNNLk127_379117_2	Cluster190	Unclassified;NA;NA;NA;NA	k127_379117_2	NA	NA	NA	RdRP_2	PF00978.21	2e-21	82.5	Unclassified host lineage	Unclassified host
58-Alkar-T4-0-5	58-Alkar-T4-0-5PNNLk127_1112171	19.7984	58-Alkar-T4-0-5PNNLk127_1112171_4	Cluster103	Unclassified;NA;NA;NA;NA	k127_1112171_4	NA	NA	NA	RdRP_2	PF00978.21	9.5e-26	98	Unclassified host lineage	Unclassified host
58-Alkar-T4-0-5	58-Alkar-T4-0-5PNNLk127_197911	9.70511	58-Alkar-T4-0-5PNNLk127_197911_1	Cluster3	Unclassified;NA;NA;NA;NA	k127_197911_1	NA	NA	NA	RdRP_2	PF00978.21	3.3e-21	83	Unclassified host lineage	Unclassified host
ControlSoil1-T5-0-5	ControlSoil1-T5-0-5PNNLk127_2119604	3.93707	ControlSoil1-T5-0-5PNNLk127_2119604_1	Cluster751	Unclassified;NA;NA;NA;NA	k127_2119604_1	NA	NA	NA	RdRP_2	PF00978.21	1.2e-99	341.9	Unclassified host lineage	Unclassified host
43-Jose-T4-15-25	43-Jose-T4-15-25PNNLk127_465572	374.966	43-Jose-T4-15-25PNNLk127_465572_3	Cluster362	Kitrinoviricota;Alsuviricetes;Martellivirales;Virgaviridae;Ribgrass_mosaic_virus	k127_465572_3	ND_311622	90.541	2545	RdRP_2	PF00978.21	1.4e-155	524.4	Viridiplantae,Opisthokonta	Eukaryote
48-Jose-T4-15-25	48-Jose-T4-15-25PNNLk127_848415	11.3063	48-Jose-T4-15-25PNNLk127_848415_1	Cluster362	Kitrinoviricota;Alsuviricetes;Martellivirales;Virgaviridae;Ribgrass_mosaic_virus	k127_848415_1	NA	NA	NA	RdRP_2	PF00978.21	2.1e-119	405.8	Viridiplantae,Opisthokonta	Eukaryote
57-Jose-T1-15-25	57-Jose-T1-15-25PNNLk127_746601	10.4527	57-Jose-T1-15-25PNNLk127_746601_3	Cluster362	Kitrinoviricota;Alsuviricetes;Martellivirales;Virgaviridae;Ribgrass_mosaic_virus	k127_746601_3	ND_359909	90.251	1770	RdRP_2	PF00978.21	2.2e-155	523.9	Viridiplantae,Opisthokonta	Eukaryote
ControlSoil1-T5-0-5	ControlSoil1-T5-0-5PNNLk127_2932188	2.71746	ControlSoil1-T5-0-5PNNLk127_2932188_1	Cluster392	Kitrinoviricota;Alsuviricetes;Martellivirales;Bromoviridae;Bromovirus	k127_2932188_1	NA	NA	NA	RdRP_2	PF00978.21	2e-109	374.1	Viridiplantae,Opisthokonta	Eukaryote
ControlSoil2-T5-0-5	ControlSoil2-T5-0-5PNNLk127_2626981	2.34143	ControlSoil2-T5-0-5PNNLk127_2626981_1	Cluster362	Kitrinoviricota;Alsuviricetes;Martellivirales;Virgaviridae;Ribgrass_mosaic_virus	k127_2626981_1	NA	NA	NA	RdRP_2	PF00978.21	1.3e-88	305.2	Viridiplantae,Opisthokonta	Eukaryote
18-Alkar-T4-0-5	18-Alkar-T4-0-5PNNLk127_372441	8.27827	18-Alkar-T4-0-5PNNLk127_372441_1	Cluster479	Unclassified;NA;NA;NA;NA	k127_372441_1	NA	NA	NA	RdRP_3	PF00998.23	1.1e-47	168.5	Unclassified host lineage	Unclassified host
18-Alkar-T4-0-5	18-Alkar-T4-0-5PNNLk127_695226	4.11788	18-Alkar-T4-0-5PNNLk127_695226_1	Cluster618	Unclassified;NA;NA;NA;NA	k127_695226_1	NA	NA	NA	RdRP_3	PF00998.23	1.4e-104	356.2	Unclassified host lineage	Unclassified host
31-Alkar-T1-0-5	31-Alkar-T1-0-5PNNLk127_132296	16.287	31-Alkar-T1-0-5PNNLk127_132296_1	Cluster258	Unclassified;NA;NA;NA;NA	k127_132296_1	ND_222568	93.647	1177	RdRP_3	PF00998.23	1.6e-90	310.3	Unclassified host lineage	Unclassified host
31-Alkar-T1-0-5	31-Alkar-T1-0-5PNNLk127_140036	147.718	31-Alkar-T1-0-5PNNLk127_140036_3	Cluster172	Unclassified;NA;NA;NA;NA	k127_140036_3	NA	NA	NA	RdRP_3	PF00998.23	1.3e-137	465.7	Unclassified host lineage	Unclassified host
31-Alkar-T1-0-5	31-Alkar-T1-0-5PNNLk127_217554	6523.76	31-Alkar-T1-0-5PNNLk127_217554_3	Cluster479	Unclassified;NA;NA;NA;NA	k127_217554_3	NA	NA	NA	RdRP_3	PF00998.23	8.7e-52	182.6	Unclassified host lineage	Unclassified host
31-Alkar-T1-0-5	31-Alkar-T1-0-5PNNLk127_234823	26.3244	31-Alkar-T1-0-5PNNLk127_234823_2	Cluster332	Unclassified;NA;NA;NA;NA	k127_234823_2	NA	NA	NA	RdRP_3	PF00998.23	1.7e-110	376.2	Unclassified host lineage	Unclassified host
31-Alkar-T1-0-5	31-Alkar-T1-0-5PNNLk127_269777	10.4272	31-Alkar-T1-0-5PNNLk127_269777_1	Cluster448	Unclassified;NA;NA;NA;NA	k127_269777_1	NA	NA	NA	RdRP_3	PF00998.23	2.9e-24	91.8	Unclassified host lineage	Unclassified host
31-Alkar-T1-0-5	31-Alkar-T1-0-5PNNLk127_709920	2.90757	31-Alkar-T1-0-5PNNLk127_709920_1	Cluster225	Unclassified;NA;NA;NA;NA	k127_709920_1	NA	NA	NA	RdRP_3	PF00998.23	2.1e-88	303.3	Unclassified host lineage	Unclassified host
31-Alkar-T1-0-5	31-Alkar-T1-0-5PNNLk127_728640	7.38375	31-Alkar-T1-0-5PNNLk127_728640_1	Cluster497	Unclassified;NA;NA;NA;NA	k127_728640_1	NA	NA	NA	RdRP_3	PF00998.23	4.1e-101	345.2	Unclassified host lineage	Unclassified host
31-Alkar-T1-0-5	31-Alkar-T1-0-5PNNLk127_766336	25.661	31-Alkar-T1-0-5PNNLk127_766336_2	Cluster313	Unclassified;NA;NA;NA;NA	k127_766336_2	NA	NA	NA	RdRP_3	PF00998.23	8.7e-139	469.5	Unclassified host lineage	Unclassified host
31-Alkar-T1-0-5	31-Alkar-T1-0-5PNNLk127_839451	11.6973	31-Alkar-T1-0-5PNNLk127_839451_1	Cluster561	Unclassified;NA;NA;NA;NA	k127_839451_1	NA	NA	NA	RdRP_3	PF00998.23	2.1e-61	214.3	Unclassified host lineage	Unclassified host
31-Alkar-T1-0-5	31-Alkar-T1-0-5PNNLk127_999231	10.1497	31-Alkar-T1-0-5PNNLk127_999231_1	Cluster666	Unclassified;NA;NA;NA;NA	k127_999231_1	NA	NA	NA	RdRP_3	PF00998.23	3.9e-49	173.8	Unclassified host lineage	Unclassified host
38-Alkar-T4-0-5	38-Alkar-T4-0-5PNNLk127_64627	6.02033	38-Alkar-T4-0-5PNNLk127_64627_1	Cluster371	Unclassified;NA;NA;NA;NA	k127_64627_1	NA	NA	NA	RdRP_3	PF00998.23	4.8e-67	232.5	Unclassified host lineage	Unclassified host
38-Alkar-T4-0-5	38-Alkar-T4-0-5PNNLk127_779073	378.445	38-Alkar-T4-0-5PNNLk127_779073_3	Cluster225	Unclassified;NA;NA;NA;NA	k127_779073_3	NA	NA	NA	RdRP_3	PF00998.23	4.5e-128	433.8	Unclassified host lineage	Unclassified host
40-Jose-T1-0-5	40-Jose-T1-0-5PNNLk127_1012170	8.30005	40-Jose-T1-0-5PNNLk127_1012170_1	Cluster692	Unclassified;NA;NA;NA;NA	k127_1012170_1	NA	NA	NA	RdRP_3	PF00998.23	1.4e-45	162.1	Unclassified host lineage	Unclassified host
40-Jose-T1-0-5	40-Jose-T1-0-5PNNLk127_1016707	684.502	40-Jose-T1-0-5PNNLk127_1016707_2	Cluster479	Unclassified;NA;NA;NA;NA	k127_1016707_2	NA	NA	NA	RdRP_3	PF00998.23	8.3e-52	182.6	Unclassified host lineage	Unclassified host
40-Jose-T1-0-5	40-Jose-T1-0-5PNNLk127_1020113	32.2287	40-Jose-T1-0-5PNNLk127_1020113_1	Cluster270	Unclassified;NA;NA;NA;NA	k127_1020113_1	NA	NA	NA	RdRP_3	PF00998.23	2.1e-64	224.1	Unclassified host lineage	Unclassified host
40-Jose-T1-0-5	40-Jose-T1-0-5PNNLk127_1175112	7.09648	40-Jose-T1-0-5PNNLk127_1175112_1	Cluster528	Unclassified;NA;NA;NA;NA	k127_1175112_1	NA	NA	NA	RdRP_3	PF00998.23	2.3e-60	210.8	Unclassified host lineage	Unclassified host
40-Jose-T1-0-5	40-Jose-T1-0-5PNNLk127_177523	19.2742	40-Jose-T1-0-5PNNLk127_177523_2	Cluster182	Unclassified;NA;NA;NA;NA	k127_177523_2	NA	NA	NA	RdRP_3	PF00998.23	9.9e-70	241.7	Unclassified host lineage	Unclassified host
40-Jose-T1-0-5	40-Jose-T1-0-5PNNLk127_214112	180.597	40-Jose-T1-0-5PNNLk127_214112_2	Cluster273	Unclassified;NA;NA;NA;NA	k127_214112_2	NA	NA	NA	RdRP_3	PF00998.23	2.9e-149	504	Unclassified host lineage	Unclassified host
40-Jose-T1-0-5	40-Jose-T1-0-5PNNLk127_319444	5.74404	40-Jose-T1-0-5PNNLk127_319444_1	Cluster222	Unclassified;NA;NA;NA;NA	k127_319444_1	NA	NA	NA	RdRP_3	PF00998.23	3.3e-126	428	Unclassified host lineage	Unclassified host
40-Jose-T1-0-5	40-Jose-T1-0-5PNNLk127_401960	97.9101	40-Jose-T1-0-5PNNLk127_401960_2	Cluster271	Unclassified;NA;NA;NA;NA	k127_401960_2	NA	NA	NA	RdRP_3	PF00998.23	6.4e-65	225.8	Unclassified host lineage	Unclassified host
40-Jose-T1-0-5	40-Jose-T1-0-5PNNLk127_469914	8.19975	40-Jose-T1-0-5PNNLk127_469914_2	Cluster253	Unclassified;NA;NA;NA;NA	k127_469914_2	NA	NA	NA	RdRP_3	PF00998.23	1.7e-58	204.6	Unclassified host lineage	Unclassified host
40-Jose-T1-0-5	40-Jose-T1-0-5PNNLk127_592829	153.193	40-Jose-T1-0-5PNNLk127_592829_3	Cluster225	Unclassified;NA;NA;NA;NA	k127_592829_3	NA	NA	NA	RdRP_3	PF00998.23	3.2e-128	434.6	Unclassified host lineage	Unclassified host
40-Jose-T1-0-5	40-Jose-T1-0-5PNNLk127_676858	6.09802	40-Jose-T1-0-5PNNLk127_676858_1	Cluster221	Unclassified;NA;NA;NA;NA	k127_676858_1	NA	NA	NA	RdRP_3	PF00998.23	4.6e-88	302.2	Unclassified host lineage	Unclassified host
40-Jose-T1-0-5	40-Jose-T1-0-5PNNLk127_871028	20.0248	40-Jose-T1-0-5PNNLk127_871028_1	Cluster507	Unclassified;NA;NA;NA;NA	k127_871028_1	NA	NA	NA	RdRP_3	PF00998.23	9.4e-58	202.2	Unclassified host lineage	Unclassified host
40-Jose-T1-0-5	40-Jose-T1-0-5PNNLk127_938086	236.059	40-Jose-T1-0-5PNNLk127_938086_2	Cluster257	Unclassified;NA;NA;NA;NA	k127_938086_2	NA	NA	NA	RdRP_3	PF00998.23	1.2e-147	498.7	Unclassified host lineage	Unclassified host
40-Jose-T1-0-5	40-Jose-T1-0-5PNNLk127_950766	11.3767	40-Jose-T1-0-5PNNLk127_950766_1	Cluster724	Unclassified;NA;NA;NA;NA	k127_950766_1	NA	NA	NA	RdRP_3	PF00998.23	9.1e-34	123.1	Unclassified host lineage	Unclassified host
40-Jose-T1-0-5	40-Jose-T1-0-5PNNLk127_982302	3.4749	40-Jose-T1-0-5PNNLk127_982302_1	Cluster722	Unclassified;NA;NA;NA;NA	k127_982302_1	NA	NA	NA	RdRP_3	PF00998.23	8.8e-52	182.5	Unclassified host lineage	Unclassified host
40-Jose-T1-15-25	40-Jose-T1-15-25PNNLk127_10151	33.3801	40-Jose-T1-15-25PNNLk127_10151_1	Cluster359	Unclassified;NA;NA;NA;NA	k127_10151_1	NA	NA	NA	RdRP_3	PF00998.23	4.5e-110	374.3	Unclassified host lineage	Unclassified host
40-Jose-T1-15-25	40-Jose-T1-15-25PNNLk127_104589	10.2781	40-Jose-T1-15-25PNNLk127_104589_2	Cluster257	Unclassified;NA;NA;NA;NA	k127_104589_2	NA	NA	NA	RdRP_3	PF00998.23	8.3e-148	498.7	Unclassified host lineage	Unclassified host
40-Jose-T1-15-25	40-Jose-T1-15-25PNNLk127_437808	81.7124	40-Jose-T1-15-25PNNLk127_437808_3	Cluster237	Unclassified;NA;NA;NA;NA	k127_437808_3	NA	NA	NA	RdRP_3	PF00998.23	9e-146	492	Unclassified host lineage	Unclassified host
40-Jose-T1-15-25	40-Jose-T1-15-25PNNLk127_693382	5.6542	40-Jose-T1-15-25PNNLk127_693382_2	Cluster253	Unclassified;NA;NA;NA;NA	k127_693382_2	NA	NA	NA	RdRP_3	PF00998.23	1.8e-45	161.2	Unclassified host lineage	Unclassified host
42-Alkar-T1-0-5	42-Alkar-T1-0-5PNNLk127_1032986	61.7169	42-Alkar-T1-0-5PNNLk127_1032986_3	Cluster422	Unclassified;NA;NA;NA;NA	k127_1032986_3	NA	NA	NA	RdRP_3	PF00998.23	5.5e-78	269	Unclassified host lineage	Unclassified host
42-Alkar-T1-0-5	42-Alkar-T1-0-5PNNLk127_1140737	37.467	42-Alkar-T1-0-5PNNLk127_1140737_1	Cluster270	Unclassified;NA;NA;NA;NA	k127_1140737_1	NA	NA	NA	RdRP_3	PF00998.23	2.1e-64	224.2	Unclassified host lineage	Unclassified host
42-Alkar-T1-0-5	42-Alkar-T1-0-5PNNLk127_352335	41.6947	42-Alkar-T1-0-5PNNLk127_352335_2	Cluster479	Unclassified;NA;NA;NA;NA	k127_352335_2	NA	NA	NA	RdRP_3	PF00998.23	8.1e-52	182.7	Unclassified host lineage	Unclassified host
42-Alkar-T1-0-5	42-Alkar-T1-0-5PNNLk127_429381	3.79157	42-Alkar-T1-0-5PNNLk127_429381_1	Cluster257	Unclassified;NA;NA;NA;NA	k127_429381_1	NA	NA	NA	RdRP_3	PF00998.23	1.4e-128	435.9	Unclassified host lineage	Unclassified host
42-Alkar-T1-0-5	42-Alkar-T1-0-5PNNLk127_485555	11.8991	42-Alkar-T1-0-5PNNLk127_485555_2	Cluster294	Unclassified;NA;NA;NA;NA	k127_485555_2	NA	NA	NA	RdRP_3	PF00998.23	7.9e-134	453.2	Unclassified host lineage	Unclassified host
42-Alkar-T1-0-5	42-Alkar-T1-0-5PNNLk127_494091	26.2968	42-Alkar-T1-0-5PNNLk127_494091_3	Cluster225	Unclassified;NA;NA;NA;NA	k127_494091_3	NA	NA	NA	RdRP_3	PF00998.23	4.3e-128	434.3	Unclassified host lineage	Unclassified host
42-Alkar-T1-0-5	42-Alkar-T1-0-5PNNLk127_689624	13.5018	42-Alkar-T1-0-5PNNLk127_689624_2	Cluster222	Unclassified;NA;NA;NA;NA	k127_689624_2	NA	NA	NA	RdRP_3	PF00998.23	2.1e-129	438.6	Unclassified host lineage	Unclassified host
42-Alkar-T1-0-5	42-Alkar-T1-0-5PNNLk127_692230	17.8343	42-Alkar-T1-0-5PNNLk127_692230_2	Cluster328	Unclassified;NA;NA;NA;NA	k127_692230_2	NA	NA	NA	RdRP_3	PF00998.23	2e-68	237.5	Unclassified host lineage	Unclassified host
42-Alkar-T1-0-5	42-Alkar-T1-0-5PNNLk127_715297	285.566	42-Alkar-T1-0-5PNNLk127_715297_2	Cluster213	Unclassified;NA;NA;NA;NA	k127_715297_2	NA	NA	NA	RdRP_3	PF00998.23	1.1e-150	508.8	Unclassified host lineage	Unclassified host
42-Alkar-T1-0-5	42-Alkar-T1-0-5PNNLk127_818459	18.6235	42-Alkar-T1-0-5PNNLk127_818459_1	Cluster221	Unclassified;NA;NA;NA;NA	k127_818459_1	NA	NA	NA	RdRP_3	PF00998.23	3.9e-88	302.5	Unclassified host lineage	Unclassified host
43-Jose-T4-0-5	43-Jose-T4-0-5PNNLk127_1054938	3.9631	43-Jose-T4-0-5PNNLk127_1054938_1	Cluster638	Unclassified;NA;NA;NA;NA	k127_1054938_1	NA	NA	NA	RdRP_3	PF00998.23	3.8e-108	369	Unclassified host lineage	Unclassified host
43-Jose-T4-0-5	43-Jose-T4-0-5PNNLk127_116620	33.0267	43-Jose-T4-0-5PNNLk127_116620_3	Cluster225	Unclassified;NA;NA;NA;NA	k127_116620_3	NA	NA	NA	RdRP_3	PF00998.23	6.6e-128	434.2	Unclassified host lineage	Unclassified host
43-Jose-T4-0-5	43-Jose-T4-0-5PNNLk127_1471595	6.49053	43-Jose-T4-0-5PNNLk127_1471595_2	Cluster222	Unclassified;NA;NA;NA;NA	k127_1471595_2	NA	NA	NA	RdRP_3	PF00998.23	3.1e-129	438.6	Unclassified host lineage	Unclassified host
43-Jose-T4-0-5	43-Jose-T4-0-5PNNLk127_873217	18.3616	43-Jose-T4-0-5PNNLk127_873217_2	Cluster273	Unclassified;NA;NA;NA;NA	k127_873217_2	NA	NA	NA	RdRP_3	PF00998.23	6.8e-149	503.4	Unclassified host lineage	Unclassified host
43-Jose-T4-15-25	43-Jose-T4-15-25PNNLk127_29496	15.234	43-Jose-T4-15-25PNNLk127_29496_1	Cluster507	Unclassified;NA;NA;NA;NA	k127_29496_1	NA	NA	NA	RdRP_3	PF00998.23	1.8e-58	204.4	Unclassified host lineage	Unclassified host
43-Jose-T4-15-25	43-Jose-T4-15-25PNNLk127_392786	12.1866	43-Jose-T4-15-25PNNLk127_392786_2	Cluster474	Unclassified;NA;NA;NA;NA	k127_392786_2	NA	NA	NA	RdRP_3	PF00998.23	2.8e-129	437.9	Unclassified host lineage	Unclassified host
43-Jose-T4-15-25	43-Jose-T4-15-25PNNLk127_401501	24.1051	43-Jose-T4-15-25PNNLk127_401501_1	Cluster462	Unclassified;NA;NA;NA;NA	k127_401501_1	NA	NA	NA	RdRP_3	PF00998.23	5.5e-132	446.8	Unclassified host lineage	Unclassified host
43-Jose-T4-15-25	43-Jose-T4-15-25PNNLk127_447244	8.46721	43-Jose-T4-15-25PNNLk127_447244_2	Cluster366	Unclassified;NA;NA;NA;NA	k127_447244_2	NA	NA	NA	RdRP_3	PF00998.23	2.9e-146	493.9	Unclassified host lineage	Unclassified host
[truncated: 116 more rows]
